# Supplementary material for: A binuclear guanidinate yttrium carbyne complex: unique reactivity toward unsaturated C–N, C–O and C–S bonds
Source: Chem Sci. 2023 Aug 3;14(34):9154–60. doi: 10.1039/d3sc03483f (PMC10466373; doi:10.1039/d3sc03483f)
Supplement: SC-014-D3SC03483F-s002 [file SC-014-D3SC03483F-s002.cif]

# Electronic Supplementary Material (ESI) for Chemical Science.
# This journal is © The Royal Society of Chemistry 2023

####################################################################### 
# 
# This file contains crystal structure data downloaded from the 
# Cambridge Structural Database (CSD) hosted by the Cambridge 
# Crystallographic Data Centre (CCDC).
# 
# Full information about CCDC data access policies and citation 
# guidelines are available at http://www.ccdc.cam.ac.uk/access/V1 
# 
# Audit and citation data items may have been added by the CCDC. 
# Please retain this information to preserve the provenance of 
# this file and to allow appropriate attribution of the data. 
# 
#######################################################################

data_a20504c
_database_code_depnum_ccdc_archive 'CCDC 2189939'
loop_
_audit_author_name
_audit_author_address
'Wen Jiang'
;Fudan University
China
;
_audit_update_record             
;
2022-08-11 deposited with the CCDC.	2023-08-03 downloaded from the CCDC.
;
_audit_creation_date             2022-08-03
_audit_creation_method           
;
Olex2 1.2
(compiled 2018.05.29 svn.r3508 for OlexSys, GUI svn.r5506)
;
_shelx_SHELXL_version_number     2018/3
_chemical_name_common            ?
_chemical_name_systematic        ?
_chemical_formula_moiety         'C86 H118 Al2 N6 Y2'
_chemical_formula_sum            'C86 H118 Al2 N6 Y2'
_chemical_formula_weight         1467.64
_chemical_melting_point          ?
loop_
_atom_type_symbol
_atom_type_description
_atom_type_scat_dispersion_real
_atom_type_scat_dispersion_imag
_atom_type_scat_source
C C 0.0033 0.0016 'International Tables Vol C Tables 4.2.6.8 and 6.1.1.4'
H H 0.0000 0.0000 'International Tables Vol C Tables 4.2.6.8 and 6.1.1.4'
Al Al 0.0645 0.0514 'International Tables Vol C Tables 4.2.6.8 and 6.1.1.4'
N N 0.0061 0.0033 'International Tables Vol C Tables 4.2.6.8 and 6.1.1.4'
Y Y -2.7962 3.5667 'International Tables Vol C Tables 4.2.6.8 and 6.1.1.4'

_shelx_space_group_comment       
;
The symmetry employed for this shelxl refinement is uniquely defined
by the following loop, which should always be used as a source of
symmetry information in preference to the above space-group names.
They are only intended as comments.
;
_space_group_crystal_system      triclinic
_space_group_IT_number           2
_space_group_name_H-M_alt        'P -1'
_space_group_name_Hall           '-P 1'
loop_
_space_group_symop_operation_xyz
'x, y, z'
'-x, -y, -z'

_cell_length_a                   13.575(5)
_cell_length_b                   18.655(7)
_cell_length_c                   19.146(8)
_cell_angle_alpha                117.778(5)
_cell_angle_beta                 93.671(6)
_cell_angle_gamma                98.197(6)
_cell_volume                     4199(3)
_cell_formula_units_Z            2
_cell_measurement_reflns_used    4190
_cell_measurement_temperature    293(2)
_cell_measurement_theta_max      24.40
_cell_measurement_theta_min      2.43
_shelx_estimated_absorpt_T_max   0.931
_shelx_estimated_absorpt_T_min   0.802
_exptl_absorpt_coefficient_mu    1.440
_exptl_absorpt_correction_T_max  0.8935
_exptl_absorpt_correction_T_min  0.8461
_exptl_absorpt_correction_type   multi-scan
_exptl_absorpt_process_details   sadabs
_exptl_absorpt_special_details   ?
_exptl_crystal_colour            ?
_exptl_crystal_colour_primary    colourless
_exptl_crystal_density_diffrn    1.161
_exptl_crystal_density_meas      ?
_exptl_crystal_density_method    ?
_exptl_crystal_description       block
_exptl_crystal_F_000             1560
_exptl_crystal_size_max          0.16
_exptl_crystal_size_mid          0.16
_exptl_crystal_size_min          0.05
_exptl_transmission_factor_max   ?
_exptl_transmission_factor_min   ?
_diffrn_reflns_av_R_equivalents  0.0445
_diffrn_reflns_av_unetI/netI     0.1409
_diffrn_reflns_Laue_measured_fraction_full 0.980
_diffrn_reflns_Laue_measured_fraction_max 0.980
_diffrn_reflns_limit_h_max       14
_diffrn_reflns_limit_h_min       -16
_diffrn_reflns_limit_k_max       22
_diffrn_reflns_limit_k_min       -20
_diffrn_reflns_limit_l_max       20
_diffrn_reflns_limit_l_min       -22
_diffrn_reflns_number            17561
_diffrn_reflns_point_group_measured_fraction_full 0.980
_diffrn_reflns_point_group_measured_fraction_max 0.980
_diffrn_reflns_theta_full        25.050
_diffrn_reflns_theta_max         25.050
_diffrn_reflns_theta_min         1.216
_diffrn_ambient_temperature      293.15
_diffrn_detector_area_resol_mean ?
_diffrn_measured_fraction_theta_full 0.980
_diffrn_measured_fraction_theta_max 0.980
_diffrn_measurement_device_type  'CCD area detector'
_diffrn_measurement_method       'phi and omega scans'
_diffrn_radiation_monochromator  graphite
_diffrn_radiation_type           MoK\a
_diffrn_radiation_wavelength     0.71073
_diffrn_source                   ?
_reflns_Friedel_coverage         0.000
_reflns_Friedel_fraction_full    .
_reflns_Friedel_fraction_max     .
_reflns_number_gt                6809
_reflns_number_total             14597
_reflns_special_details          
;
 Reflections were merged by SHELXL according to the crystal
 class for the calculation of statistics and refinement.
 
 Structure factors included contributions from the .fab file.
 
 _reflns_Friedel_fraction is defined as the number of unique
 Friedel pairs measured divided by the number that would be
 possible theoretically, ignoring centric projections and
 systematic absences.
;
_reflns_threshold_expression     'I > 2\s(I)'
_computing_cell_refinement       'SAINT v6.02A (Bruker, 2001)'
_computing_data_collection       ?
_computing_data_reduction        'SAINT v6.02A (Bruker, 2001)'
_computing_molecular_graphics    'Olex2 (Dolomanov et al., 2009)'
_computing_publication_material  'Olex2 (Dolomanov et al., 2009)'
_computing_structure_refinement  'ShelXL (Sheldrick, 2015)'
_computing_structure_solution    'XT (Sheldrick, 2015)'
_refine_diff_density_max         1.159
_refine_diff_density_min         -0.845
_refine_diff_density_rms         0.060
_refine_ls_extinction_coef       .
_refine_ls_extinction_method     none
_refine_ls_goodness_of_fit_ref   0.859
_refine_ls_hydrogen_treatment    mixed
_refine_ls_matrix_type           full
_refine_ls_number_parameters     865
_refine_ls_number_reflns         14597
_refine_ls_number_restraints     44
_refine_ls_R_factor_all          0.1301
_refine_ls_R_factor_gt           0.0537
_refine_ls_restrained_S_all      0.863
_refine_ls_shift/su_max          0.001
_refine_ls_shift/su_mean         0.000
_refine_ls_structure_factor_coef Fsqd
_refine_ls_weighting_details     
'w=1/[\s^2^(Fo^2^)+(0.0603P)^2^] where P=(Fo^2^+2Fc^2^)/3'
_refine_ls_weighting_scheme      calc
_refine_ls_wR_factor_gt          0.1115
_refine_ls_wR_factor_ref         0.1341
_refine_special_details          ?
_olex2_refinement_description    
;
1. Fixed Uiso
 At 1.2 times of:
  All C(H) groups, All C(H,H) groups
 At 1.5 times of:
  All C(H,H,H) groups, All N(H,H,H,H,H,H,H,H,H,H,H,H,H,H,H,H) groups
2. Restrained distances
 H6C-H6B
 1.6 with sigma of 0.02
 H6B-H6A
 1.6 with sigma of 0.02
 H6C-H6A
 1.6 with sigma of 0.02
 C6-H6A = C6-H6C = C6-H6B
 0.98 with sigma of 0.02
 C8-H8A = C8-H8C = C8-H8B
 0.98 with sigma of 0.02
 C3-H3C = C3-H3A = C3-H3B
 0.98 with sigma of 0.02
 C5-H5A = C5-H5C = C5-H5B
 0.98 with sigma of 0.02
 H6C-H8A = H8A-H8C
 1.6 with sigma of 0.02
 H8C-H8B
 1.6 with sigma of 0.02
 H8A-H8B
 1.6 with sigma of 0.02
 H3B-H3C
 1.6 with sigma of 0.02
 H3C-H3A
 1.6 with sigma of 0.02
 H3B-H3A
 1.6 with sigma of 0.02
 H5B-H5A
 1.6 with sigma of 0.02
 H5A-H5C
 1.6 with sigma of 0.02
 H5C-H5B
 1.6 with sigma of 0.02
 C1-H1B = C1-H1A = C1-H1C
 0.98 with sigma of 0.02
 H1A-H1B
 1.6 with sigma of 0.02
 H1B-H1C
 1.6 with sigma of 0.02
 H1A-H1C
 1.6 with sigma of 0.02
 C2-H2
 0.98 with sigma of 0.02
 C2-H5A \\sim C2-H5B \\sim C2-H5C
 with sigma of 0.02
 C2-H6A \\sim C2-H6B \\sim C2-H6C
 with sigma of 0.02
 C2-H8A \\sim C2-H8B \\sim C2-H8C
 with sigma of 0.02
 C2-H1A \\sim C2-H1B \\sim C2-H1C
 with sigma of 0.02
3. Uiso/Uaniso restraints and constraints
Uanis(C25) = Uanis(C26)
Uanis(C61) = Uanis(C62)
Uanis(C62) = Uanis(C70)
Uanis(C63) = Uanis(C64)
Uanis(C82) = Uanis(C83)
Uanis(C83) = Uanis(C84)
Uanis(C81) = Uanis(C86)
Uanis(C81) = Uanis(C82)
Uanis(C80) = Uanis(C81)
4.a Ternary CH refined with riding coordinates:
 C16(H16), C19(H19), C28(H28), C31(H31), C55(H55), C58(H58), C67(H67), C70(H70)
4.b Secondary CH2 refined with riding coordinates:
 C34(H34A,H34B), C41(H41A,H41B), C73(H73A,H73B), C80(H80A,H80B)
4.c Aromatic/amide H refined with riding coordinates:
 C12(H12), C13(H13), C14(H14), C24(H24), C25(H25), C26(H26), C36(H36),
 C37(H37), C38(H38), C39(H39), C40(H40), C43(H43), C44(H44), C45(H45), C46(H46),
  C47(H47), C51(H51), C52(H52), C53(H53), C63(H63), C64(H64), C65(H65),
 C75(H75), C76(H76), C77(H77), C78(H78), C79(H79), C82(H82), C83(H83), C84(H84),
  C85(H85), C86(H86)
4.d Fitted hexagon refined as free rotating group:
 C81(C82,C83,C84,C85,C86)
4.e Idealised Me refined as rotating group:
 C4(H4A,H4B,H4C), C7(H7A,H7B,H7C), C17(H17A,H17B,H17C), C18(H18A,H18B,H18C),
 C20(H20A,H20B,H20C), C21(H21A,H21B,H21C), C29(H29A,H29B,H29C), C30(H30A,H30B,
 H30C), C32(H32A,H32B,H32C), C33(H33A,H33B,H33C), C56(H56A,H56B,H56C), C57(H57A,
 H57B,H57C), C59(H59A,H59B,H59C), C60(H60A,H60B,H60C), C68(H68A,H68B,H68C),
 C69(H69A,H69B,H69C), C71(H71A,H71B,H71C), C72(H72A,H72B,H72C)
;
_atom_sites_solution_hydrogens   mixed
_atom_sites_solution_primary     dual
_atom_sites_solution_secondary   ?
loop_
_atom_site_label
_atom_site_type_symbol
_atom_site_fract_x
_atom_site_fract_y
_atom_site_fract_z
_atom_site_U_iso_or_equiv
_atom_site_adp_type
_atom_site_occupancy
_atom_site_site_symmetry_order
_atom_site_calc_flag
_atom_site_refinement_flags_posn
_atom_site_refinement_flags_adp
_atom_site_refinement_flags_occupancy
_atom_site_disorder_assembly
_atom_site_disorder_group
Y1 Y 0.20383(4) 0.58591(3) 0.31682(3) 0.04388(16) Uani 1 1 d . . . . .
Y2 Y 0.29770(4) 0.39562(3) 0.21808(3) 0.04561(16) Uani 1 1 d . . . . .
Al1 Al 0.31001(12) 0.50105(9) 0.39619(9) 0.0480(4) Uani 1 1 d . . . . .
Al2 Al 0.07605(12) 0.41153(9) 0.22683(10) 0.0515(4) Uani 1 1 d . . . . .
C1 C 0.3165(4) 0.5298(3) 0.2115(3) 0.0514(14) Uani 1 1 d D . . . .
C2 C 0.1886(4) 0.4543(3) 0.3149(3) 0.0433(13) Uani 1 1 d D . . . .
C3 C 0.3453(4) 0.6270(3) 0.4383(3) 0.0563(15) Uani 1 1 d D . . . .
C4 C 0.3143(4) 0.4713(3) 0.4814(3) 0.0727(17) Uani 1 1 d . . . . .
H4A H 0.250950 0.473805 0.501184 0.109 Uiso 1 1 calc GR . . . .
H4B H 0.367085 0.509124 0.523924 0.109 Uiso 1 1 calc GR . . . .
H4C H 0.326835 0.416170 0.460828 0.109 Uiso 1 1 calc GR . . . .
C5 C 0.4317(4) 0.4631(4) 0.3399(3) 0.0722(18) Uani 1 1 d D . . . .
C6 C 0.0446(4) 0.5083(3) 0.2091(4) 0.0701(17) Uani 1 1 d D . . . .
C7 C -0.0550(4) 0.3577(4) 0.2355(4) 0.089(2) Uani 1 1 d . . . . .
H7A H -0.044722 0.318738 0.253537 0.133 Uiso 1 1 calc GR . . . .
H7B H -0.096497 0.329318 0.184238 0.133 Uiso 1 1 calc GR . . . .
H7C H -0.087542 0.398684 0.273032 0.133 Uiso 1 1 calc GR . . . .
C8 C 0.1231(4) 0.3352(3) 0.1189(4) 0.0672(17) Uani 1 1 d D . . . .
C9 C 0.1784(3) 0.7506(3) 0.3644(3) 0.0392(12) Uani 1 1 d . . . . .
C10 C 0.0275(4) 0.6960(3) 0.4080(3) 0.0396(12) Uani 1 1 d . . . . .
C11 C -0.0572(4) 0.6988(3) 0.3646(3) 0.0453(13) Uani 1 1 d . . . . .
C12 C -0.1524(4) 0.6834(3) 0.3844(4) 0.0665(16) Uani 1 1 d . . . . .
H12 H -0.208929 0.685102 0.355505 0.080 Uiso 1 1 calc R . . . .
C13 C -0.1634(4) 0.6660(4) 0.4454(4) 0.0699(17) Uani 1 1 d . . . . .
H13 H -0.227307 0.653791 0.456774 0.084 Uiso 1 1 calc R . . . .
C14 C -0.0792(5) 0.6665(4) 0.4905(4) 0.0730(18) Uani 1 1 d . . . . .
H14 H -0.086927 0.656576 0.533279 0.088 Uiso 1 1 calc R . . . .
C15 C 0.0159(4) 0.6815(3) 0.4730(3) 0.0521(14) Uani 1 1 d . . . . .
C16 C 0.1043(4) 0.6850(4) 0.5276(4) 0.0700(18) Uani 1 1 d . . . . .
H16 H 0.165581 0.694941 0.506342 0.084 Uiso 1 1 calc R . . . .
C17 C 0.1136(5) 0.7554(4) 0.6126(4) 0.094(2) Uani 1 1 d . . . . .
H17A H 0.115577 0.806549 0.611567 0.141 Uiso 1 1 calc GR . . . .
H17B H 0.174393 0.758541 0.643298 0.141 Uiso 1 1 calc GR . . . .
H17C H 0.056790 0.745449 0.636428 0.141 Uiso 1 1 calc GR . . . .
C18 C 0.1003(5) 0.6035(4) 0.5289(4) 0.107(3) Uani 1 1 d . . . . .
H18A H 0.040036 0.591254 0.548194 0.160 Uiso 1 1 calc GR . . . .
H18B H 0.157945 0.607842 0.563425 0.160 Uiso 1 1 calc GR . . . .
H18C H 0.100350 0.559969 0.475847 0.160 Uiso 1 1 calc GR . . . .
C19 C -0.0538(4) 0.7195(4) 0.2970(3) 0.0613(15) Uani 1 1 d . . . . .
H19 H 0.016569 0.727673 0.288772 0.074 Uiso 1 1 calc R . . . .
C20 C -0.0911(5) 0.7990(4) 0.3173(4) 0.089(2) Uani 1 1 d . . . . .
H20A H -0.160880 0.791786 0.323256 0.134 Uiso 1 1 calc GR . . . .
H20B H -0.083107 0.812569 0.275067 0.134 Uiso 1 1 calc GR . . . .
H20C H -0.052735 0.842981 0.366250 0.134 Uiso 1 1 calc GR . . . .
C21 C -0.1147(5) 0.6511(4) 0.2183(4) 0.091(2) Uani 1 1 d . . . . .
H21A H -0.185219 0.648473 0.221943 0.136 Uiso 1 1 calc GR . . . .
H21B H -0.097522 0.599168 0.207691 0.136 Uiso 1 1 calc GR . . . .
H21C H -0.099708 0.662700 0.175868 0.136 Uiso 1 1 calc GR . . . .
C22 C 0.3058(4) 0.7455(3) 0.2732(3) 0.0457(13) Uani 1 1 d . . . . .
C23 C 0.4064(4) 0.7795(3) 0.3054(3) 0.0546(14) Uani 1 1 d . . . . .
C24 C 0.4701(4) 0.8045(3) 0.2627(4) 0.0720(17) Uani 1 1 d . . . . .
H24 H 0.537543 0.827383 0.283988 0.086 Uiso 1 1 calc R . . . .
C25 C 0.4348(5) 0.7957(4) 0.1905(4) 0.0847(15) Uani 1 1 d . . . . .
H25 H 0.477806 0.814065 0.163728 0.102 Uiso 1 1 calc R . . . .
C26 C 0.3374(5) 0.7605(4) 0.1572(4) 0.0847(15) Uani 1 1 d . . . . .
H26 H 0.314811 0.753981 0.107283 0.102 Uiso 1 1 calc R . . . .
C27 C 0.2698(4) 0.7337(3) 0.1969(4) 0.0583(15) Uani 1 1 d . . . . .
C28 C 0.1650(5) 0.6932(4) 0.1555(4) 0.0732(18) Uani 1 1 d . . . . .
H28 H 0.127471 0.680820 0.191962 0.088 Uiso 1 1 calc R . . . .
C29 C 0.1612(5) 0.6119(4) 0.0800(4) 0.107(2) Uani 1 1 d . . . . .
H29A H 0.192267 0.622722 0.041283 0.161 Uiso 1 1 calc GR . . . .
H29B H 0.092335 0.584593 0.058571 0.161 Uiso 1 1 calc GR . . . .
H29C H 0.196526 0.577301 0.092376 0.161 Uiso 1 1 calc GR . . . .
C30 C 0.1116(6) 0.7488(5) 0.1351(4) 0.125(3) Uani 1 1 d . . . . .
H30A H 0.111370 0.799220 0.182945 0.187 Uiso 1 1 calc GR . . . .
H30B H 0.043525 0.721191 0.110726 0.187 Uiso 1 1 calc GR . . . .
H30C H 0.146142 0.761219 0.098631 0.187 Uiso 1 1 calc GR . . . .
C31 C 0.4537(4) 0.7925(3) 0.3855(4) 0.0645(16) Uani 1 1 d . . . . .
H31 H 0.400349 0.773815 0.408871 0.077 Uiso 1 1 calc R . . . .
C32 C 0.5350(4) 0.7404(4) 0.3765(4) 0.096(2) Uani 1 1 d . . . . .
H32A H 0.591608 0.760777 0.358665 0.144 Uiso 1 1 calc GR . . . .
H32B H 0.507943 0.683785 0.338042 0.144 Uiso 1 1 calc GR . . . .
H32C H 0.556321 0.744033 0.427005 0.144 Uiso 1 1 calc GR . . . .
C33 C 0.4985(4) 0.8829(4) 0.4450(4) 0.086(2) Uani 1 1 d . . . . .
H33A H 0.550817 0.903345 0.423606 0.129 Uiso 1 1 calc GR . . . .
H33B H 0.526113 0.887047 0.494440 0.129 Uiso 1 1 calc GR . . . .
H33C H 0.446807 0.915064 0.454137 0.129 Uiso 1 1 calc GR . . . .
C34 C 0.1319(4) 0.8720(3) 0.4740(3) 0.0474(13) Uani 1 1 d . . . . .
H34A H 0.087143 0.830087 0.479403 0.057 Uiso 1 1 calc R . . . .
H34B H 0.092385 0.910911 0.472685 0.057 Uiso 1 1 calc R . . . .
C35 C 0.2107(4) 0.9168(3) 0.5462(3) 0.0526(14) Uani 1 1 d . . . . .
C36 C 0.2017(5) 0.9913(4) 0.6083(4) 0.0787(19) Uani 1 1 d . . . . .
H36 H 0.148610 1.015975 0.603483 0.094 Uiso 1 1 calc R . . . .
C37 C 0.2700(8) 1.0302(5) 0.6776(5) 0.120(3) Uani 1 1 d . . . . .
H37 H 0.261199 1.079746 0.719571 0.144 Uiso 1 1 calc R . . . .
C38 C 0.3517(7) 0.9960(6) 0.6851(5) 0.117(3) Uani 1 1 d . . . . .
H38 H 0.398426 1.022877 0.731451 0.140 Uiso 1 1 calc R . . . .
C39 C 0.3627(6) 0.9230(5) 0.6240(5) 0.101(2) Uani 1 1 d . . . . .
H39 H 0.417043 0.899394 0.628343 0.121 Uiso 1 1 calc R . . . .
C40 C 0.2936(5) 0.8842(4) 0.5560(4) 0.0778(18) Uani 1 1 d . . . . .
H40 H 0.302195 0.834162 0.514695 0.093 Uiso 1 1 calc R . . . .
C41 C 0.2287(4) 0.8908(3) 0.3756(3) 0.0656(17) Uani 1 1 d . . . . .
H41A H 0.237462 0.861084 0.319912 0.079 Uiso 1 1 calc R . . . .
H41B H 0.295004 0.911634 0.407345 0.079 Uiso 1 1 calc R . . . .
C42 C 0.1804(4) 0.9631(3) 0.3881(4) 0.0530(14) Uani 1 1 d . . . . .
C43 C 0.1001(5) 0.9573(4) 0.3376(4) 0.090(2) Uani 1 1 d . . . . .
H43 H 0.071736 0.906580 0.293567 0.107 Uiso 1 1 calc R . . . .
C44 C 0.0598(6) 1.0279(6) 0.3518(6) 0.117(3) Uani 1 1 d . . . . .
H44 H 0.003918 1.023644 0.318368 0.140 Uiso 1 1 calc R . . . .
C45 C 0.1023(7) 1.1000(6) 0.4132(7) 0.111(4) Uani 1 1 d . . . . .
H45 H 0.076341 1.146509 0.421956 0.133 Uiso 1 1 calc R . . . .
C46 C 0.1817(7) 1.1080(4) 0.4631(5) 0.115(3) Uani 1 1 d . . . . .
H46 H 0.210743 1.159288 0.506027 0.138 Uiso 1 1 calc R . . . .
C47 C 0.2196(5) 1.0386(4) 0.4494(4) 0.085(2) Uani 1 1 d . . . . .
H47 H 0.274806 1.044234 0.484266 0.102 Uiso 1 1 calc R . . . .
C48 C 0.3964(3) 0.2697(3) 0.1163(3) 0.0406(12) Uani 1 1 d . . . . .
C49 C 0.4545(4) 0.3664(3) 0.0650(3) 0.0450(13) Uani 1 1 d . . . . .
C50 C 0.4021(4) 0.3516(3) -0.0077(3) 0.0525(14) Uani 1 1 d . . . . .
C51 C 0.4578(6) 0.3753(4) -0.0552(4) 0.0754(19) Uani 1 1 d . . . . .
H51 H 0.426496 0.362560 -0.105338 0.091 Uiso 1 1 calc R . . . .
C52 C 0.5543(7) 0.4156(4) -0.0320(5) 0.094(3) Uani 1 1 d . . . . .
H52 H 0.588079 0.430513 -0.065425 0.113 Uiso 1 1 calc R . . . .
C53 C 0.6023(5) 0.4345(4) 0.0412(5) 0.083(2) Uani 1 1 d . . . . .
H53 H 0.669028 0.462177 0.057445 0.100 Uiso 1 1 calc R . . . .
C54 C 0.5516(4) 0.4123(3) 0.0917(4) 0.0570(15) Uani 1 1 d . . . . .
C55 C 0.2933(5) 0.3114(3) -0.0362(3) 0.0624(16) Uani 1 1 d . . . . .
H55 H 0.272183 0.288965 -0.001188 0.075 Uiso 1 1 calc R . . . .
C56 C 0.2291(5) 0.3768(4) -0.0269(3) 0.0838(19) Uani 1 1 d . . . . .
H56A H 0.241443 0.420232 0.027479 0.126 Uiso 1 1 calc GR . . . .
H56B H 0.159060 0.351309 -0.041156 0.126 Uiso 1 1 calc GR . . . .
H56C H 0.247000 0.399450 -0.061333 0.126 Uiso 1 1 calc GR . . . .
C57 C 0.2723(5) 0.2397(4) -0.1215(3) 0.094(2) Uani 1 1 d . . . . .
H57A H 0.291180 0.259675 -0.157660 0.141 Uiso 1 1 calc GR . . . .
H57B H 0.201909 0.215413 -0.134911 0.141 Uiso 1 1 calc GR . . . .
H57C H 0.310700 0.198869 -0.125370 0.141 Uiso 1 1 calc GR . . . .
C58 C 0.6060(5) 0.4407(4) 0.1730(4) 0.0802(19) Uani 1 1 d . . . . .
H58 H 0.567225 0.411639 0.196817 0.096 Uiso 1 1 calc R . . . .
C59 C 0.6102(5) 0.5333(4) 0.2256(4) 0.107(2) Uani 1 1 d . . . . .
H59A H 0.656899 0.563924 0.208958 0.160 Uiso 1 1 calc GR . . . .
H59B H 0.631889 0.548563 0.280265 0.160 Uiso 1 1 calc GR . . . .
H59C H 0.544601 0.545441 0.220594 0.160 Uiso 1 1 calc GR . . . .
C60 C 0.7146(5) 0.4256(5) 0.1769(5) 0.144(3) Uani 1 1 d . . . . .
H60A H 0.713447 0.367276 0.151163 0.215 Uiso 1 1 calc GR . . . .
H60B H 0.744763 0.450187 0.231745 0.215 Uiso 1 1 calc GR . . . .
H60C H 0.753246 0.449983 0.150380 0.215 Uiso 1 1 calc GR . . . .
C61 C 0.3619(5) 0.2268(3) 0.2203(3) 0.0693(10) Uani 1 1 d . . . . .
C62 C 0.4583(5) 0.2285(3) 0.2556(3) 0.0693(10) Uani 1 1 d . . . . .
C63 C 0.4646(7) 0.1933(5) 0.3055(5) 0.132(2) Uani 1 1 d . . . . .
H63 H 0.527087 0.194400 0.329324 0.158 Uiso 1 1 calc R . . . .
C64 C 0.3783(7) 0.1571(6) 0.3195(5) 0.132(2) Uani 1 1 d . . . . .
H64 H 0.383372 0.132815 0.352078 0.158 Uiso 1 1 calc R . . . .
C65 C 0.2865(6) 0.1559(5) 0.2875(5) 0.123(3) Uani 1 1 d . . . . .
H65 H 0.229579 0.131834 0.299175 0.147 Uiso 1 1 calc R . . . .
C66 C 0.2751(6) 0.1899(4) 0.2370(4) 0.088(2) Uani 1 1 d . . . . .
C67 C 0.1729(6) 0.1837(5) 0.1995(5) 0.100(3) Uani 1 1 d . . . . .
H67 H 0.179253 0.217276 0.172410 0.120 Uiso 1 1 calc R . . . .
C68 C 0.1262(6) 0.0954(6) 0.1373(5) 0.147(3) Uani 1 1 d . . . . .
H68A H 0.166560 0.076434 0.095160 0.220 Uiso 1 1 calc GR . . . .
H68B H 0.059464 0.093517 0.115647 0.220 Uiso 1 1 calc GR . . . .
H68C H 0.122995 0.060555 0.161678 0.220 Uiso 1 1 calc GR . . . .
C69 C 0.1001(6) 0.2172(4) 0.2617(5) 0.150(4) Uani 1 1 d . . . . .
H69A H 0.087008 0.181870 0.285141 0.225 Uiso 1 1 calc GR . . . .
H69B H 0.037948 0.218422 0.235643 0.225 Uiso 1 1 calc GR . . . .
H69C H 0.130269 0.272096 0.302635 0.225 Uiso 1 1 calc GR . . . .
C70 C 0.5575(5) 0.2648(3) 0.2430(3) 0.0693(10) Uani 1 1 d . . . . .
H70 H 0.543604 0.289950 0.209332 0.083 Uiso 1 1 calc R . . . .
C71 C 0.6154(5) 0.1971(4) 0.1992(4) 0.108(2) Uani 1 1 d . . . . .
H71A H 0.624083 0.168025 0.228660 0.162 Uiso 1 1 calc GR . . . .
H71B H 0.680105 0.221047 0.194032 0.162 Uiso 1 1 calc GR . . . .
H71C H 0.578616 0.159261 0.147070 0.162 Uiso 1 1 calc GR . . . .
C72 C 0.6205(5) 0.3315(4) 0.3208(4) 0.120(3) Uani 1 1 d . . . . .
H72A H 0.625696 0.310806 0.358076 0.179 Uiso 1 1 calc GR . . . .
H72B H 0.589207 0.378883 0.342593 0.179 Uiso 1 1 calc GR . . . .
H72C H 0.686595 0.347062 0.310997 0.179 Uiso 1 1 calc GR . . . .
C73 C 0.3780(4) 0.1172(3) 0.0458(3) 0.0563(15) Uani 1 1 d . . . . .
H73A H 0.351368 0.122060 0.093295 0.068 Uiso 1 1 calc R . . . .
H73B H 0.427668 0.082262 0.035516 0.068 Uiso 1 1 calc R . . . .
C74 C 0.2949(5) 0.0758(4) -0.0223(4) 0.0650(16) Uani 1 1 d . . . . .
C75 C 0.2158(6) 0.1145(4) -0.0256(5) 0.096(2) Uani 1 1 d . . . . .
H75 H 0.215079 0.167148 0.015302 0.115 Uiso 1 1 calc R . . . .
C76 C 0.1398(7) 0.0760(6) -0.0878(6) 0.117(3) Uani 1 1 d . . . . .
H76 H 0.089126 0.103983 -0.089644 0.140 Uiso 1 1 calc R . . . .
C77 C 0.1351(7) -0.0017(7) -0.1472(6) 0.119(3) Uani 1 1 d . . . . .
H77 H 0.082449 -0.026811 -0.189663 0.143 Uiso 1 1 calc R . . . .
C78 C 0.2091(8) -0.0420(5) -0.1433(5) 0.132(3) Uani 1 1 d . . . . .
H78 H 0.206116 -0.096143 -0.182710 0.158 Uiso 1 1 calc R . . . .
C79 C 0.2890(6) -0.0035(4) -0.0814(4) 0.094(2) Uani 1 1 d . . . . .
H79 H 0.339349 -0.031945 -0.080032 0.112 Uiso 1 1 calc R . . . .
C80 C 0.4792(6) 0.1975(4) -0.0048(4) 0.1170(13) Uani 1 1 d . . . . .
H80A H 0.506723 0.253731 0.007609 0.140 Uiso 1 1 calc R . . . .
H80B H 0.428815 0.174036 -0.051926 0.140 Uiso 1 1 calc R . . . .
C81 C 0.5617(3) 0.1494(3) -0.0246(3) 0.1170(13) Uani 1 1 d . . . . .
C82 C 0.6553(4) 0.1896(2) 0.0220(2) 0.1170(13) Uani 1 1 d G . . . .
H82 H 0.662053 0.240804 0.067235 0.140 Uiso 1 1 calc R . . . .
C83 C 0.7388(3) 0.1531(3) 0.0011(3) 0.1170(13) Uani 1 1 d G . . . .
H83 H 0.801407 0.179922 0.032320 0.140 Uiso 1 1 calc R . . . .
C84 C 0.7287(4) 0.0765(3) -0.0664(3) 0.1170(13) Uani 1 1 d G . . . .
H84 H 0.784548 0.052064 -0.080405 0.140 Uiso 1 1 calc R . . . .
C85 C 0.6351(4) 0.0363(2) -0.1130(3) 0.147(4) Uani 1 1 d G . . . .
H85 H 0.628334 -0.014913 -0.158216 0.176 Uiso 1 1 calc R . . . .
C86 C 0.5516(3) 0.0728(3) -0.0921(3) 0.1170(13) Uani 1 1 d G . . . .
H86 H 0.488978 0.045967 -0.123302 0.140 Uiso 1 1 calc R . . . .
N1 N 0.1249(3) 0.6972(2) 0.3838(2) 0.0409(10) Uani 1 1 d . . . . .
N2 N 0.2392(3) 0.7131(2) 0.3111(2) 0.0417(10) Uani 1 1 d . . . . .
N3 N 0.1698(3) 0.8321(2) 0.3971(2) 0.0431(10) Uani 1 1 d . . . . .
N4 N 0.3486(3) 0.2703(2) 0.1768(2) 0.0440(10) Uani 1 1 d . . . . .
N5 N 0.4040(3) 0.3421(2) 0.1171(2) 0.0404(10) Uani 1 1 d . . . . .
N6 N 0.4290(3) 0.2002(2) 0.0622(2) 0.0519(11) Uani 1 1 d . . . . .
H3A H 0.367(3) 0.643(3) 0.4000(19) 0.078 Uiso 1 1 d DR . . . .
H3B H 0.406(2) 0.630(3) 0.472(2) 0.078 Uiso 1 1 d DR . . . .
H3C H 0.313(3) 0.670(2) 0.4768(19) 0.078 Uiso 1 1 d DR . . . .
H8A H 0.0637(18) 0.3601(17) 0.1202(18) 0.078 Uiso 1 1 d DR . . . .
H8B H 0.131(3) 0.2899(13) 0.1194(18) 0.078 Uiso 1 1 d DR . . . .
H8C H 0.179(2) 0.3661(18) 0.1075(18) 0.078 Uiso 1 1 d DR . . . .
H2 H 0.156(3) 0.433(3) 0.346(3) 0.078 Uiso 1 1 d DR . . . .
H5A H 0.4669(18) 0.482(2) 0.3053(18) 0.078 Uiso 1 1 d DR . . . .
H5B H 0.4663(18) 0.4997(18) 0.3944(11) 0.078 Uiso 1 1 d DR . . . .
H5C H 0.4485(19) 0.4079(12) 0.324(2) 0.078 Uiso 1 1 d DR . . . .
H6A H 0.0900(18) 0.5354(19) 0.1913(19) 0.078 Uiso 1 1 d DR . . . .
H6B H 0.001(2) 0.5353(18) 0.2439(15) 0.078 Uiso 1 1 d DR . . . .
H6C H 0.012(2) 0.4508(11) 0.1633(15) 0.078 Uiso 1 1 d DR . . . .
H1A H 0.354(2) 0.4910(15) 0.1735(18) 0.078 Uiso 1 1 d DR . . . .
H1B H 0.365(2) 0.5808(15) 0.2440(14) 0.078 Uiso 1 1 d DR . . . .
H1C H 0.2706(17) 0.542(2) 0.1776(18) 0.078 Uiso 1 1 d DR . . . .

loop_
_atom_site_aniso_label
_atom_site_aniso_U_11
_atom_site_aniso_U_22
_atom_site_aniso_U_33
_atom_site_aniso_U_23
_atom_site_aniso_U_13
_atom_site_aniso_U_12
Y1 0.0479(4) 0.0390(3) 0.0466(3) 0.0201(3) 0.0095(3) 0.0146(3)
Y2 0.0483(4) 0.0427(3) 0.0442(3) 0.0170(3) 0.0089(3) 0.0172(3)
Al1 0.0525(10) 0.0476(9) 0.0440(10) 0.0215(8) 0.0047(8) 0.0132(8)
Al2 0.0452(10) 0.0503(9) 0.0578(11) 0.0251(9) 0.0030(8) 0.0112(8)
C1 0.053(4) 0.041(3) 0.049(4) 0.011(3) 0.002(3) 0.019(3)
C2 0.057(3) 0.042(3) 0.039(3) 0.023(3) 0.015(3) 0.017(3)
C3 0.054(4) 0.054(3) 0.052(4) 0.019(3) 0.001(3) 0.010(3)
C4 0.087(5) 0.074(4) 0.060(4) 0.038(3) -0.004(3) 0.010(4)
C5 0.064(4) 0.081(4) 0.056(4) 0.017(4) 0.003(3) 0.031(4)
C6 0.068(4) 0.054(4) 0.081(5) 0.027(3) 0.000(4) 0.012(3)
C7 0.038(4) 0.114(5) 0.129(6) 0.072(5) 0.008(4) 0.011(4)
C8 0.072(4) 0.059(4) 0.068(4) 0.028(3) 0.001(3) 0.018(3)
C9 0.041(3) 0.035(3) 0.037(3) 0.016(2) -0.006(2) 0.005(2)
C10 0.043(3) 0.031(3) 0.043(3) 0.016(2) 0.012(3) 0.007(2)
C11 0.036(3) 0.048(3) 0.054(4) 0.028(3) 0.004(3) 0.005(3)
C12 0.046(4) 0.073(4) 0.089(5) 0.045(4) 0.010(3) 0.010(3)
C13 0.042(4) 0.092(5) 0.096(5) 0.059(4) 0.023(4) 0.013(3)
C14 0.078(5) 0.088(4) 0.087(5) 0.064(4) 0.032(4) 0.026(4)
C15 0.043(3) 0.065(4) 0.063(4) 0.039(3) 0.022(3) 0.015(3)
C16 0.062(4) 0.112(5) 0.072(5) 0.065(4) 0.031(4) 0.038(4)
C17 0.104(6) 0.114(6) 0.069(5) 0.048(5) 0.006(4) 0.028(5)
C18 0.158(7) 0.118(6) 0.087(5) 0.067(5) 0.039(5) 0.082(6)
C19 0.033(3) 0.080(4) 0.070(4) 0.038(4) -0.006(3) 0.009(3)
C20 0.084(5) 0.086(5) 0.112(6) 0.065(5) -0.006(4) 0.009(4)
C21 0.079(5) 0.113(5) 0.081(5) 0.044(5) -0.001(4) 0.039(4)
C22 0.050(4) 0.033(3) 0.059(4) 0.021(3) 0.022(3) 0.018(3)
C23 0.061(4) 0.044(3) 0.059(4) 0.025(3) 0.016(3) 0.010(3)
C24 0.052(4) 0.079(4) 0.084(5) 0.040(4) 0.022(4) 0.004(3)
C25 0.096(4) 0.094(4) 0.077(4) 0.051(3) 0.037(4) 0.015(3)
C26 0.096(4) 0.094(4) 0.077(4) 0.051(3) 0.037(4) 0.015(3)
C27 0.064(4) 0.057(3) 0.062(4) 0.032(3) 0.020(3) 0.017(3)
C28 0.078(5) 0.098(5) 0.059(4) 0.049(4) 0.013(4) 0.018(4)
C29 0.089(6) 0.109(6) 0.097(6) 0.032(5) -0.005(5) 0.007(5)
C30 0.149(8) 0.126(7) 0.102(6) 0.052(5) -0.008(5) 0.058(6)
C31 0.048(4) 0.055(4) 0.083(5) 0.030(4) 0.008(3) 0.001(3)
C32 0.070(5) 0.100(5) 0.124(6) 0.058(5) 0.013(4) 0.023(4)
C33 0.062(4) 0.079(4) 0.095(5) 0.031(4) -0.003(4) -0.006(4)
C34 0.050(3) 0.037(3) 0.051(4) 0.016(3) 0.015(3) 0.012(3)
C35 0.055(4) 0.047(3) 0.050(4) 0.020(3) 0.011(3) 0.003(3)
C36 0.086(5) 0.061(4) 0.061(5) 0.008(4) 0.016(4) 0.007(4)
C37 0.149(9) 0.095(6) 0.066(6) 0.005(5) 0.016(6) 0.001(6)
C38 0.122(8) 0.127(8) 0.067(6) 0.040(6) -0.034(6) -0.032(7)
C39 0.085(6) 0.118(7) 0.099(7) 0.062(6) -0.023(5) 0.000(5)
C40 0.084(5) 0.062(4) 0.077(5) 0.027(4) -0.001(4) 0.012(4)
C41 0.076(4) 0.051(3) 0.088(5) 0.041(3) 0.038(4) 0.026(3)
C42 0.057(4) 0.046(3) 0.067(4) 0.034(3) 0.018(3) 0.013(3)
C43 0.089(5) 0.085(5) 0.099(6) 0.051(5) -0.006(4) 0.013(4)
C44 0.101(7) 0.142(8) 0.156(10) 0.107(8) 0.021(7) 0.040(7)
C45 0.123(9) 0.128(8) 0.161(10) 0.110(8) 0.084(8) 0.082(7)
C46 0.175(10) 0.052(4) 0.124(8) 0.038(5) 0.063(7) 0.041(6)
C47 0.122(6) 0.055(4) 0.083(5) 0.036(4) 0.018(4) 0.020(4)
C48 0.035(3) 0.048(3) 0.038(3) 0.021(3) 0.002(2) 0.009(2)
C49 0.046(4) 0.032(3) 0.048(4) 0.011(3) 0.012(3) 0.010(3)
C50 0.074(4) 0.039(3) 0.048(4) 0.021(3) 0.013(3) 0.016(3)
C51 0.110(6) 0.070(4) 0.069(5) 0.046(4) 0.032(4) 0.031(4)
C52 0.123(7) 0.068(5) 0.116(7) 0.057(5) 0.068(6) 0.028(5)
C53 0.074(5) 0.063(4) 0.119(7) 0.047(5) 0.035(5) 0.017(4)
C54 0.052(4) 0.042(3) 0.078(4) 0.029(3) 0.015(4) 0.011(3)
C55 0.085(5) 0.064(4) 0.036(3) 0.025(3) 0.000(3) 0.008(4)
C56 0.091(5) 0.095(5) 0.068(4) 0.041(4) -0.007(4) 0.029(4)
C57 0.120(6) 0.083(5) 0.051(4) 0.018(4) -0.016(4) 0.002(4)
C58 0.060(4) 0.075(4) 0.101(6) 0.042(4) 0.001(4) 0.002(4)
C59 0.080(5) 0.097(6) 0.109(6) 0.025(5) 0.012(5) 0.010(4)
C60 0.078(6) 0.127(7) 0.198(9) 0.052(7) -0.007(6) 0.045(5)
C61 0.096(3) 0.071(2) 0.053(2) 0.0337(19) 0.017(2) 0.037(2)
C62 0.096(3) 0.071(2) 0.053(2) 0.0337(19) 0.017(2) 0.037(2)
C63 0.163(7) 0.183(6) 0.137(5) 0.129(5) 0.054(5) 0.087(6)
C64 0.163(7) 0.183(6) 0.137(5) 0.129(5) 0.054(5) 0.087(6)
C65 0.144(8) 0.170(8) 0.145(8) 0.126(7) 0.090(6) 0.090(7)
C66 0.121(6) 0.098(5) 0.104(6) 0.077(5) 0.070(5) 0.069(5)
C67 0.094(6) 0.114(6) 0.167(8) 0.111(6) 0.078(6) 0.055(5)
C68 0.123(8) 0.145(8) 0.192(10) 0.092(8) 0.055(7) 0.027(7)
C69 0.143(7) 0.117(6) 0.262(11) 0.120(7) 0.137(8) 0.088(6)
C70 0.096(3) 0.071(2) 0.053(2) 0.0337(19) 0.017(2) 0.037(2)
C71 0.123(6) 0.124(6) 0.093(6) 0.054(5) 0.022(5) 0.065(5)
C72 0.103(6) 0.110(6) 0.100(6) 0.014(5) -0.043(5) 0.044(5)
C73 0.087(5) 0.045(3) 0.048(4) 0.026(3) 0.029(3) 0.026(3)
C74 0.081(5) 0.050(4) 0.061(4) 0.025(4) 0.016(4) 0.007(4)
C75 0.086(6) 0.075(5) 0.110(7) 0.038(5) 0.000(5) 0.000(5)
C76 0.092(7) 0.099(7) 0.148(9) 0.055(7) 0.003(7) 0.003(6)
C77 0.089(7) 0.136(9) 0.119(8) 0.065(7) -0.019(6) -0.017(6)
C78 0.119(8) 0.105(7) 0.088(7) -0.006(5) -0.020(6) -0.023(6)
C79 0.109(6) 0.062(4) 0.087(6) 0.013(4) 0.027(5) 0.024(4)
C80 0.155(3) 0.123(3) 0.132(3) 0.086(2) 0.090(3) 0.078(3)
C81 0.155(3) 0.123(3) 0.132(3) 0.086(2) 0.090(3) 0.078(3)
C82 0.155(3) 0.123(3) 0.132(3) 0.086(2) 0.090(3) 0.078(3)
C83 0.155(3) 0.123(3) 0.132(3) 0.086(2) 0.090(3) 0.078(3)
C84 0.155(3) 0.123(3) 0.132(3) 0.086(2) 0.090(3) 0.078(3)
C85 0.174(9) 0.122(6) 0.226(10) 0.121(7) 0.131(8) 0.092(6)
C86 0.155(3) 0.123(3) 0.132(3) 0.086(2) 0.090(3) 0.078(3)
N1 0.045(3) 0.038(2) 0.043(3) 0.021(2) 0.011(2) 0.012(2)
N2 0.045(3) 0.042(2) 0.049(3) 0.026(2) 0.022(2) 0.018(2)
N3 0.043(3) 0.039(2) 0.050(3) 0.021(2) 0.015(2) 0.014(2)
N4 0.053(3) 0.048(2) 0.043(3) 0.028(2) 0.018(2) 0.020(2)
N5 0.047(3) 0.034(2) 0.043(3) 0.019(2) 0.014(2) 0.012(2)
N6 0.071(3) 0.039(2) 0.053(3) 0.023(2) 0.025(2) 0.023(2)

_geom_special_details            
;
 All esds (except the esd in the dihedral angle between two l.s. planes)
 are estimated using the full covariance matrix.  The cell esds are taken
 into account individually in the estimation of esds in distances, angles
 and torsion angles; correlations between esds in cell parameters are only
 used when they are defined by crystal symmetry.  An approximate (isotropic)
 treatment of cell esds is used for estimating esds involving l.s. planes.
;
loop_
_geom_bond_atom_site_label_1
_geom_bond_atom_site_label_2
_geom_bond_distance
_geom_bond_site_symmetry_2
_geom_bond_publ_flag
Y1 Y2 3.6252(13) . ?
Y1 Al1 3.0830(17) . ?
Y1 Al2 3.0568(19) . ?
Y1 C1 2.528(5) . ?
Y1 C2 2.418(5) . ?
Y1 C3 2.652(5) . ?
Y1 C6 2.603(6) . ?
Y1 C9 2.850(5) . ?
Y1 N1 2.330(3) . ?
Y1 N2 2.408(4) . ?
Y2 Al1 3.0178(19) . ?
Y2 Al2 3.073(2) . ?
Y2 C1 2.543(5) . ?
Y2 C2 2.398(5) . ?
Y2 C5 2.530(6) . ?
Y2 C8 2.676(6) . ?
Y2 C48 2.841(5) . ?
Y2 N4 2.319(4) . ?
Y2 N5 2.405(4) . ?
Al1 C2 1.974(5) . ?
Al1 C3 2.065(5) . ?
Al1 C4 1.953(5) . ?
Al1 C5 2.060(6) . ?
Al2 C2 1.970(5) . ?
Al2 C6 2.081(6) . ?
Al2 C7 1.971(5) . ?
Al2 C8 2.096(6) . ?
C9 N1 1.354(5) . ?
C9 N2 1.348(5) . ?
C9 N3 1.374(5) . ?
C10 C11 1.397(6) . ?
C10 C15 1.405(6) . ?
C10 N1 1.430(5) . ?
C11 C12 1.398(6) . ?
C11 C19 1.514(7) . ?
C12 C13 1.363(7) . ?
C13 C14 1.383(7) . ?
C14 C15 1.376(7) . ?
C15 C16 1.513(7) . ?
C16 C17 1.524(8) . ?
C16 C18 1.527(7) . ?
C19 C20 1.520(7) . ?
C19 C21 1.526(7) . ?
C22 C23 1.389(7) . ?
C22 C27 1.413(7) . ?
C22 N2 1.431(5) . ?
C23 C24 1.403(7) . ?
C23 C31 1.518(7) . ?
C24 C25 1.359(8) . ?
C25 C26 1.357(8) . ?
C26 C27 1.408(7) . ?
C27 C28 1.489(7) . ?
C28 C29 1.522(8) . ?
C28 C30 1.521(8) . ?
C31 C32 1.539(7) . ?
C31 C33 1.529(7) . ?
C34 C35 1.494(7) . ?
C34 N3 1.474(5) . ?
C35 C36 1.374(7) . ?
C35 C40 1.395(7) . ?
C36 C37 1.377(9) . ?
C37 C38 1.388(10) . ?
C38 C39 1.357(10) . ?
C39 C40 1.367(8) . ?
C41 C42 1.509(6) . ?
C41 N3 1.491(5) . ?
C42 C43 1.368(8) . ?
C42 C47 1.346(7) . ?
C43 C44 1.414(10) . ?
C44 C45 1.319(11) . ?
C45 C46 1.335(11) . ?
C46 C47 1.379(8) . ?
C48 N4 1.360(5) . ?
C48 N5 1.332(5) . ?
C48 N6 1.387(5) . ?
C49 C50 1.407(7) . ?
C49 C54 1.384(7) . ?
C49 N5 1.446(6) . ?
C50 C51 1.400(7) . ?
C50 C55 1.497(7) . ?
C51 C52 1.346(9) . ?
C52 C53 1.367(9) . ?
C53 C54 1.400(8) . ?
C54 C58 1.490(8) . ?
C55 C56 1.550(7) . ?
C55 C57 1.526(7) . ?
C58 C59 1.531(8) . ?
C58 C60 1.544(8) . ?
C61 C62 1.423(8) . ?
C61 C66 1.409(8) . ?
C61 N4 1.426(6) . ?
C62 C63 1.394(8) . ?
C62 C70 1.505(8) . ?
C63 C64 1.373(10) . ?
C64 C65 1.346(10) . ?
C65 C66 1.392(8) . ?
C66 C67 1.485(9) . ?
C67 C68 1.520(10) . ?
C67 C69 1.555(8) . ?
C70 C71 1.516(7) . ?
C70 C72 1.519(8) . ?
C73 C74 1.481(7) . ?
C73 N6 1.479(6) . ?
C74 C75 1.390(8) . ?
C74 C79 1.367(8) . ?
C75 C76 1.354(9) . ?
C76 C77 1.351(10) . ?
C77 C78 1.356(10) . ?
C78 C79 1.385(10) . ?
C80 C81 1.492(7) . ?
C80 N6 1.475(7) . ?
C81 C82 1.3900 . ?
C81 C86 1.3900 . ?
C82 C83 1.3900 . ?
C83 C84 1.3900 . ?
C84 C85 1.3900 . ?
C85 C86 1.3900 . ?

loop_
_geom_angle_atom_site_label_1
_geom_angle_atom_site_label_2
_geom_angle_atom_site_label_3
_geom_angle
_geom_angle_site_symmetry_1
_geom_angle_site_symmetry_3
_geom_angle_publ_flag
Al1 Y1 Y2 52.72(4) . . ?
Al2 Y1 Y2 53.95(4) . . ?
Al2 Y1 Al1 79.80(5) . . ?
C1 Y1 Y2 44.52(11) . . ?
C1 Y1 Al1 85.23(12) . . ?
C1 Y1 Al2 84.63(12) . . ?
C1 Y1 C3 94.82(17) . . ?
C1 Y1 C6 90.72(18) . . ?
C1 Y1 C9 115.51(15) . . ?
C2 Y1 Y2 40.97(11) . . ?
C2 Y1 Al1 39.80(12) . . ?
C2 Y1 Al2 40.09(13) . . ?
C2 Y1 C1 85.47(15) . . ?
C2 Y1 C3 80.66(17) . . ?
C2 Y1 C6 82.14(17) . . ?
C2 Y1 C9 158.97(15) . . ?
C3 Y1 Y2 85.67(11) . . ?
C3 Y1 Al1 41.35(12) . . ?
C3 Y1 Al2 120.70(12) . . ?
C3 Y1 C9 95.39(14) . . ?
C6 Y1 Y2 85.92(12) . . ?
C6 Y1 Al1 121.93(13) . . ?
C6 Y1 Al2 42.20(13) . . ?
C6 Y1 C3 161.43(17) . . ?
C6 Y1 C9 98.18(15) . . ?
C9 Y1 Y2 159.90(10) . . ?
C9 Y1 Al1 135.26(10) . . ?
C9 Y1 Al2 137.81(10) . . ?
N1 Y1 Y2 171.81(9) . . ?
N1 Y1 Al1 124.69(10) . . ?
N1 Y1 Al2 118.99(10) . . ?
N1 Y1 C1 142.90(14) . . ?
N1 Y1 C2 131.31(14) . . ?
N1 Y1 C3 95.95(15) . . ?
N1 Y1 C6 90.17(16) . . ?
N1 Y1 C9 28.07(12) . . ?
N1 Y1 N2 56.07(12) . . ?
N2 Y1 Y2 131.78(9) . . ?
N2 Y1 Al1 136.76(10) . . ?
N2 Y1 Al2 141.68(10) . . ?
N2 Y1 C1 87.40(14) . . ?
N2 Y1 C2 172.37(14) . . ?
N2 Y1 C3 97.27(15) . . ?
N2 Y1 C6 100.69(16) . . ?
N2 Y1 C9 28.14(11) . . ?
Al1 Y2 Y1 54.38(3) . . ?
Al1 Y2 Al2 80.57(4) . . ?
Al2 Y2 Y1 53.54(3) . . ?
C1 Y2 Y1 44.19(11) . . ?
C1 Y2 Al1 86.36(12) . . ?
C1 Y2 Al2 84.05(11) . . ?
C1 Y2 C8 91.19(16) . . ?
C1 Y2 C48 119.02(15) . . ?
C2 Y2 Y1 41.38(11) . . ?
C2 Y2 Al1 40.77(13) . . ?
C2 Y2 Al2 39.87(12) . . ?
C2 Y2 C1 85.55(15) . . ?
C2 Y2 C5 83.22(18) . . ?
C2 Y2 C8 81.64(18) . . ?
C2 Y2 C48 155.33(14) . . ?
C2 Y2 N5 176.27(14) . . ?
C5 Y2 Y1 84.55(12) . . ?
C5 Y2 Al1 42.47(13) . . ?
C5 Y2 Al2 123.03(13) . . ?
C5 Y2 C1 90.38(18) . . ?
C5 Y2 C8 164.61(18) . . ?
C5 Y2 C48 97.77(15) . . ?
C8 Y2 Y1 85.93(12) . . ?
C8 Y2 Al1 122.40(13) . . ?
C8 Y2 Al2 42.05(13) . . ?
C8 Y2 C48 94.84(15) . . ?
C48 Y2 Y1 163.20(10) . . ?
C48 Y2 Al1 135.47(10) . . ?
C48 Y2 Al2 133.92(10) . . ?
N4 Y2 Y1 168.23(9) . . ?
N4 Y2 Al1 115.55(10) . . ?
N4 Y2 Al2 122.27(10) . . ?
N4 Y2 C1 146.83(14) . . ?
N4 Y2 C2 127.45(14) . . ?
N4 Y2 C5 90.53(16) . . ?
N4 Y2 C8 96.47(15) . . ?
N4 Y2 C48 28.31(12) . . ?
N4 Y2 N5 55.94(12) . . ?
N5 Y2 Y1 135.36(9) . . ?
N5 Y2 Al1 140.87(10) . . ?
N5 Y2 Al2 138.03(10) . . ?
N5 Y2 C1 91.17(14) . . ?
N5 Y2 C5 98.60(16) . . ?
N5 Y2 C8 96.67(16) . . ?
N5 Y2 C48 27.85(11) . . ?
Y2 Al1 Y1 72.90(4) . . ?
C2 Al1 Y1 51.63(13) . . ?
C2 Al1 Y2 52.50(14) . . ?
C2 Al1 C3 108.9(2) . . ?
C2 Al1 C5 108.5(2) . . ?
C3 Al1 Y1 58.06(16) . . ?
C3 Al1 Y2 115.44(16) . . ?
C4 Al1 Y1 146.30(18) . . ?
C4 Al1 Y2 130.57(18) . . ?
C4 Al1 C2 118.4(2) . . ?
C4 Al1 C3 113.0(2) . . ?
C4 Al1 C5 105.0(2) . . ?
C5 Al1 Y1 108.61(17) . . ?
C5 Al1 Y2 56.01(16) . . ?
C5 Al1 C3 101.6(2) . . ?
Y1 Al2 Y2 72.52(4) . . ?
C2 Al2 Y1 52.22(13) . . ?
C2 Al2 Y2 51.29(14) . . ?
C2 Al2 C6 109.1(2) . . ?
C2 Al2 C7 119.5(2) . . ?
C2 Al2 C8 109.6(2) . . ?
C6 Al2 Y1 57.16(17) . . ?
C6 Al2 Y2 112.05(17) . . ?
C6 Al2 C8 102.2(2) . . ?
C7 Al2 Y1 135.0(2) . . ?
C7 Al2 Y2 142.92(18) . . ?
C7 Al2 C6 104.8(2) . . ?
C7 Al2 C8 110.1(3) . . ?
C8 Al2 Y1 113.90(17) . . ?
C8 Al2 Y2 58.80(17) . . ?
Y1 C1 Y2 91.29(17) . . ?
Y2 C2 Y1 97.65(16) . . ?
Al1 C2 Y1 88.57(18) . . ?
Al1 C2 Y2 86.73(18) . . ?
Al2 C2 Y1 87.69(17) . . ?
Al2 C2 Y2 88.84(18) . . ?
Al2 C2 Al1 173.8(3) . . ?
Al1 C3 Y1 80.59(18) . . ?
Al1 C5 Y2 81.52(19) . . ?
Al2 C6 Y1 80.6(2) . . ?
Al2 C8 Y2 79.1(2) . . ?
N1 C9 Y1 54.1(2) . . ?
N1 C9 N3 122.4(4) . . ?
N2 C9 Y1 57.4(2) . . ?
N2 C9 N1 111.0(4) . . ?
N2 C9 N3 126.5(4) . . ?
N3 C9 Y1 172.7(3) . . ?
C11 C10 C15 119.4(4) . . ?
C11 C10 N1 122.8(4) . . ?
C15 C10 N1 117.3(4) . . ?
C10 C11 C12 119.3(5) . . ?
C10 C11 C19 124.4(4) . . ?
C12 C11 C19 116.3(5) . . ?
C13 C12 C11 120.9(5) . . ?
C12 C13 C14 119.7(5) . . ?
C15 C14 C13 121.2(5) . . ?
C10 C15 C16 122.7(4) . . ?
C14 C15 C10 119.4(5) . . ?
C14 C15 C16 117.9(5) . . ?
C15 C16 C17 112.7(5) . . ?
C15 C16 C18 111.9(5) . . ?
C17 C16 C18 109.6(5) . . ?
C11 C19 C20 111.6(5) . . ?
C11 C19 C21 113.2(5) . . ?
C20 C19 C21 108.4(5) . . ?
C23 C22 C27 120.0(5) . . ?
C23 C22 N2 121.5(5) . . ?
C27 C22 N2 118.2(5) . . ?
C22 C23 C24 119.1(5) . . ?
C22 C23 C31 124.4(5) . . ?
C24 C23 C31 116.6(5) . . ?
C25 C24 C23 121.0(6) . . ?
C26 C25 C24 120.6(6) . . ?
C25 C26 C27 121.1(6) . . ?
C22 C27 C28 123.7(5) . . ?
C26 C27 C22 118.2(6) . . ?
C26 C27 C28 118.0(6) . . ?
C27 C28 C29 112.0(5) . . ?
C27 C28 C30 112.4(5) . . ?
C30 C28 C29 109.2(5) . . ?
C23 C31 C32 111.9(5) . . ?
C23 C31 C33 113.6(5) . . ?
C33 C31 C32 109.1(5) . . ?
N3 C34 C35 115.5(4) . . ?
C36 C35 C34 120.7(6) . . ?
C36 C35 C40 116.8(6) . . ?
C40 C35 C34 122.5(5) . . ?
C35 C36 C37 121.2(7) . . ?
C36 C37 C38 120.4(8) . . ?
C39 C38 C37 119.3(8) . . ?
C38 C39 C40 119.8(8) . . ?
C39 C40 C35 122.5(6) . . ?
N3 C41 C42 113.9(4) . . ?
C43 C42 C41 123.3(6) . . ?
C47 C42 C41 119.7(6) . . ?
C47 C42 C43 116.9(6) . . ?
C42 C43 C44 120.4(7) . . ?
C45 C44 C43 119.2(9) . . ?
C44 C45 C46 121.8(9) . . ?
C45 C46 C47 118.6(8) . . ?
C42 C47 C46 123.0(7) . . ?
N4 C48 Y2 54.0(2) . . ?
N4 C48 N6 121.7(4) . . ?
N5 C48 Y2 57.5(2) . . ?
N5 C48 N4 110.9(4) . . ?
N5 C48 N6 127.4(4) . . ?
N6 C48 Y2 170.6(3) . . ?
C50 C49 N5 120.5(5) . . ?
C54 C49 C50 120.4(5) . . ?
C54 C49 N5 118.8(5) . . ?
C49 C50 C55 123.7(5) . . ?
C51 C50 C49 116.5(6) . . ?
C51 C50 C55 119.8(6) . . ?
C52 C51 C50 123.3(7) . . ?
C51 C52 C53 119.5(7) . . ?
C52 C53 C54 120.4(7) . . ?
C49 C54 C53 119.4(6) . . ?
C49 C54 C58 123.3(5) . . ?
C53 C54 C58 117.3(6) . . ?
C50 C55 C56 110.1(4) . . ?
C50 C55 C57 114.0(5) . . ?
C57 C55 C56 110.8(5) . . ?
C54 C58 C59 110.2(5) . . ?
C54 C58 C60 116.1(6) . . ?
C59 C58 C60 107.5(6) . . ?
C62 C61 N4 122.4(6) . . ?
C66 C61 C62 119.1(6) . . ?
C66 C61 N4 118.0(5) . . ?
C61 C62 C70 125.4(5) . . ?
C63 C62 C61 119.2(6) . . ?
C63 C62 C70 115.4(6) . . ?
C64 C63 C62 119.8(8) . . ?
C65 C64 C63 121.7(8) . . ?
C64 C65 C66 121.2(8) . . ?
C61 C66 C67 121.3(6) . . ?
C65 C66 C61 118.9(7) . . ?
C65 C66 C67 119.7(6) . . ?
C66 C67 C68 111.8(6) . . ?
C66 C67 C69 112.5(7) . . ?
C68 C67 C69 108.8(6) . . ?
C62 C70 C71 109.9(5) . . ?
C62 C70 C72 112.4(5) . . ?
C71 C70 C72 110.3(5) . . ?
N6 C73 C74 115.0(4) . . ?
C75 C74 C73 120.8(6) . . ?
C79 C74 C73 121.8(7) . . ?
C79 C74 C75 117.2(7) . . ?
C76 C75 C74 120.4(7) . . ?
C77 C76 C75 122.3(9) . . ?
C76 C77 C78 118.2(9) . . ?
C77 C78 C79 120.8(8) . . ?
C74 C79 C78 121.0(7) . . ?
N6 C80 C81 115.6(5) . . ?
C82 C81 C80 116.6(5) . . ?
C82 C81 C86 120.0 . . ?
C86 C81 C80 122.9(5) . . ?
C83 C82 C81 120.0 . . ?
C82 C83 C84 120.0 . . ?
C85 C84 C83 120.0 . . ?
C86 C85 C84 120.0 . . ?
C85 C86 C81 120.0 . . ?
C9 N1 Y1 97.9(3) . . ?
C9 N1 C10 129.7(4) . . ?
C10 N1 Y1 128.2(3) . . ?
C9 N2 Y1 94.5(3) . . ?
C9 N2 C22 129.7(4) . . ?
C22 N2 Y1 135.6(3) . . ?
C9 N3 C34 119.9(4) . . ?
C9 N3 C41 122.4(4) . . ?
C34 N3 C41 114.3(4) . . ?
C48 N4 Y2 97.7(3) . . ?
C48 N4 C61 128.9(4) . . ?
C61 N4 Y2 129.0(3) . . ?
C48 N5 Y2 94.6(3) . . ?
C48 N5 C49 127.0(4) . . ?
C49 N5 Y2 138.2(3) . . ?
C48 N6 C73 119.9(4) . . ?
C48 N6 C80 122.8(4) . . ?
C80 N6 C73 112.1(4) . . ?

_smtbx_masks_special_details     ?
loop_
_smtbx_masks_void_nr
_smtbx_masks_void_average_x
_smtbx_masks_void_average_y
_smtbx_masks_void_average_z
_smtbx_masks_void_volume
_smtbx_masks_void_count_electrons
_smtbx_masks_void_content
1 -0.155 0.145 0.907 126.5 0.2 toluene
2 0.155 0.855 0.093 126.5 0.0 toluene
3 0.180 0.518 0.625 12.5 0.0 ?
4 0.419 0.348 0.499 31.8 0.0 ?
5 0.581 0.652 0.501 31.8 -0.0 ?
6 0.820 0.482 0.375 12.5 0.0 ?

_shelx_fab_file                  
;
-16 0 3 0.0265 0.9308
-16 1 2 -0.5660 0.0501
-16 1 3 -0.4942 0.0752
-16 1 4 -0.7353 0.2704
-16 2 2 0.2188 -0.1454
-16 2 3 -0.3388 0.0087
-16 2 4 -0.0244 -0.2120
-16 3 2 -0.3251 -0.0974
-16 3 3 -0.3900 0.4309
-16 3 4 -0.5176 -0.5431
-16 4 1 -0.0511 -0.1205
-16 4 2 -0.5885 -0.1919
-16 4 3 0.1766 -0.5884
-16 5 1 -0.2528 -0.3315
-16 5 2 0.1324 -0.0596
-16 6 1 -0.0640 -0.2700
-15 -1 3 0.3773 -0.3125
-15 -1 4 0.2840 0.2623
-15 -1 5 1.4415 0.1728
-15 -1 6 1.0314 0.1047
-15 -1 7 0.5811 -0.1997
-15 -1 8 -0.1691 0.9295
-15 -1 9 0.0623 0.0459
-15 0 3 0.2237 0.2046
-15 0 4 0.0528 1.2365
-15 0 5 0.5259 1.4530
-15 0 6 0.5479 0.8018
-15 0 7 -0.8822 0.8515
-15 0 8 -0.2778 0.2385
-15 0 9 -1.3406 0.6890
-15 1 3 -0.5928 -0.0308
-15 1 4 -0.8241 0.5874
-15 1 5 -0.4422 0.7911
-15 1 6 -0.7766 -0.3331
-15 1 7 -0.3964 -0.4465
-15 1 8 -1.3344 -1.3559
-15 1 9 0.1726 -0.0330
-15 2 3 0.0399 -0.0219
-15 2 4 -0.6540 0.0931
-15 2 5 0.0901 0.2471
-15 2 6 0.3647 -0.2968
-15 2 7 0.6448 -1.2142
-15 2 8 0.5701 -0.1631
-15 2 9 0.3856 -0.1121
-15 3 2 -0.1960 0.4629
-15 3 3 -0.2722 -0.3837
-15 3 4 -0.9884 0.2807
-15 3 5 -0.1118 0.1423
-15 3 6 0.5816 -0.0561
-15 3 7 0.3994 0.1123
-15 3 8 0.2167 -0.4015
-15 4 2 0.2930 -0.0247
-15 4 3 -0.3879 -0.8270
-15 4 4 -0.1608 -0.5405
-15 4 5 0.1662 0.1222
-15 4 6 0.6810 -0.0877
-15 4 7 0.9916 -0.0998
-15 4 8 -0.4087 -0.7305
-15 5 2 0.2652 -0.1408
-15 5 3 0.5739 -0.4227
-15 5 4 -0.2275 -0.2346
-15 5 5 0.7858 0.6531
-15 5 6 0.5832 0.7874
-15 5 7 1.0062 0.3699
-15 6 1 -0.1410 -0.0146
-15 6 2 0.4366 0.2982
-15 6 3 0.5938 -0.6070
-15 6 4 0.0564 0.6447
-15 6 5 -0.0935 0.6932
-15 6 6 0.0630 1.2357
-15 7 1 -0.1732 0.0514
-15 7 2 0.6937 0.6030
-15 7 3 0.2521 0.3634
-15 7 4 -0.3206 0.2340
-15 7 5 -0.6146 0.9371
-15 8 1 -0.4333 0.4173
-15 8 2 -0.0468 0.8490
-15 8 3 0.0832 0.1427
-15 8 4 -0.9871 0.3334
-15 9 1 -0.7130 0.1309
-15 9 2 -0.3999 0.5020
-15 9 3 -0.6082 -0.2540
-15 10 1 -0.4577 -0.4806
-14 -8 5 0.0812 0.3232
-14 -8 6 0.0252 -0.0198
-14 -8 7 0.0124 -0.2707
-14 -8 8 0.1206 -0.4096
-14 -7 2 -0.5755 -0.2363
-14 -7 3 -0.0324 0.3239
-14 -7 4 0.2988 0.0147
-14 -7 5 -0.0141 -0.5610
-14 -7 6 0.6017 -0.1518
-14 -7 7 0.7146 -0.6636
-14 -7 8 0.9241 -0.8936
-14 -7 9 0.4592 -1.2217
-14 -7 10 -0.2510 -0.6501
-14 -6 1 0.2669 0.0593
-14 -6 2 -0.3689 0.2827
-14 -6 3 -0.3565 0.9182
-14 -6 4 0.5000 0.0833
-14 -6 5 -0.1675 0.5007
-14 -6 6 0.5996 0.5744
-14 -6 7 0.7746 0.5503
-14 -6 8 1.0056 0.2258
-14 -6 9 0.7860 -0.6803
-14 -6 10 0.2741 -0.0948
-14 -6 11 1.0064 -0.2577
-14 -5 1 -0.3740 -0.1654
-14 -5 2 -1.2044 -0.6109
-14 -5 3 -0.5980 0.2983
-14 -5 4 -0.4193 -0.3901
-14 -5 5 -0.5597 -0.1506
-14 -5 6 -0.3915 0.5317
-14 -5 7 0.0506 0.3379
-14 -5 8 0.6987 0.6179
-14 -5 9 0.7828 -0.2943
-14 -5 10 0.4284 0.4482
-14 -5 11 1.6207 1.0942
-14 -5 12 1.1782 -0.2129
-14 -4 1 0.5333 -0.9155
-14 -4 2 -0.3005 -0.9620
-14 -4 3 -0.0134 -0.4495
-14 -4 4 0.6192 -0.6541
-14 -4 5 -0.4263 -0.6551
-14 -4 6 -0.0584 -0.0210
-14 -4 7 -0.4987 0.3714
-14 -4 8 0.4222 0.4758
-14 -4 9 0.0236 0.2435
-14 -4 10 -0.2505 0.7812
-14 -4 11 0.0703 1.0129
-14 -2 3 0.0119 0.6378
-14 -2 4 0.2297 0.0912
-14 -2 5 0.0973 -0.7153
-14 -2 6 0.1414 -0.3542
-14 -2 7 -0.0950 -0.7730
-14 -2 8 0.3062 0.6706
-14 -2 9 0.2862 -0.3936
-14 -2 10 -0.4433 0.5145
-14 -2 11 -0.3104 0.2729
-14 -2 12 -0.5344 0.3717
-14 -1 1 0.2716 -0.1806
-14 -1 3 -0.1708 -0.1441
-14 -1 4 0.8134 -0.2210
-14 -1 5 0.8608 -0.4714
-14 -1 6 1.1128 -0.5765
-14 -1 7 0.3125 0.2604
-14 -1 8 0.6149 0.0810
-14 -1 9 0.0230 0.6006
-14 -1 10 0.1734 -0.7095
-14 -1 11 -0.7256 0.0661
-14 -1 12 0.2319 -0.6611
-14 0 1 0.4692 0.1706
-14 0 3 0.0536 0.4785
-14 0 4 0.8874 0.7534
-14 0 5 0.8674 0.6792
-14 0 6 0.2186 0.8630
-14 0 7 0.2080 0.6119
-14 0 8 -1.1442 0.9841
-14 0 9 0.6677 0.4458
-14 0 10 -0.8808 -0.3777
-14 0 11 0.5318 0.0363
-14 0 12 -0.1865 -0.6018
-14 1 1 0.3501 0.2837
-14 1 3 -0.2720 0.4641
-14 1 4 0.0060 0.5207
-14 1 5 -0.2495 0.3707
-14 1 6 -0.2874 0.1582
-14 1 7 -1.2665 -0.8538
-14 1 8 -0.6120 0.2334
-14 1 9 -0.2654 -1.0715
-14 1 10 0.4979 -0.3181
-14 1 11 0.2613 -0.8698
-14 1 12 0.6972 -0.2296
-14 2 3 -0.0558 0.2355
-14 2 4 0.0166 0.6679
-14 2 5 0.0812 -0.0004
-14 2 6 0.2376 -0.6867
-14 2 7 -0.1169 -0.8085
-14 2 8 0.3114 -0.6551
-14 2 9 1.0962 0.5358
-14 2 10 1.0590 -0.3661
-14 2 11 0.8909 1.1831
-14 3 2 -0.0803 -0.0473
-14 3 3 -0.9465 0.3199
-14 3 4 -0.1003 0.2016
-14 3 5 -0.0066 -0.0711
-14 3 6 0.6597 -0.6129
-14 3 7 0.4179 -0.7474
-14 3 8 -0.2643 0.7318
-14 3 9 0.7887 0.6517
-14 3 10 -0.6561 0.9975
-14 3 11 -0.0276 0.8028
-14 4 2 -0.1294 -0.7102
-14 4 3 -0.2838 -0.0704
-14 4 4 -0.0798 -0.0772
-14 4 5 0.9509 0.0222
-14 4 6 1.0037 -0.1739
-14 4 7 0.2749 -0.5828
-14 4 8 -0.2944 0.5022
-14 4 9 -0.2993 0.1680
-14 4 10 -0.4467 -0.2453
-14 5 2 -0.0326 -0.4328
-14 5 3 -0.4079 -0.3371
-14 5 4 0.3980 0.5636
-14 5 5 0.3869 0.2828
-14 5 6 1.3073 0.4284
-14 5 7 0.1056 -0.5803
-14 5 8 -0.3500 0.2061
-14 5 9 0.4001 -0.1834
-14 6 1 0.4856 -0.0642
-14 6 2 0.4133 -0.7521
-14 6 3 -0.0870 0.0664
-14 6 4 0.3981 0.0375
-14 6 5 0.4588 1.2841
-14 6 6 1.0708 0.2202
-14 6 7 0.2503 -0.1129
-14 6 8 0.0752 0.0956
-14 6 9 0.2614 -0.3057
-14 7 1 0.5999 0.4224
-14 7 2 0.5211 -0.2355
-14 7 3 0.2797 0.2551
-14 7 4 -0.3265 1.0840
-14 7 5 0.2307 0.9441
-14 7 6 0.1800 1.0218
-14 7 7 0.4164 -0.1292
-14 7 8 0.0370 0.1183
-14 8 1 0.6485 0.7233
-14 8 2 0.3352 0.2149
-14 8 3 -0.7422 0.4467
-14 8 4 -0.2533 0.6529
-14 8 5 -1.0400 0.5439
-14 8 6 0.3128 0.5282
-14 8 7 0.0945 -0.0579
-14 9 1 -0.1395 0.6240
-14 9 2 -0.3453 -0.1480
-14 9 3 -0.7055 0.2491
-14 9 4 -0.6618 -0.2935
-14 9 5 -0.1964 0.2036
-14 9 6 -0.0700 0.1941
-14 10 1 0.0534 0.0670
-14 10 2 -0.1813 -0.5050
-14 10 3 -0.3362 -0.4006
-14 10 4 0.0137 0.1817
-14 10 5 -0.1155 -0.2595
-14 11 1 0.2407 0.1711
-14 11 2 0.1442 -0.3240
-14 11 3 -0.4525 0.0374
-14 12 1 -0.0012 0.1072
-14 12 2 0.0076 -0.6305
-13 -10 5 -0.9811 -0.3722
-13 -10 6 -0.4797 -0.9297
-13 -10 7 -1.2275 -0.4418
-13 -10 8 -0.8115 -0.7366
-13 -10 9 -0.8528 -0.4322
-13 -10 10 -0.0466 0.1324
-13 -9 2 0.6848 -0.2671
-13 -9 3 1.1495 0.1421
-13 -9 4 0.4110 -0.6640
-13 -9 5 1.0741 -0.2927
-13 -9 6 -0.0341 -0.9827
-13 -9 7 0.3876 -0.5046
-13 -9 8 -0.0448 -0.8313
-13 -9 9 -0.5211 0.2633
-13 -9 10 0.5007 0.0033
-13 -9 11 -0.9585 -0.0977
-13 -9 12 -0.6247 0.4276
-13 -8 1 0.4159 0.4159
-13 -8 2 -0.4564 0.8222
-13 -8 3 0.3879 0.3401
-13 -8 4 -0.0330 0.7717
-13 -8 5 0.2279 -0.2018
-13 -8 6 0.0243 -0.1610
-13 -8 7 -0.1031 -0.6228
-13 -8 8 -0.5776 -0.9847
-13 -8 9 -0.7331 -0.1196
-13 -8 10 -0.2009 -0.7299
-13 -8 11 -0.6116 -1.1679
-13 -8 12 -0.9518 0.3041
-13 -8 13 1.0169 -0.1438
-13 -7 1 -0.3866 -0.8350
-13 -7 2 0.0159 0.2970
-13 -7 3 -0.1804 -0.1474
-13 -7 4 0.0875 -0.1807
-13 -7 5 0.4404 0.0370
-13 -7 6 0.6110 -0.9309
-13 -7 7 0.8437 -0.6279
-13 -7 8 0.3777 -1.2740
-13 -7 9 0.1101 -0.4892
-13 -7 10 0.8719 -0.5269
-13 -7 11 -0.4087 -1.2869
-13 -7 12 -0.5032 0.2361
-13 -7 13 -0.3995 0.7293
-13 -7 14 0.4594 -1.0330
-13 -6 1 -0.1352 0.3521
-13 -6 2 -0.0038 0.3713
-13 -6 3 0.2346 0.2340
-13 -6 4 -0.4651 0.5535
-13 -6 5 0.8250 0.4620
-13 -6 6 0.3262 0.4252
-13 -6 7 0.9626 0.1350
-13 -6 8 0.5383 -0.3955
-13 -6 9 -0.0102 -0.0884
-13 -6 10 1.0002 -0.5855
-13 -6 11 0.2555 -1.5831
-13 -6 12 -0.8772 -1.0424
-13 -6 13 1.3216 -0.1535
-13 -6 14 0.3370 -2.4876
-13 -5 1 -0.5706 -0.3133
-13 -5 2 -0.5754 0.3845
-13 -5 3 -0.6095 -0.5693
-13 -5 4 -0.6470 0.3013
-13 -5 5 -0.4148 0.1580
-13 -5 6 -0.0001 0.2300
-13 -5 7 0.2260 0.5135
-13 -5 8 0.6293 -0.5028
-13 -5 9 0.3493 0.3988
-13 -5 10 1.7623 0.0849
-13 -5 11 1.2924 -0.9062
-13 -5 12 0.7345 0.7253
-13 -5 13 1.6385 0.4705
-13 -5 14 2.1910 0.8473
-13 -4 1 -0.5164 -0.6950
-13 -4 2 0.1180 -0.5415
-13 -4 3 -0.0826 -0.7467
-13 -4 4 -0.3373 -0.7498
-13 -4 5 0.0712 -0.1025
-13 -4 6 -0.5686 -0.2311
-13 -4 7 0.3286 0.4406
-13 -4 8 -0.1853 0.0520
-13 -4 9 0.1310 0.6737
-13 -4 10 0.4891 0.8884
-13 -4 11 0.3294 0.3705
-13 -4 12 -0.5019 0.4693
-13 -4 13 -0.3625 1.9081
-13 -4 14 1.0667 -0.0353
-13 -3 1 0.4336 -0.4626
-13 -3 2 0.3847 -0.1028
-13 -3 3 0.9655 -0.4272
-13 -3 4 0.1484 -0.0065
-13 -3 5 0.3344 -0.3684
-13 -3 6 -0.2140 -0.0925
-13 -3 7 -0.4171 -0.1694
-13 -3 8 0.3136 0.0388
-13 -3 9 -0.6024 -0.2041
-13 -3 10 0.4137 0.7270
-13 -3 11 0.2472 -0.5057
-13 -3 12 -0.8120 0.2284
-13 -3 13 0.3739 0.7560
-13 -3 14 0.4215 0.3184
-13 -2 2 0.2080 0.8730
-13 -2 3 -0.0566 0.1830
-13 -2 4 -0.1298 0.2481
-13 -2 5 -0.0559 -0.2289
-13 -2 6 -0.2766 -1.0279
-13 -2 7 -0.1602 0.1603
-13 -2 8 0.2927 -0.8169
-13 -2 9 -0.2551 0.4622
-13 -2 10 0.2247 0.0250
-13 -2 11 -0.1863 0.1752
-13 -2 12 -0.5251 -0.0190
-13 -2 13 -0.7736 0.7467
-13 -2 14 0.1429 0.8223
-13 -1 1 -0.5131 -0.0329
-13 -1 2 -0.3239 -0.2485
-13 -1 4 0.1114 -0.5065
-13 -1 5 0.8583 -0.7642
-13 -1 6 0.4254 -0.6606
-13 -1 7 0.7945 -0.3392
-13 -1 8 0.2409 0.3520
-13 -1 9 0.5151 -0.3377
-13 -1 10 -0.4406 0.4400
-13 -1 11 0.5242 -0.5940
-13 -1 12 -0.8692 -0.4451
-13 -1 13 -0.1426 -0.0246
-13 -1 14 -0.2604 -0.0754
-13 0 1 0.3333 -0.4001
-13 0 2 -0.1748 -0.4767
-13 0 3 0.4160 -0.1484
-13 0 4 0.4532 0.0517
-13 0 5 0.8190 0.3949
-13 0 6 0.6756 0.1180
-13 0 7 -0.5552 0.7114
-13 0 8 0.5878 0.6362
-13 0 9 -0.9988 -0.0906
-13 0 10 0.4368 0.4450
-13 0 11 -0.3488 -0.7145
-13 0 12 0.1102 -0.0932
-13 0 13 -0.2395 -0.2717
-13 0 14 0.0205 0.0688
-13 1 1 0.4594 -0.5505
-13 1 3 0.3774 -0.3328
-13 1 4 0.1135 0.2909
-13 1 5 0.5047 0.2332
-13 1 6 -0.4158 -0.4023
-13 1 7 -0.5037 0.3413
-13 1 8 -0.3726 -0.7766
-13 1 9 -0.1554 -0.1671
-13 1 10 0.0862 -0.9054
-13 1 11 0.6284 -0.3271
-13 1 12 0.0563 -0.7770
-13 1 13 0.4814 0.0023
-13 2 1 0.2588 0.1329
-13 2 3 0.2442 0.3913
-13 2 4 0.2676 0.4773
-13 2 5 0.1542 0.2273
-13 2 6 -0.2189 -0.4706
-13 2 7 -0.2542 -0.3830
-13 2 8 0.3954 -0.1924
-13 2 9 0.5671 -0.7324
-13 2 10 0.7834 0.7018
-13 2 11 1.0651 -0.4363
-13 2 12 0.2006 0.7142
-13 2 13 0.5639 0.1322
-13 3 1 -0.1396 0.1611
-13 3 3 -0.1405 0.2808
-13 3 4 -0.5192 0.0130
-13 3 5 0.3532 -0.4733
-13 3 6 -0.1518 -1.1172
-13 3 7 0.1146 -0.2596
-13 3 8 0.9003 -0.2414
-13 3 9 -0.1036 0.3907
-13 3 10 0.6957 0.7653
-13 3 11 -0.1171 0.3498
-13 3 12 -0.2501 0.1763
-13 4 1 0.1956 -0.3501
-13 4 2 -0.2105 0.0139
-13 4 3 -0.0038 -0.2389
-13 4 4 0.5334 0.0596
-13 4 5 0.9186 -0.5489
-13 4 6 0.9007 -0.5399
-13 4 7 0.2681 0.2769
-13 4 8 0.4912 0.3134
-13 4 9 -0.3736 0.3574
-13 4 10 -0.2919 0.7337
-13 4 11 0.2890 -0.3378
-13 4 12 -0.4478 0.0217
-13 5 2 -0.1876 -0.0343
-13 5 3 0.0456 0.1600
-13 5 4 0.2404 0.0930
-13 5 5 1.1003 0.6093
-13 5 6 0.1771 -0.7074
-13 5 7 -0.1941 0.6218
-13 5 8 -0.0318 -0.4352
-13 5 9 -1.0495 -0.2374
-13 5 10 0.0648 0.2586
-13 5 11 0.0306 -0.4603
-13 6 2 0.0739 -0.1698
-13 6 3 0.2641 -0.2909
-13 6 4 0.0742 0.7658
-13 6 5 1.3852 -0.1304
-13 6 6 0.2411 -0.1179
-13 6 7 0.5895 -0.4166
-13 6 8 0.3083 -0.7408
-13 6 9 -0.0287 -0.6681
-13 6 10 0.1782 -0.0143
-13 7 1 0.4078 -0.2108
-13 7 2 0.2807 -0.0660
-13 7 3 0.0431 0.1419
-13 7 4 0.6127 0.8581
-13 7 5 0.4014 1.0114
-13 7 6 1.1360 0.3042
-13 7 7 0.2853 0.3595
-13 7 8 1.1207 -0.1918
-13 7 9 -0.0481 -0.4016
-13 7 10 0.4088 0.7178
-13 8 1 0.4726 -0.0806
-13 8 2 0.2975 0.3827
-13 8 3 0.1678 0.6572
-13 8 4 -0.8787 0.5706
-13 8 5 0.1280 1.3578
-13 8 6 -0.2822 0.1408
-13 8 7 0.5368 0.6778
-13 8 8 0.7123 -0.4162
-13 8 9 -0.0170 -0.1322
-13 9 1 -0.1708 0.4500
-13 9 2 -0.5056 0.5876
-13 9 3 -0.2620 -0.2709
-13 9 4 -0.9582 0.1591
-13 9 5 -0.3498 -0.1617
-13 9 6 0.0787 0.5458
-13 9 7 0.7221 0.4147
-13 9 8 1.0220 0.2534
-13 10 1 -0.2939 -0.5360
-13 10 2 -0.0001 0.1415
-13 10 3 0.1089 -0.3712
-13 10 4 0.1893 -0.5796
-13 10 5 -0.3917 0.2375
-13 10 6 -0.0300 0.6004
-13 10 7 0.1730 1.2143
-13 11 1 -0.1506 0.1569
-13 11 2 -0.1242 0.2390
-13 11 3 0.5748 0.4559
-13 11 4 0.1206 -0.4735
-13 11 5 -0.2931 -0.1192
-13 11 6 -0.6315 0.4398
-13 12 1 -0.1374 -0.4615
-13 12 2 -0.7426 0.4081
-13 12 3 0.5836 0.3349
-13 12 4 0.4840 -0.1291
-13 13 1 -0.2117 -0.7424
-13 13 2 -0.2542 0.3473
-13 13 3 0.0301 0.6788
-13 14 1 0.0777 -0.1935
-12 -12 6 0.2642 0.2037
-12 -12 7 -0.0824 -0.7945
-12 -12 8 -0.0519 0.3196
-12 -12 9 0.2599 -0.0572
-12 -12 10 0.0026 -0.3259
-12 -12 11 0.5646 -0.2498
-12 -11 3 -0.0089 -0.4661
-12 -11 4 0.0591 0.0344
-12 -11 5 -0.3796 0.7567
-12 -11 6 0.1429 0.1559
-12 -11 7 -0.6321 0.9169
-12 -11 8 -0.4851 0.6264
-12 -11 9 -0.3547 0.6220
-12 -11 10 -0.1979 0.4251
-12 -11 11 0.1429 0.2513
-12 -11 12 0.9281 0.1133
-12 -11 13 -0.1162 -0.5639
-12 -10 1 -1.3360 0.2448
-12 -10 2 0.2241 -0.4580
-12 -10 3 -0.2823 -0.5738
-12 -10 4 -0.9103 -0.6210
-12 -10 5 -0.3020 -0.4775
-12 -10 6 -1.4390 -0.3955
-12 -10 7 -0.7209 -0.6566
-12 -10 8 -1.3361 -0.3181
-12 -10 9 -0.2729 -0.2401
-12 -10 10 -0.3838 -0.4525
-12 -10 11 0.0595 1.0815
-12 -10 12 1.0788 -0.1051
-12 -10 13 -0.2030 0.1392
-12 -10 14 -0.7353 0.6540
-12 -9 1 0.7978 -0.3093
-12 -9 2 0.5145 -0.1986
-12 -9 3 0.8736 -0.7396
-12 -9 4 0.7031 -0.2004
-12 -9 5 0.0138 -1.0866
-12 -9 6 0.4188 -0.2702
-12 -9 7 -0.3973 -1.0868
-12 -9 8 -0.3472 0.1532
-12 -9 9 0.1985 -0.0843
-12 -9 10 -1.2570 0.1142
-12 -9 11 -0.4675 1.3793
-12 -9 12 -0.1071 0.3529
-12 -9 13 -0.8258 -1.1054
-12 -9 14 -1.3866 0.5847
-12 -9 15 0.0976 -0.1221
-12 -8 1 -0.3165 0.1216
-12 -8 2 0.5489 0.8435
-12 -8 3 -0.0972 0.5442
-12 -8 4 0.5142 -0.0420
-12 -8 5 -0.1750 0.1532
-12 -8 6 0.0452 -0.7526
-12 -8 7 -0.5834 -0.6942
-12 -8 8 -0.8388 -0.3458
-12 -8 9 -0.2744 -0.9833
-12 -8 10 -1.4562 -1.0458
-12 -8 11 -1.0186 0.0168
-12 -8 12 1.0440 -0.6708
-12 -8 13 -0.1228 -1.3343
-12 -8 14 0.0686 -0.4985
-12 -8 15 0.1363 1.9826
-12 -7 1 -0.4339 0.3752
-12 -7 2 -0.2838 -0.3815
-12 -7 3 0.0014 0.3102
-12 -7 4 0.0473 -0.0866
-12 -7 5 0.5326 -0.6361
-12 -7 6 0.4210 -0.4274
-12 -7 7 0.3967 -1.4506
-12 -7 8 0.1646 -0.3152
-12 -7 9 0.8016 -1.0676
-12 -7 10 -0.3579 -1.2723
-12 -7 11 -0.3406 0.6746
-12 -7 12 0.6688 0.3348
-12 -7 13 0.5330 -0.4055
-12 -7 14 -2.5642 0.1575
-12 -7 15 -0.6973 1.6451
-12 -7 16 -1.6582 0.7190
-12 -6 1 0.3694 -0.1630
-12 -6 2 -0.2432 0.1574
-12 -6 3 -0.2647 0.2037
-12 -6 4 0.6176 0.4441
-12 -6 5 -0.0597 0.1182
-12 -6 6 1.1436 0.2003
-12 -6 7 0.1892 -0.3340
-12 -6 8 0.2613 0.0230
-12 -6 9 0.8295 -0.3636
-12 -6 10 -0.5024 -1.4411
-12 -6 11 -0.9079 -0.1848
-12 -6 12 0.5796 -0.0499
-12 -6 13 -0.0783 -2.6241
-12 -6 14 -0.8398 -1.5313
-12 -6 15 -1.3728 -1.8688
-12 -6 16 0.7913 -0.1720
-12 -5 1 -0.3627 -0.0311
-12 -5 2 -0.2109 -0.4148
-12 -5 3 -0.6634 0.4957
-12 -5 4 -0.1612 -0.1433
-12 -5 5 -0.2093 0.5441
-12 -5 6 0.0322 0.2808
-12 -5 7 0.4481 -0.2285
-12 -5 8 -0.1771 0.3372
-12 -5 9 1.4339 -0.4477
-12 -5 10 0.4023 -1.0998
-12 -5 11 0.2836 0.0475
-12 -5 12 1.8177 0.0278
-12 -5 13 2.0047 -0.3853
-12 -5 14 1.3190 -1.8131
-12 -5 15 0.2380 0.8211
-12 -5 16 1.4464 0.4299
-12 -4 1 0.2893 -0.1625
-12 -4 2 -0.5604 -0.7033
-12 -4 3 -0.1339 -0.3492
-12 -4 4 -0.3143 -0.2614
-12 -4 5 -0.4777 -0.4759
-12 -4 6 0.0493 0.4759
-12 -4 7 -0.2478 -0.4056
-12 -4 8 0.2268 0.5440
-12 -4 9 0.4280 0.2525
-12 -4 10 0.5668 -0.1484
-12 -4 11 -0.3821 0.5898
-12 -4 12 0.3890 1.6123
-12 -4 13 1.5953 0.3586
-12 -4 14 -0.2158 -0.0716
-12 -4 15 -0.1009 0.1795
-12 -4 16 -0.8545 0.9440
-12 -3 1 0.3698 -0.6361
-12 -3 2 0.5292 -0.2496
-12 -3 3 0.1846 -0.3090
-12 -3 4 0.7318 -0.2488
-12 -3 5 -0.3252 -0.1731
-12 -3 6 -0.1238 -0.0222
-12 -3 7 0.0506 0.2180
-12 -3 8 -0.5292 -0.3119
-12 -3 9 0.4179 0.6929
-12 -3 10 -0.0919 -0.7059
-12 -3 11 -0.7687 0.3886
-12 -3 12 -0.0053 0.8782
-12 -3 13 0.4346 0.4024
-12 -3 14 0.7285 -0.2393
-12 -3 15 -0.4856 -0.4627
-12 -3 16 0.0317 0.7770
-12 -2 1 0.1815 0.5982
-12 -2 2 0.2634 0.1240
-12 -2 3 -0.1612 0.9522
-12 -2 4 0.0328 0.0184
-12 -2 5 -0.5316 -0.4740
-12 -2 6 -0.7239 0.0586
-12 -2 7 0.0763 -0.8561
-12 -2 8 -0.4731 0.0751
-12 -2 9 0.3542 -0.5097
-12 -2 10 -0.1003 -0.1302
-12 -2 11 -0.4289 -0.4973
-12 -2 12 -0.6088 0.6107
-12 -2 13 0.3697 0.4966
-12 -2 14 0.3063 -0.1061
-12 -2 15 -0.3392 -0.0999
-12 -2 16 -0.3580 0.7256
-12 -1 1 -0.0711 0.1867
-12 -1 2 -1.1477 -0.0229
-12 -1 3 -0.4397 0.0101
-12 -1 4 -0.0353 -0.5303
-12 -1 5 -0.0610 -1.0536
-12 -1 6 0.3242 -0.5981
-12 -1 7 0.2895 -0.1201
-12 -1 8 0.7941 -0.3998
-12 -1 9 -0.1152 0.4314
-12 -1 10 0.8853 -0.4248
-12 -1 11 -0.7129 -0.2208
-12 -1 12 0.0697 0.1203
-12 -1 13 -0.2130 0.3057
-12 -1 14 0.4710 -0.0328
-12 -1 15 -0.3724 -0.2339
-12 0 1 -0.5101 -1.0523
-12 0 2 -0.3681 -0.5377
-12 0 3 -0.3626 -0.6354
-12 0 4 0.5363 -0.2078
-12 0 5 0.4868 -0.6693
-12 0 6 -0.3325 0.1560
-12 0 7 0.5650 0.4200
-12 0 8 -0.8312 -0.0560
-12 0 9 0.2473 0.5916
-12 0 10 -0.5356 -0.5833
-12 0 11 0.0094 -0.0237
-12 0 12 -0.5924 -0.4442
-12 0 13 0.0132 0.2014
-12 0 14 -0.1191 -0.1455
-12 0 15 -0.0074 -0.3497
-12 1 1 0.3553 -0.5809
-12 1 2 0.5552 -1.0828
-12 1 3 0.1790 -0.2691
-12 1 4 0.9475 -0.2370
-12 1 5 0.2444 -0.6326
-12 1 6 -0.0101 0.0639
-12 1 7 -0.0638 -0.5514
-12 1 8 -0.1649 -0.1941
-12 1 9 -0.0241 -0.7684
-12 1 10 0.4424 -0.2906
-12 1 11 0.1533 -0.9639
-12 1 12 0.5105 -0.0524
-12 1 13 0.0434 -0.6273
-12 1 14 0.4793 0.1693
-12 1 15 -0.1070 -0.5428
-12 2 1 0.8298 0.2341
-12 2 2 0.4256 0.0022
-12 2 3 0.4594 0.4289
-12 2 4 0.5208 0.4667
-12 2 5 0.2254 -0.0154
-12 2 6 -0.3241 0.1354
-12 2 7 0.2125 -0.0241
-12 2 8 -0.0474 -0.5589
-12 2 9 0.3366 0.4092
-12 2 10 0.7614 -0.5260
-12 2 11 0.1451 0.6680
-12 2 12 0.7614 -0.1214
-12 2 13 -0.0686 0.3516
-12 2 14 0.1209 -0.1540
-12 3 1 0.0121 0.0170
-12 3 2 -0.0097 0.0683
-12 3 3 -0.3505 0.1974
-12 3 4 0.1173 0.0402
-12 3 5 -0.5761 -0.8627
-12 3 6 -0.2161 -0.2785
-12 3 7 0.2709 -0.8988
-12 3 8 -0.0783 -0.3567
-12 3 9 0.6571 0.0544
-12 3 10 0.0192 -0.0036
-12 3 11 0.1752 0.2614
-12 3 12 0.0569 0.1879
-12 3 13 0.2954 -0.5788
-12 3 14 -0.1540 -0.3448
-12 4 1 0.0324 -0.0593
-12 4 2 -0.0518 -0.0326
-12 4 3 -0.0071 0.0592
-12 4 4 0.5382 -0.6085
-12 4 5 0.4901 -0.7134
-12 4 6 0.4625 -0.4083
-12 4 7 1.0552 0.0147
-12 4 8 0.1758 0.0221
-12 4 9 0.2682 0.8533
-12 4 10 0.2618 0.0786
-12 4 11 -0.4556 0.4597
-12 4 12 0.8195 0.3690
-12 4 13 0.5539 -0.2448
-12 5 1 -0.2016 -0.1909
-12 5 2 -0.0031 -0.3936
-12 5 3 0.0681 -0.0089
-12 5 4 0.9282 0.1580
-12 5 5 0.4624 -0.7961
-12 5 6 -0.0132 0.8879
-12 5 7 0.3271 -0.3467
-12 5 8 -1.1455 0.3048
-12 5 9 -0.3233 0.2610
-12 5 10 -0.7060 -0.4448
-12 5 11 -0.5980 0.2355
-12 5 12 0.1557 0.4897
-12 6 1 0.6923 -0.0564
-12 6 2 0.0557 -0.3247
-12 6 3 0.0252 0.5857
-12 6 4 1.2487 -0.0121
-12 6 5 -0.1531 -0.3023
-12 6 6 0.6620 -0.2892
-12 6 7 -0.1153 -0.8609
-12 6 8 -0.0798 -1.0448
-12 6 9 -0.0793 -0.6332
-12 6 10 0.3998 -0.9904
-12 6 11 -0.3798 -0.3325
-12 6 12 0.4878 0.4456
-12 7 1 0.1261 -0.2621
-12 7 2 -0.1272 -0.3570
-12 7 3 0.1164 0.4806
-12 7 4 0.6294 0.2489
-12 7 5 1.1815 0.1981
-12 7 6 0.4260 0.0012
-12 7 7 1.5265 -0.1700
-12 7 8 0.1244 -0.6961
-12 7 9 0.8863 0.3242
-12 7 10 0.5832 -0.4900
-12 7 11 -0.1335 0.2425
-12 8 1 0.8242 0.0579
-12 8 2 0.4217 -0.2138
-12 8 3 -0.1068 0.4620
-12 8 4 0.3364 1.4790
-12 8 5 0.1146 0.2295
-12 8 6 0.3381 1.2631
-12 8 7 0.7090 -0.4428
-12 8 8 0.0490 0.0147
-12 8 9 0.3678 0.0869
-12 8 10 0.4360 -0.1927
-12 9 1 0.2486 0.6388
-12 9 2 0.1100 0.0669
-12 9 3 -1.2278 0.1958
-12 9 4 -0.2915 0.2644
-12 9 5 -0.7118 0.3453
-12 9 6 0.5520 0.2018
-12 9 7 0.7778 0.0222
-12 9 8 0.5329 -0.2895
-12 9 9 0.4802 0.5030
-12 10 1 0.0344 0.4682
-12 10 2 0.3262 -0.8607
-12 10 3 -0.0905 -0.4019
-12 10 4 -0.4142 -0.4818
-12 10 5 0.1293 0.3349
-12 10 6 0.1900 0.7271
-12 10 7 0.8595 0.5227
-12 10 8 0.0951 0.2708
-12 11 1 0.4593 0.5381
-12 11 2 0.4471 0.4275
-12 11 3 0.5237 -0.6827
-12 11 4 -0.2506 0.0452
-12 11 5 -0.2762 0.0398
-12 11 6 -0.1485 0.7862
-12 11 7 0.4090 0.4711
-12 12 1 -0.8433 0.3690
-12 12 2 0.8358 0.4857
-12 12 3 0.1589 -0.2735
-12 12 4 0.3506 -0.2390
-12 12 5 -0.4385 -0.0169
-12 12 6 -0.2821 0.8050
-12 13 1 -0.3066 0.5974
-12 13 2 0.1283 0.2972
-12 13 3 0.5870 0.5173
-12 13 4 0.1298 -0.3045
-12 13 5 -0.6231 -0.0484
-12 14 1 -0.3064 -0.1412
-12 14 2 -0.3949 0.7100
-12 14 3 0.2622 0.2224
-12 15 1 -0.3461 -0.2186
-11 -13 4 -0.5591 0.6307
-11 -13 5 -1.1130 -0.0049
-11 -13 6 -0.3265 0.7049
-11 -13 7 -1.1409 0.1542
-11 -13 8 0.1736 1.0350
-11 -13 9 -0.4770 -0.0130
-11 -13 10 -0.4763 0.3887
-11 -13 11 -0.4014 -0.4282
-11 -13 12 -0.9183 -0.3761
-11 -13 13 -0.0430 -0.3820
-11 -12 2 -0.6305 -0.8722
-11 -12 3 -0.9489 -0.6392
-11 -12 4 -0.0382 -0.7478
-11 -12 5 -0.4078 -0.2953
-11 -12 6 -0.0888 -1.0168
-11 -12 7 -0.3485 0.4948
-11 -12 8 0.2766 -0.2541
-11 -12 9 -0.0646 0.1515
-11 -12 10 0.4329 -0.1008
-11 -12 11 0.2158 -0.7943
-11 -12 12 0.0777 -0.4027
-11 -12 13 -0.0660 -0.0227
-11 -12 14 0.6834 0.0540
-11 -12 15 -0.3436 -0.3950
-11 -11 1 0.4127 0.4233
-11 -11 2 0.4672 -1.1507
-11 -11 3 -0.1004 0.3525
-11 -11 4 0.1531 0.0275
-11 -11 5 0.4463 0.0839
-11 -11 6 -0.6436 0.6337
-11 -11 7 -0.0229 0.6630
-11 -11 8 -0.6358 0.9230
-11 -11 9 -0.3808 0.6022
-11 -11 10 -0.0294 0.5478
-11 -11 11 0.4081 -0.2104
-11 -11 12 -0.3544 -0.7666
-11 -11 13 -0.0509 0.4562
-11 -11 14 0.4639 -0.4756
-11 -11 15 0.6769 -0.7240
-11 -11 16 -0.0516 -0.7352
-11 -10 1 0.7957 0.0411
-11 -10 2 -0.7839 -0.4751
-11 -10 3 -0.2761 -0.2176
-11 -10 4 -0.2884 0.0060
-11 -10 5 -1.0059 -0.4552
-11 -10 6 -0.6410 -0.0583
-11 -10 7 -1.5793 -0.1889
-11 -10 8 -0.4287 -0.1535
-11 -10 9 -0.9940 -0.3373
-11 -10 10 0.1970 0.6938
-11 -10 11 1.2978 -0.4371
-11 -10 12 -0.1437 -0.1036
-11 -10 13 0.3326 0.6381
-11 -10 14 0.8930 1.1406
-11 -10 15 0.6794 -0.1720
-11 -10 16 0.6824 0.8924
-11 -9 1 0.0930 -0.7100
-11 -9 2 0.6989 -0.3355
-11 -9 3 0.0198 -0.3203
-11 -9 4 0.3304 -0.6695
-11 -9 5 0.0306 -0.1961
-11 -9 6 -0.5484 -1.1837
-11 -9 7 -0.4042 0.3176
-11 -9 8 -0.1048 -0.5854
-11 -9 9 -1.0635 0.2718
-11 -9 10 -0.2163 1.6845
-11 -9 11 0.0908 0.3998
-11 -9 12 -0.9629 0.0919
-11 -9 13 -1.6937 0.8564
-11 -9 14 -0.2814 0.3260
-11 -9 15 -0.3789 0.4548
-11 -9 16 0.0855 -1.0910
-11 -9 17 -0.3704 0.0134
-11 -8 1 0.2979 0.8718
-11 -8 2 0.0736 -0.1231
-11 -8 3 0.3517 0.4194
-11 -8 4 -0.1348 0.0523
-11 -8 5 0.3992 -0.6724
-11 -8 6 -0.8188 -0.4820
-11 -8 7 -0.4791 -0.4261
-11 -8 8 -0.3768 -0.6591
-11 -8 9 -1.8108 -0.8295
-11 -8 10 -1.0169 0.3718
-11 -8 11 0.0009 -0.7124
-11 -8 12 -0.7617 -1.7527
-11 -8 13 -0.3430 -0.7351
-11 -8 14 -0.2499 0.1902
-11 -8 15 1.8661 0.0308
-11 -8 16 0.3601 0.4017
-11 -8 17 1.5748 -0.1967
-11 -7 1 0.0437 -0.2643
-11 -7 2 -0.4318 0.4267
-11 -7 5 0.1911 -0.5094
-11 -7 6 0.3119 -1.0958
-11 -7 7 -0.3051 -0.1237
-11 -7 8 0.7285 -1.3069
-11 -7 9 -0.7421 -1.0313
-11 -7 10 -0.3047 0.1269
-11 -7 11 1.0629 -0.2498
-11 -7 12 0.4733 -0.5933
-11 -7 13 -0.9184 -0.1747
-11 -7 14 -0.2965 1.8027
-11 -7 15 -1.1437 0.9869
-11 -7 16 0.0737 1.3400
-11 -7 17 -1.4334 -0.3546
-11 -6 1 -0.5924 -0.2416
-11 -6 2 -0.0606 -0.0398
-11 -6 3 -0.1968 0.3259
-11 -6 4 -0.0028 0.0100
-11 -6 5 0.9647 0.2337
-11 -6 6 -0.1444 -0.7640
-11 -6 7 0.4745 0.2239
-11 -6 8 0.4676 -0.4271
-11 -6 9 -0.2607 -1.0921
-11 -6 10 -0.5935 0.4546
-11 -6 11 0.4586 -0.0402
-11 -6 12 0.0070 -1.2865
-11 -6 13 -1.3152 -0.8428
-11 -6 14 -1.6519 -1.3897
-11 -6 15 -0.9286 0.0412
-11 -6 16 -0.0626 -1.9834
-11 -6 17 0.1333 -1.1723
-11 -5 1 0.0801 -0.2621
-11 -5 2 -0.5401 -0.1565
-11 -5 3 0.0667 -0.1017
-11 -5 4 -0.3458 0.6789
-11 -5 5 0.5231 0.0644
-11 -5 6 0.2191 0.0905
-11 -5 7 -0.3646 0.1047
-11 -5 8 0.9440 -0.0511
-11 -5 9 -0.4551 -0.7774
-11 -5 10 0.0453 0.0037
-11 -5 11 0.7629 0.0181
-11 -5 12 1.0749 -0.9453
-11 -5 13 0.8366 -1.9027
-11 -5 14 -0.2697 -0.6972
-11 -5 15 1.3193 -0.5706
-11 -5 16 1.2015 0.1627
-11 -5 17 1.7422 -0.5256
-11 -4 1 -0.1198 -0.6855
-11 -4 2 0.0067 0.1093
-11 -4 3 -0.5942 -0.4027
-11 -4 4 -0.3039 0.1663
-11 -4 5 -0.2017 0.4690
-11 -4 6 -0.0004 -0.5675
-11 -4 7 -0.2276 0.3669
-11 -4 8 0.0359 -0.3717
-11 -4 9 0.3492 -0.1479
-11 -4 10 -0.4573 0.0455
-11 -4 11 0.7421 0.8567
-11 -4 12 1.3925 0.1355
-11 -4 13 0.6429 -0.5144
-11 -4 14 0.4663 0.0416
-11 -4 15 -0.1273 0.8020
-11 -4 16 0.9827 0.9581
-11 -4 17 0.2144 -0.0029
-11 -3 1 -0.0209 -0.0123
-11 -3 2 0.3362 -0.6645
-11 -3 3 0.1787 -0.0725
-11 -3 4 -0.3459 -0.3063
-11 -3 5 0.1824 0.3981
-11 -3 6 0.0608 0.1054
-11 -3 7 -0.1423 -0.4585
-11 -3 8 -0.0567 0.5962
-11 -3 9 -0.1515 -0.6498
-11 -3 10 -0.5359 0.6359
-11 -3 11 -0.2259 0.6104
-11 -3 12 0.4484 0.7081
-11 -3 13 0.4602 -0.0979
-11 -3 14 -0.5067 -0.2653
-11 -3 15 -0.4336 0.6831
-11 -3 16 0.3027 0.3558
-11 -3 17 0.2282 -0.1277
-11 -2 1 0.8084 0.1319
-11 -2 2 -0.1216 0.6164
-11 -2 3 0.4239 0.1301
-11 -2 4 -0.7168 0.2430
-11 -2 5 -0.7270 0.4218
-11 -2 6 0.0668 -0.1666
-11 -2 7 -0.6769 -0.3359
-11 -2 8 0.0155 -0.7249
-11 -2 9 -0.4849 -0.1892
-11 -2 10 -0.3047 -0.8641
-11 -2 11 -0.6899 0.3366
-11 -2 12 0.3058 -0.0411
-11 -2 13 0.3252 -0.3498
-11 -2 14 -0.1232 -0.7353
-11 -2 15 -0.3025 0.2696
-11 -2 16 0.3717 0.0556
-11 -2 17 0.3736 0.2587
-11 -1 1 -0.8357 0.2306
-11 -1 2 -0.3967 0.7974
-11 -1 3 -0.8505 -0.0871
-11 -1 4 -0.6790 -0.5869
-11 -1 5 -0.7299 -0.2288
-11 -1 6 0.1509 -0.1887
-11 -1 7 0.7311 -0.6722
-11 -1 8 -0.1980 -0.0353
-11 -1 9 1.0001 -0.3142
-11 -1 10 -0.4570 -0.1440
-11 -1 11 0.4465 0.0664
-11 -1 12 -0.0896 0.4072
-11 -1 13 1.0162 0.0905
-11 -1 14 -0.1504 -0.1923
-11 -1 15 0.1414 0.2865
-11 -1 16 -0.0699 0.5041
-11 0 1 -1.0647 -0.1664
-11 0 2 -1.0615 -1.0815
-11 0 3 -0.2945 -0.4957
-11 0 4 -0.3022 -1.4307
-11 0 5 -0.6947 -0.2597
-11 0 6 0.4281 0.2152
-11 0 7 -0.4824 -0.3364
-11 0 8 0.0260 0.4424
-11 0 9 -0.7347 -0.3721
-11 0 10 -0.0350 0.1566
-11 0 11 -0.8151 -0.5065
-11 0 12 -0.1164 0.4815
-11 0 13 -0.2053 -0.1830
-11 0 14 0.0800 -0.0894
-11 0 15 -0.6882 -0.1271
-11 0 16 0.3622 0.1436
-11 1 1 0.7242 -1.4365
-11 1 2 0.0627 -0.7743
-11 1 3 1.0208 -0.8304
-11 1 4 0.4202 -1.0691
-11 1 5 0.0095 -0.3166
-11 1 6 0.1916 -0.4159
-11 1 7 0.0823 -0.4024
-11 1 8 -0.1692 -0.8727
-11 1 9 0.2750 -0.2744
-11 1 10 0.2174 -1.0553
-11 1 11 0.3772 -0.2177
-11 1 12 0.0589 -0.7701
-11 1 13 0.4238 0.3603
-11 1 14 0.2222 -0.7440
-11 1 15 0.2179 0.4547
-11 1 16 0.2701 -0.4275
-11 2 1 0.3847 -0.0235
-11 2 2 0.5004 0.1499
-11 2 3 0.6015 0.3284
-11 2 4 0.5053 -0.2004
-11 2 5 -0.1704 0.1811
-11 2 6 0.4183 0.2477
-11 2 7 -0.0271 -0.4459
-11 2 8 0.1620 0.3834
-11 2 9 0.4511 -0.3473
-11 2 10 0.1885 0.6489
-11 2 11 0.8116 -0.2809
-11 2 12 -0.4017 0.3432
-11 2 13 0.2807 0.1028
-11 2 14 -0.3812 0.3537
-11 2 15 0.1375 -0.0186
-11 3 1 0.2042 -0.1494
-11 3 2 -0.1503 0.0275
-11 3 3 0.3552 0.1344
-11 3 4 -0.3313 -0.4124
-11 3 5 -0.3570 0.1941
-11 3 6 -0.0021 -0.6519
-11 3 7 -0.3835 -0.3692
-11 3 8 0.1154 -0.3962
-11 3 9 -0.2151 -0.0934
-11 3 10 0.3340 0.1898
-11 3 11 0.1717 -0.2133
-11 3 12 0.1056 -0.5436
-11 3 13 -0.4203 -0.4130
-11 3 14 0.2096 -0.3701
-11 3 15 0.1677 -0.3625
-11 4 1 -0.0483 0.0980
-11 4 2 -0.0186 0.2858
-11 4 3 0.0177 -0.1685
-11 4 4 -0.2824 -0.5309
-11 4 5 0.0069 -0.4082
-11 4 6 0.6694 -0.3956
-11 4 7 0.3340 -0.7565
-11 4 8 0.3155 0.3906
-11 4 9 0.3349 0.0487
-11 4 10 -0.0201 0.8139
-11 4 11 0.9649 0.3493
-11 4 12 0.4171 -0.4393
-11 4 13 0.3700 0.0037
-11 4 14 0.5380 0.2830
-11 5 1 -0.2010 -0.4142
-11 5 2 -0.3126 -0.3625
-11 5 3 0.5881 -0.5700
-11 5 4 0.1291 -1.0167
-11 5 5 0.1596 0.4723
-11 5 6 1.0672 -0.3983
-11 5 7 -0.7036 0.2447
-11 5 8 -0.0979 0.2963
-11 5 9 -1.1950 0.1256
-11 5 10 -0.7743 0.7068
-11 5 11 0.0851 0.4766
-11 5 12 0.1801 -0.2554
-11 5 13 -0.3140 0.1694
-11 6 1 0.2660 -0.5585
-11 6 2 0.4799 0.5066
-11 6 3 1.0991 -0.1982
-11 6 4 -0.2113 -0.3123
-11 6 5 0.5305 0.4848
-11 6 6 -0.0741 -0.6178
-11 6 7 -0.0847 -0.7327
-11 6 8 -0.7397 -0.9805
-11 6 9 -0.3085 -1.1207
-11 6 10 -0.8704 -0.4017
-11 6 11 0.6100 0.0806
-11 6 12 0.4510 -0.5029
-11 6 13 -0.1493 -0.5109
-11 7 1 -0.4006 -0.0855
-11 7 2 -0.1343 0.3397
-11 7 3 0.5581 -0.2085
-11 7 4 0.1701 -0.1638
-11 7 5 0.3152 -0.1153
-11 7 6 1.3260 -0.0644
-11 7 7 0.3411 -1.2408
-11 7 8 0.8701 -0.1472
-11 7 9 0.3143 -1.1898
-11 7 10 -0.1247 0.2014
-11 7 11 0.4298 0.6548
-11 7 12 1.0332 -0.0816
-11 8 1 0.3399 -0.6610
-11 8 2 0.2608 0.3071
-11 8 3 0.6260 0.3963
-11 8 4 0.3973 0.0463
-11 8 5 0.0659 1.3524
-11 8 6 1.1753 -0.0795
-11 8 7 0.0383 0.1774
-11 8 8 0.7209 -0.2696
-11 8 9 0.2661 -0.4663
-11 8 10 -0.5366 -0.2029
-11 8 11 0.2927 0.9920
-11 9 1 0.1555 0.1266
-11 9 2 -0.4824 0.2420
-11 9 3 0.0607 0.5939
-11 9 4 -1.0401 -0.0385
-11 9 5 0.0606 0.8108
-11 9 6 0.2158 -0.0853
-11 9 7 0.5683 -0.2451
-11 9 8 0.4914 0.1285
-11 9 9 0.7336 -0.4778
-11 9 10 -0.4601 0.1224
-11 10 1 0.4255 -0.5751
-11 10 2 -0.3744 -0.0149
-11 10 3 0.0112 -0.8333
-11 10 4 -0.5199 0.0499
-11 10 5 -0.0234 0.0677
-11 10 6 0.7448 0.4166
-11 10 7 0.2403 -0.1285
-11 10 8 0.3132 0.5186
-11 10 9 0.3056 -0.1390
-11 11 1 0.1703 0.1474
-11 11 2 0.7763 -0.2752
-11 11 3 -0.2782 -0.3002
-11 11 4 0.1177 -0.3703
-11 11 5 -0.3203 0.6202
-11 11 6 0.7947 0.2419
-11 11 7 0.0591 -0.1338
-11 11 8 0.1956 0.3567
-11 12 1 0.5093 0.6568
-11 12 2 0.1516 -0.4380
-11 12 3 0.6279 -0.0752
-11 12 4 -0.4772 -0.4150
-11 12 5 0.0187 0.8731
-11 12 6 0.4968 0.3493
-11 12 7 0.0511 0.2289
-11 13 1 0.3410 0.1466
-11 13 2 0.4556 0.6041
-11 13 3 0.4410 -0.5183
-11 13 4 -0.4936 0.1060
-11 13 5 -0.3688 0.5109
-11 13 6 -0.0578 0.4654
-11 14 1 -0.4266 0.5372
-11 14 2 0.4792 0.3842
-11 14 3 0.0765 -0.1491
-11 14 4 -0.4257 -0.3959
-11 14 5 -0.6404 0.1252
-11 15 1 -0.2981 0.3153
-11 15 2 0.0550 0.2922
-11 15 3 0.4171 -0.3793
-11 16 1 -0.2806 0.0928
-10 -15 7 0.4600 -0.3557
-10 -15 8 -0.4341 -0.2472
-10 -15 9 -0.1295 -0.7545
-10 -15 10 -0.5288 -0.2553
-10 -15 11 -0.3028 -0.4201
-10 -15 12 -0.5806 0.1828
-10 -14 3 1.0480 0.4359
-10 -14 4 0.0858 0.3855
-10 -14 5 0.2762 0.4823
-10 -14 6 0.6214 0.4741
-10 -14 7 0.1370 0.2900
-10 -14 8 1.2402 0.0320
-10 -14 9 0.1551 -0.0995
-10 -14 10 0.7636 0.2062
-10 -14 11 -0.3098 0.0839
-10 -14 12 -0.2486 0.7365
-10 -14 13 -0.1912 -0.1267
-10 -14 14 -0.5971 -0.3735
-10 -13 1 -1.0365 -0.4980
-10 -13 2 -0.5660 1.5956
-10 -13 3 -0.5274 0.3240
-10 -13 4 -0.7952 0.6692
-10 -13 5 -0.5191 0.8570
-10 -13 6 -0.7502 0.1860
-10 -13 7 -0.0122 1.3434
-10 -13 8 -0.1294 0.0671
-10 -13 9 -0.0518 0.9668
-10 -13 10 -0.2859 -0.2623
-10 -13 11 -1.1156 0.0549
-10 -13 12 -0.4515 -0.1032
-10 -13 13 -0.2501 -0.5499
-10 -13 14 0.3303 -0.7641
-10 -13 15 0.0019 -0.4562
-10 -13 16 0.4176 -0.1694
-10 -12 1 -1.2547 -0.2459
-10 -12 2 -0.8910 -0.6335
-10 -12 3 -0.6187 -0.2319
-10 -12 4 -0.8248 -0.6311
-10 -12 5 -0.2431 -0.5138
-10 -12 6 -0.7241 0.1629
-10 -12 7 0.2228 -0.1411
-10 -12 8 -0.3963 0.5982
-10 -12 9 0.5626 0.1124
-10 -12 10 0.0419 -0.5013
-10 -12 11 -0.2116 -0.3583
-10 -12 12 0.0318 -0.0837
-10 -12 13 0.5531 0.2391
-10 -12 14 0.1249 -0.1169
-10 -12 15 -0.0013 0.3148
-10 -12 16 -0.7820 -0.0160
-10 -12 17 -0.4927 0.0441
-10 -11 1 0.5399 -1.2656
-10 -11 2 -0.5937 -0.0113
-10 -11 3 0.6633 -0.6130
-10 -11 4 -0.0347 -0.1206
-10 -11 5 -0.1972 0.0439
-10 -11 6 0.2151 0.4806
-10 -11 7 -0.7307 0.5615
-10 -11 8 -0.2077 0.9076
-10 -11 9 -0.1942 0.8446
-10 -11 10 0.2915 -0.1743
-10 -11 11 -0.5347 -0.3917
-10 -11 12 -0.4040 0.3223
-10 -11 13 0.0659 -0.2723
-10 -11 14 -0.1354 -0.2207
-10 -11 15 -0.2047 -1.1453
-10 -11 16 0.1647 -0.8280
-10 -11 17 -0.2446 -1.1539
-10 -10 1 -0.5597 -0.7345
-10 -10 2 0.3624 0.3601
-10 -10 3 -0.1435 -0.2430
-10 -10 4 -0.2085 -0.1839
-10 -10 5 -0.4201 0.3182
-10 -10 6 -0.8816 -0.1084
-10 -10 7 -0.4718 0.2758
-10 -10 8 -1.3643 -0.1134
-10 -10 9 0.1513 0.8754
-10 -10 10 0.7139 -0.5412
-10 -10 11 -0.1022 -0.3835
-10 -10 12 0.4828 0.3240
-10 -10 13 0.3878 0.3577
-10 -10 14 1.0604 -0.0082
-10 -10 15 0.8209 0.3268
-10 -10 16 0.8525 -0.4916
-10 -10 17 0.4001 0.9470
-10 -10 18 0.2028 0.2305
-10 -9 1 0.1489 0.1414
-10 -9 2 -0.0255 -0.3144
-10 -9 3 0.3827 0.1085
-10 -9 4 -0.2709 -0.2218
-10 -9 5 -0.4419 -0.4440
-10 -9 6 -0.6183 0.5080
-10 -9 7 -0.2818 -0.8694
-10 -9 8 -1.2768 0.4708
-10 -9 9 -0.1266 1.1444
-10 -9 10 0.3974 0.4301
-10 -9 11 -0.6590 0.5788
-10 -9 12 -0.8850 0.7173
-10 -9 13 -0.5572 0.9593
-10 -9 14 -0.6216 0.7517
-10 -9 15 0.3594 -0.0637
-10 -9 16 -0.7953 0.2364
-10 -9 17 -0.0762 -0.4905
-10 -9 18 -0.8177 0.0601
-10 -8 1 0.2268 -0.2658
-10 -8 2 -0.2510 0.6452
-10 -8 3 0.1466 -0.1464
-10 -8 4 0.1068 -0.3981
-10 -8 5 -0.9493 -0.5109
-10 -8 6 -0.0157 -0.2831
-10 -8 7 -0.5389 -0.6593
-10 -8 8 -1.2766 -0.6660
-10 -8 9 -0.8678 0.8774
-10 -8 10 -0.4262 -0.3978
-10 -8 11 -0.8825 -0.7557
-10 -8 12 -1.0785 -0.6178
-10 -8 13 -0.8511 -0.5226
-10 -8 14 0.6000 0.1453
-10 -8 15 0.1450 -0.4561
-10 -8 16 1.1833 -0.1020
-10 -8 17 -0.2184 -0.1759
-10 -8 18 1.1029 0.1204
-10 -7 1 -0.6579 0.0042
-10 -7 2 0.0565 0.1420
-10 -7 3 0.1226 0.3380
-10 -7 4 0.3783 -0.6214
-10 -7 5 0.0568 -0.4366
-10 -7 6 -0.3435 -0.0751
-10 -7 7 0.7182 -0.7766
-10 -7 8 -1.2331 -0.6051
-10 -7 9 -0.2486 -0.0064
-10 -7 10 0.2011 -0.2937
-10 -7 11 0.0574 -1.0043
-10 -7 12 -0.1003 -0.7057
-10 -7 13 -0.3367 0.5663
-10 -7 14 -0.0638 0.5911
-10 -7 15 0.2893 1.4321
-10 -7 16 -0.6725 0.0020
-10 -7 17 -0.5016 1.0179
-10 -7 18 -0.6294 0.0492
-10 -6 1 -0.1472 -0.0034
-10 -6 2 -0.7442 0.0812
-10 -6 3 0.2223 0.3668
-10 -6 4 0.3882 0.0334
-10 -6 5 -0.1927 -0.8293
-10 -6 6 0.1574 0.4210
-10 -6 7 0.0414 -0.7525
-10 -6 8 -0.0888 -0.4989
-10 -6 9 -0.5267 0.1377
-10 -6 10 0.6700 -0.2624
-10 -6 11 0.2332 -0.3786
-10 -6 12 -0.4227 -0.6289
-10 -6 13 -1.0231 -0.2765
-10 -6 14 -1.3047 0.6091
-10 -6 15 -0.5154 -0.8532
-10 -6 16 -1.0236 -0.5916
-10 -6 17 -0.4902 -1.4101
-10 -6 18 -0.3644 -0.5952
-10 -5 1 -0.2953 -0.8126
-10 -5 2 -0.2546 0.0854
-10 -5 3 -0.2208 0.2554
-10 -5 4 0.8940 0.0705
-10 -5 5 0.0916 -0.0582
-10 -5 6 0.0559 -0.2066
-10 -5 7 0.2922 0.3704
-10 -5 8 -0.4809 -0.4582
-10 -5 9 0.1515 0.4832
-10 -5 10 -0.0740 0.1110
-10 -5 11 0.6217 -0.3410
-10 -5 12 -0.0785 -1.0570
-10 -5 13 -0.9072 -0.9926
-10 -5 14 0.1105 -0.7064
-10 -5 15 0.2174 -0.8846
-10 -5 16 1.1288 -1.1793
-10 -5 17 0.5694 -0.7038
-10 -5 18 0.8823 -0.2957
-10 -4 1 -0.0273 -0.0719
-10 -4 2 -0.2718 -0.4498
-10 -4 3 -0.2399 0.8564
-10 -4 4 0.0122 0.4561
-10 -4 5 0.4460 0.0237
-10 -4 6 -0.5444 0.0010
-10 -4 7 -0.3006 -0.4129
-10 -4 8 -0.3418 0.2996
-10 -4 9 -0.4351 -0.3686
-10 -4 10 0.3753 0.5415
-10 -4 11 0.5670 -0.3347
-10 -4 12 0.7565 -0.7954
-10 -4 13 0.2521 -0.5941
-10 -4 14 0.4047 -0.0206
-10 -4 15 1.1805 0.3723
-10 -4 16 0.8342 0.1694
-10 -4 17 0.5395 0.4114
-10 -4 18 0.3110 0.0902
-10 -3 1 0.5167 -0.5325
-10 -3 2 -0.6289 -0.0730
-10 -3 3 -0.2750 -0.2073
-10 -3 4 -0.2314 0.9016
-10 -3 5 0.4434 0.0320
-10 -3 6 0.1994 -0.5907
-10 -3 7 -0.7184 0.0445
-10 -3 8 -0.0808 -0.3255
-10 -3 9 -0.4808 0.6671
-10 -3 10 -0.0883 0.1328
-10 -3 11 0.3593 0.8400
-10 -3 12 0.3550 -0.2672
-10 -3 13 -0.2575 0.0248
-10 -3 14 -0.3525 0.5449
-10 -3 15 -0.0400 0.6224
-10 -3 16 -0.2283 0.1976
-10 -3 17 0.0270 0.3198
-10 -3 18 0.0530 -0.4873
-10 -2 1 0.0822 -0.3262
-10 -2 2 0.7813 0.0706
-10 -2 3 -0.7912 0.0737
-10 -2 4 -0.3980 0.9741
-10 -2 5 0.3659 0.8114
-10 -2 6 -0.0938 -0.6628
-10 -2 7 -0.4169 -0.5697
-10 -2 8 -0.8936 -0.0803
-10 -2 9 -0.1414 -0.6479
-10 -2 10 -0.8638 0.2512
-10 -2 11 0.2766 -0.3856
-10 -2 12 -0.0112 -0.3957
-10 -2 13 -0.0766 -1.0226
-10 -2 14 -0.5124 -0.1989
-10 -2 15 0.1977 -0.5454
-10 -2 16 -0.2274 -0.0299
-10 -2 17 0.5660 -0.3735
-10 -2 18 0.3698 -0.0267
-10 -1 1 0.1212 1.3652
-10 -1 2 -0.5575 0.2834
-10 -1 3 -0.9102 0.2287
-10 -1 4 -1.9231 0.5559
-10 -1 5 0.0914 0.8109
-10 -1 6 0.4672 -0.7317
-10 -1 7 -0.5111 -0.5674
-10 -1 8 0.5633 -0.1674
-10 -1 9 -0.5060 -0.1714
-10 -1 10 0.6625 0.0926
-10 -1 11 -0.0933 0.2148
-10 -1 12 1.2761 0.0071
-10 -1 13 0.0818 -0.4381
-10 -1 14 0.6736 0.1711
-10 -1 15 -0.0193 -0.0447
-10 -1 16 0.5415 0.1815
-10 -1 17 -0.1142 0.3290
-10 0 1 -1.3076 -0.6160
-10 0 2 -1.0283 -0.1153
-10 0 3 -1.1423 -2.1769
-10 0 4 -1.8487 -0.3095
-10 0 5 0.0456 0.2262
-10 0 6 0.0719 -0.6109
-10 0 7 -0.1282 -0.0048
-10 0 8 -0.8260 -0.3767
-10 0 9 -0.1843 0.3862
-10 0 10 -0.9089 -0.4472
-10 0 11 -0.0998 0.6930
-10 0 12 -0.0695 -0.2162
-10 0 13 0.1205 0.2473
-10 0 14 -0.3405 -0.2828
-10 0 15 0.2311 0.2597
-10 0 16 -0.5378 -0.4498
-10 0 17 0.4148 0.5595
-10 1 1 -0.4301 -0.9255
-10 1 2 1.2942 -1.1690
-10 1 3 0.3733 -1.6949
-10 1 4 -0.3747 -0.7737
-10 1 5 0.1894 0.1828
-10 1 6 0.3981 -0.3621
-10 1 7 -0.2039 -0.9434
-10 1 8 -0.0645 -0.3244
-10 1 9 -0.0090 -1.1801
-10 1 10 0.0799 -0.2585
-10 1 11 0.0695 -0.7248
-10 1 12 0.2708 0.3823
-10 1 13 0.4401 -0.6550
-10 1 14 0.0413 0.3929
-10 1 15 0.4806 -0.6579
-10 1 16 -0.1395 0.4249
-10 1 17 0.4480 -0.0562
-10 2 1 0.4768 0.3162
-10 2 2 0.5115 0.4626
-10 2 3 0.8062 -0.6513
-10 2 4 -0.6643 -0.1153
-10 2 5 0.2287 0.3910
-10 2 6 0.1755 -0.4023
-10 2 7 0.1841 0.1450
-10 2 8 0.4931 -0.5076
-10 2 9 0.2318 0.4292
-10 2 10 0.7313 -0.3844
-10 2 11 -0.4692 0.3580
-10 2 12 0.4032 0.3312
-10 2 13 -0.4261 0.1820
-10 2 14 0.2698 0.1817
-10 2 15 -0.3713 -0.0654
-10 2 16 -0.1012 -0.0422
-10 3 1 -0.5567 -0.3380
-10 3 2 0.6630 0.3097
-10 3 3 0.1384 -0.6118
-10 3 4 -0.1625 0.0793
-10 3 5 0.0729 -0.1732
-10 3 6 -0.3207 -0.0028
-10 3 7 0.1145 -0.1616
-10 3 8 -0.3172 0.1132
-10 3 9 0.3843 0.1255
-10 3 10 0.0496 -0.3114
-10 3 11 -0.1321 -0.3334
-10 3 12 -0.2948 -0.3477
-10 3 13 0.0162 -0.2615
-10 3 14 0.0969 -0.5859
-10 3 15 0.3034 -0.6936
-10 3 16 -0.1500 -0.4347
-10 4 1 -0.0478 0.5266
-10 4 2 -0.0500 0.2540
-10 4 3 -0.2557 0.0792
-10 4 4 -0.4153 0.0464
-10 4 5 -0.0282 -0.3251
-10 4 6 -0.1696 -0.6882
-10 4 7 -0.1956 0.0397
-10 4 8 0.2824 -0.0849
-10 4 9 0.1088 0.6611
-10 4 10 0.9326 0.0856
-10 4 11 0.2335 -0.2225
-10 4 12 0.2556 0.0360
-10 4 13 0.6467 0.1017
-10 4 14 0.8652 0.0346
-10 4 15 0.7713 -0.1343
-10 5 1 -0.5091 -0.5549
-10 5 2 -0.1486 -0.5055
-10 5 3 -0.5448 -0.9989
-10 5 4 0.0586 -0.0558
-10 5 5 0.9274 -0.8019
-10 5 6 -0.3823 -0.4445
-10 5 7 0.2324 0.1987
-10 5 8 -0.9966 0.2531
-10 5 9 -0.3485 1.0308
-10 5 10 -0.1419 0.5088
-10 5 11 -0.0810 -0.1475
-10 5 12 -0.3742 0.3454
-10 5 13 0.0751 0.3937
-10 5 14 0.3456 0.6865
-10 6 1 0.3890 0.0276
-10 6 2 0.8231 -0.7753
-10 6 3 -0.1585 -0.2526
-10 6 4 0.5938 0.6760
-10 6 5 0.5767 -0.4691
-10 6 6 -0.0616 -0.2549
-10 6 7 -0.7410 -0.7884
-10 6 8 -0.7433 -0.4716
-10 6 9 -1.1881 -0.3490
-10 6 10 0.2835 0.0137
-10 6 11 -0.0937 -0.7070
-10 6 12 -0.0553 -0.3396
-10 6 13 -0.3597 0.4362
-10 6 14 0.5002 0.2141
-10 7 1 0.3452 0.2299
-10 7 2 0.3411 -0.4104
-10 7 3 -0.5538 -0.2394
-10 7 4 0.2550 0.4445
-10 7 5 0.8141 -0.0873
-10 7 6 0.3783 -1.1662
-10 7 7 0.2841 -0.3090
-10 7 8 0.1073 -1.4817
-10 7 9 -0.4325 0.1001
-10 7 10 0.4351 -0.0072
-10 7 11 0.6989 -0.2125
-10 7 12 -0.4165 -0.3469
-10 7 13 0.1300 0.4802
-10 8 1 0.3821 0.1916
-10 8 2 0.6329 -0.5293
-10 8 3 -0.1585 -0.0716
-10 8 4 -0.0141 0.9320
-10 8 5 1.3404 0.2415
-10 8 6 -0.0390 -0.0341
-10 8 7 0.9619 -0.1567
-10 8 8 -0.0397 -0.7154
-10 8 9 -0.2213 -0.3265
-10 8 10 0.2604 0.5885
-10 8 11 0.5950 -0.4058
-10 8 12 0.0920 0.0548
-10 9 1 0.2495 0.2797
-10 9 2 0.2550 0.0265
-10 9 3 -0.7559 -0.3416
-10 9 4 -0.2738 1.3314
-10 9 5 0.1841 -0.1019
-10 9 6 0.1386 0.2668
-10 9 7 0.3245 -0.1402
-10 9 8 0.7232 -0.4338
-10 9 9 -0.3870 -0.1695
-10 9 10 0.1882 0.6918
-10 9 11 0.3670 0.5041
-10 10 1 0.0457 0.1669
-10 10 2 0.5099 -0.6357
-10 10 3 -1.0975 -0.1225
-10 10 4 -0.0992 0.1097
-10 10 5 0.0027 0.1825
-10 10 6 0.1015 -0.4722
-10 10 7 0.1689 0.5010
-10 10 8 0.5720 -0.4265
-10 10 9 -0.5776 -0.2993
-10 10 10 -0.5308 0.5023
-10 11 1 0.5718 0.2830
-10 11 2 -0.1531 -0.6820
-10 11 3 0.0010 -0.3388
-10 11 4 -0.4635 0.0934
-10 11 5 0.9698 -0.0846
-10 11 6 -0.1879 -0.3721
-10 11 7 0.4583 0.4600
-10 11 8 0.6150 -0.3914
-10 11 9 -0.1983 -0.4331
-10 12 1 0.3973 -0.3073
-10 12 2 0.4155 -0.0654
-10 12 3 -0.3291 -0.6144
-10 12 4 0.1848 0.9119
-10 12 5 0.5896 -0.0743
-10 12 6 -0.0209 0.2073
-10 12 7 0.1367 0.4506
-10 12 8 0.3431 0.1668
-10 13 1 0.2599 0.2775
-10 13 2 0.4911 -0.5334
-10 13 3 -0.5739 0.0986
-10 13 4 0.0064 0.4730
-10 13 5 0.2204 0.3291
-10 13 6 -0.0586 -0.0987
-10 13 7 -0.3031 0.2347
-10 14 1 0.5521 0.3772
-10 14 2 0.1125 -0.3312
-10 14 3 -0.4181 -0.0462
-10 14 4 -0.4353 0.5774
-10 14 5 0.1144 0.2543
-10 14 6 -0.1424 -0.2251
-10 15 1 0.3557 0.2715
-10 15 2 0.0233 -0.4177
-10 15 3 -0.6842 -0.3812
-10 15 4 -0.4973 0.0006
-10 16 1 0.2192 0.0779
-10 16 2 0.3420 -0.4768
-10 16 3 -0.0724 -0.6764
-10 17 1 0.1243 0.4220
-9 -16 6 -0.2312 0.1921
-9 -16 7 0.1562 -0.4615
-9 -16 8 -0.4661 0.3732
-9 -16 9 -0.1346 -0.1093
-9 -16 10 -0.6791 0.9451
-9 -16 11 0.1393 0.7478
-9 -16 12 -0.0856 0.7774
-9 -16 13 -0.2126 0.4241
-9 -15 3 0.3240 -0.0332
-9 -15 4 0.0771 -0.0259
-9 -15 5 -0.0698 -0.2606
-9 -15 6 0.3459 0.1475
-9 -15 7 -0.1713 -0.2944
-9 -15 8 0.0977 -0.4129
-9 -15 9 -0.8511 -0.4138
-9 -15 10 -0.3307 -0.1452
-9 -15 11 -0.5795 0.1608
-9 -15 12 0.1804 0.0852
-9 -15 13 -0.6489 -0.3328
-9 -15 14 -0.7913 0.3194
-9 -15 15 -0.4867 0.2992
-9 -14 1 -0.8802 0.2503
-9 -14 2 0.7138 0.5496
-9 -14 3 -0.2371 0.1225
-9 -14 4 0.7149 0.4860
-9 -14 5 0.0740 0.2012
-9 -14 6 0.2377 0.4334
-9 -14 7 0.9336 0.2104
-9 -14 8 0.2648 -0.5678
-9 -14 9 0.6928 -0.0067
-9 -14 10 -0.1160 -0.2469
-9 -14 11 0.2328 0.8929
-9 -14 12 0.1711 0.0996
-9 -14 13 -0.4527 0.0298
-9 -14 14 -0.6788 -0.2039
-9 -14 15 -0.7307 0.0377
-9 -14 16 -0.1187 -0.0711
-9 -14 17 -0.0954 -0.1554
-9 -13 1 -0.4233 1.3171
-9 -13 2 -0.2358 -0.0556
-9 -13 3 -0.5904 1.2257
-9 -13 4 -0.1609 0.3720
-9 -13 5 -0.6252 0.3666
-9 -13 6 -0.2255 1.0846
-9 -13 7 0.4170 0.1594
-9 -13 8 0.2834 0.8433
-9 -13 9 0.3773 -0.2546
-9 -13 10 -0.7705 0.5801
-9 -13 11 -0.2870 0.3813
-9 -13 12 -0.3947 -0.0530
-9 -13 13 -0.0676 -0.5708
-9 -13 14 -0.3127 -0.8157
-9 -13 15 0.1477 -0.2100
-9 -13 16 0.1088 -0.1159
-9 -13 17 0.5334 0.0970
-9 -12 1 -0.5474 -0.2559
-9 -12 2 -1.1527 0.0806
-9 -12 3 -0.5730 -0.3318
-9 -12 4 -0.4880 -0.1113
-9 -12 5 -0.6310 -0.2414
-9 -12 6 -0.0453 0.3132
-9 -12 7 -0.3224 0.7197
-9 -12 8 0.8145 0.5773
-9 -12 9 -0.1597 -0.0715
-9 -12 10 -0.2841 0.0072
-9 -12 11 -0.2584 0.1318
-9 -12 12 0.2591 0.1103
-9 -12 13 0.5457 -0.1625
-9 -12 14 0.1658 0.1973
-9 -12 15 -0.1936 0.2710
-9 -12 16 -0.2106 0.6926
-9 -12 17 -0.6685 0.1125
-9 -12 18 -0.2006 0.3682
-9 -11 1 -0.7955 -0.4900
-9 -11 2 0.4954 -0.5675
-9 -11 3 -0.5671 -0.4031
-9 -11 4 0.3041 -0.1256
-9 -11 5 -0.1390 -0.0417
-9 -11 6 -0.6297 0.1865
-9 -11 7 -0.2695 1.0404
-9 -11 8 -0.2039 0.6640
-9 -11 9 0.2926 0.0231
-9 -11 10 -0.6720 -0.2630
-9 -11 11 -0.2522 0.1762
-9 -11 12 -0.0206 0.2145
-9 -11 13 -0.1035 0.1314
-9 -11 14 -0.2300 -0.4395
-9 -11 15 -0.7774 -0.1672
-9 -11 16 -0.3701 -0.9955
-9 -11 17 -0.2759 -0.5514
-9 -11 18 -0.1527 -0.8324
-9 -11 19 0.2613 0.1803
-9 -10 1 0.3093 0.3811
-9 -10 2 0.1366 -0.7086
-9 -10 3 0.0852 0.1703
-9 -10 4 0.0716 -0.0327
-9 -10 5 -0.0273 -0.1376
-9 -10 6 -0.3740 0.1901
-9 -10 7 -0.8938 0.0860
-9 -10 8 0.2035 1.1974
-9 -10 9 0.4454 -0.5137
-9 -10 10 0.0250 -0.0219
-9 -10 11 0.1380 0.1787
-9 -10 12 0.0822 0.2424
-9 -10 13 0.6284 0.3438
-9 -10 14 0.1804 -0.3937
-9 -10 15 0.6116 -0.3706
-9 -10 16 0.4933 -0.0109
-9 -10 17 0.8605 -0.5277
-9 -10 18 -0.0557 0.5373
-9 -10 19 0.1073 0.2620
-9 -9 1 0.3107 -0.0749
-9 -9 2 0.2122 0.3402
-9 -9 3 0.0660 -0.0836
-9 -9 4 -0.1569 0.4543
-9 -9 5 -0.2451 0.4904
-9 -9 6 -0.2541 -0.4120
-9 -9 7 -1.5193 0.7496
-9 -9 8 -0.0046 0.8190
-9 -9 9 0.0586 0.5435
-9 -9 10 -0.3608 0.3168
-9 -9 11 -0.3307 0.5455
-9 -9 12 -0.7703 0.9047
-9 -9 13 -0.0727 0.5733
-9 -9 14 0.1026 0.2185
-9 -9 15 -0.4562 0.2578
-9 -9 16 0.6343 0.3312
-9 -9 17 -0.5121 0.0057
-9 -9 18 -0.1911 -0.1462
-9 -9 19 -0.7492 -0.3191
-9 -8 1 -0.4606 0.5043
-9 -8 2 0.3226 0.1457
-9 -8 3 -0.5041 -0.0896
-9 -8 4 -0.6899 -0.1486
-9 -8 5 -0.0846 -0.0378
-9 -8 6 -0.7047 -0.8882
-9 -8 7 -0.7881 -0.3892
-9 -8 8 -0.7372 0.6434
-9 -8 9 0.0480 -0.2118
-9 -8 10 -0.6176 0.1617
-9 -8 11 -0.8956 -0.4160
-9 -8 12 -0.9004 0.0893
-9 -8 13 -0.2528 0.2198
-9 -8 14 -0.1070 -0.5587
-9 -8 15 0.1215 0.3881
-9 -8 16 -0.0105 -0.1606
-9 -8 17 0.5466 0.0635
-9 -8 18 -0.1233 -0.5082
-9 -8 19 0.5555 -0.1769
-9 -7 1 -0.2393 0.3787
-9 -7 2 -0.0595 0.0067
-9 -7 3 0.3393 -0.3931
-9 -7 4 -0.2168 -0.2041
-9 -7 5 0.1372 -0.1552
-9 -7 6 0.5067 -0.2940
-9 -7 7 -0.9667 -0.3024
-9 -7 8 0.1294 0.5598
-9 -7 9 -0.5479 0.0192
-9 -7 10 -0.0991 -0.4668
-9 -7 11 -0.5578 -0.5238
-9 -7 12 -0.6785 -0.3345
-9 -7 13 0.1959 0.1495
-9 -7 14 -0.0268 0.2694
-9 -7 15 -0.1886 0.1082
-9 -7 16 -0.1496 0.9627
-9 -7 17 -0.1826 -0.0567
-9 -7 18 -0.2442 0.4283
-9 -7 19 -0.0869 0.1599
-9 -6 1 -0.5841 -0.0829
-9 -6 2 0.1621 0.6415
-9 -6 3 0.0678 -0.2381
-9 -6 4 -0.0392 -0.2365
-9 -6 5 -0.1611 0.2100
-9 -6 6 -0.1852 -0.6427
-9 -6 7 -0.3872 0.2850
-9 -6 8 -0.4914 -0.2851
-9 -6 9 0.3085 -0.0900
-9 -6 10 -0.1184 -0.4433
-9 -6 11 0.2981 -0.7722
-9 -6 12 -0.4793 0.0542
-9 -6 13 -0.2367 0.3690
-9 -6 14 -0.2302 -0.0055
-9 -6 15 -1.1131 0.1953
-9 -6 16 -0.5406 -0.3520
-9 -6 17 -0.7293 -0.3707
-9 -6 18 -0.4865 -0.6750
-9 -6 19 -0.4591 -0.1660
-9 -5 1 -0.7148 0.0666
-9 -5 2 0.0018 -0.0954
-9 -5 3 0.4608 0.2167
-9 -5 4 0.3938 -0.4108
-9 -5 5 0.4181 -0.4864
-9 -5 6 -0.3640 0.1667
-9 -5 7 -0.0206 -0.0802
-9 -5 8 0.1108 0.6788
-9 -5 9 -0.0882 -0.1742
-9 -5 10 0.5366 0.3405
-9 -5 11 -0.3739 -0.4452
-9 -5 12 -0.5694 -0.1168
-9 -5 13 -0.5768 -0.0365
-9 -5 14 -0.5935 -0.7421
-9 -5 15 -0.2078 -0.8672
-9 -5 16 -0.0242 -0.9322
-9 -5 17 0.4643 -1.0267
-9 -5 18 0.2307 -0.7940
-9 -5 19 0.0008 -0.1845
-9 -4 1 0.0530 -0.3380
-9 -4 2 -0.3743 0.6414
-9 -4 3 0.4467 0.6756
-9 -4 4 0.9458 0.7240
-9 -4 5 -0.0448 -0.5308
-9 -4 6 -0.5962 0.0751
-9 -4 7 -0.8045 0.7141
-9 -4 8 -0.0651 -0.1323
-9 -4 9 -0.2049 0.5370
-9 -4 10 0.0700 -0.5254
-9 -4 11 0.1740 -0.2953
-9 -4 12 -0.3856 -0.7485
-9 -4 13 0.2106 -0.3701
-9 -4 14 0.5006 -0.5214
-9 -4 15 0.6524 -0.2630
-9 -4 16 0.9573 -0.0166
-9 -4 17 0.9368 0.0743
-9 -4 18 0.1752 -0.3142
-9 -4 19 -0.3026 0.1522
-9 -3 1 -0.7145 -0.3479
-9 -3 2 -0.4479 -0.0258
-9 -3 3 -1.0398 1.2899
-9 -3 4 1.1268 0.5652
-9 -3 5 0.1973 -0.8258
-9 -3 6 -1.2059 -0.5542
-9 -3 7 -0.3280 0.2517
-9 -3 8 -0.5263 0.3735
-9 -3 9 0.2041 -0.1077
-9 -3 10 -0.0493 0.5559
-9 -3 11 0.2143 -0.5679
-9 -3 12 -0.2531 0.1785
-9 -3 13 -0.0524 0.0055
-9 -3 14 -0.0923 0.3842
-9 -3 15 -0.1130 0.3810
-9 -3 16 -0.0930 0.8662
-9 -3 17 0.2187 -0.1588
-9 -3 18 -0.2317 -0.1859
-9 -3 19 -0.5661 -0.6065
-9 -2 1 0.8695 -0.4245
-9 -2 2 -0.7944 -1.0328
-9 -2 3 -0.4723 1.4548
-9 -2 4 0.9719 1.3675
-9 -2 5 1.0745 -0.9285
-9 -2 6 -0.8458 -0.5628
-9 -2 7 -0.8081 0.0706
-9 -2 8 0.0020 -0.0438
-9 -2 9 -0.6849 0.1657
-9 -2 10 0.4569 -0.4196
-9 -2 11 -0.4227 -0.3204
-9 -2 12 0.0980 -0.8638
-9 -2 13 -0.5397 -0.3863
-9 -2 14 0.0026 -0.6565
-9 -2 15 -0.8428 -0.2218
-9 -2 16 0.2992 -0.1584
-9 -2 17 -0.0758 -0.1888
-9 -2 18 0.6423 -0.9859
-9 -1 1 0.9378 0.2886
-9 -1 2 -0.5897 0.3453
-9 -1 3 -2.4996 1.3977
-9 -1 4 0.4320 2.6485
-9 -1 5 0.4944 -0.6813
-9 -1 6 -0.7842 -0.5901
-9 -1 7 -0.2324 0.0327
-9 -1 8 -0.6080 -0.0216
-9 -1 9 0.6425 0.4126
-9 -1 10 -0.2059 -0.0729
-9 -1 11 1.0786 0.0444
-9 -1 12 0.0266 -0.5683
-9 -1 13 0.7931 -0.0066
-9 -1 14 0.0637 -0.7381
-9 -1 15 0.2827 0.0965
-9 -1 16 -0.1722 -0.0853
-9 -1 17 1.0509 0.1827
-9 -1 18 0.1558 -0.8427
-9 0 3 -3.6429 0.2771
-9 0 4 -0.3274 0.6429
-9 0 5 0.3818 -0.7134
-9 0 6 -0.2381 -0.7919
-9 0 7 -0.7825 -0.4919
-9 0 8 -0.4468 0.5583
-9 0 9 -0.7562 -0.2843
-9 0 10 -0.0951 0.7620
-9 0 11 -0.0431 -0.3862
-9 0 12 0.1474 0.3655
-9 0 13 0.2611 -0.3163
-9 0 14 0.1790 0.1174
-9 0 15 -0.2466 -0.5546
-9 0 16 0.1413 0.7323
-9 0 17 0.4323 -0.4288
-9 0 18 0.8045 0.0710
-9 1 1 1.7039 -0.9485
-9 1 2 -0.0274 -2.7687
-9 1 3 -1.0072 -1.2367
-9 1 4 0.0051 0.9066
-9 1 5 1.1527 -0.2285
-9 1 6 0.0094 -0.7476
-9 1 7 -0.3630 -0.3089
-9 1 8 -0.3842 -0.9725
-9 1 9 -0.3777 -0.0667
-9 1 10 0.0880 -0.7124
-9 1 11 0.1193 0.2783
-9 1 12 0.4676 -0.3354
-9 1 13 0.0292 0.3745
-9 1 14 0.6090 -0.4261
-9 1 15 -0.5032 0.1842
-9 1 16 0.4222 0.0400
-9 1 17 0.1746 0.5638
-9 2 1 0.9372 0.6588
-9 2 2 1.4417 -1.0914
-9 2 3 -1.5675 -0.5027
-9 2 4 -0.0675 1.0328
-9 2 5 0.1553 -0.0674
-9 2 6 0.1441 -0.1220
-9 2 7 0.3911 -0.8386
-9 2 8 -0.0760 -0.1055
-9 2 9 0.6631 -0.5113
-9 2 10 -0.3222 0.2726
-9 2 11 0.4627 0.2717
-9 2 12 -0.4060 0.1044
-9 2 13 0.1405 0.4286
-9 2 14 -0.2986 -0.4048
-9 2 15 -0.3004 0.0495
-9 2 16 -0.3865 0.2066
-9 2 17 0.2866 -0.0582
-9 3 1 0.8069 1.1762
-9 3 2 0.5570 -1.3536
-9 3 3 -0.4391 -0.3084
-9 3 4 -0.1827 -0.0030
-9 3 5 0.0047 0.2399
-9 3 6 0.5243 0.0881
-9 3 7 0.0229 -0.0159
-9 3 8 0.5461 0.1518
-9 3 9 -0.0593 -0.1616
-9 3 10 -0.0190 -0.0129
-9 3 11 -0.1272 -0.1840
-9 3 12 -0.2131 -0.2513
-9 3 13 0.2093 -0.4645
-9 3 14 -0.0149 -0.7660
-9 3 15 -0.2096 -0.5686
-9 3 16 0.3932 -0.1749
-9 4 1 0.3988 0.4755
-9 4 2 0.2946 0.2712
-9 4 3 -0.3466 -0.0752
-9 4 4 -0.3733 0.1103
-9 4 5 -0.5562 0.0540
-9 4 6 -0.3168 0.2263
-9 4 7 0.0912 0.1010
-9 4 8 -0.0821 0.3127
-9 4 9 0.6317 0.0769
-9 4 10 -0.0034 0.0151
-9 4 11 0.3723 0.0121
-9 4 12 0.4374 0.1415
-9 4 13 0.6797 -0.2441
-9 4 14 0.6845 -0.3229
-9 4 15 0.2615 -0.0721
-9 4 16 0.6690 0.5783
-9 5 1 -0.5935 0.1886
-9 5 2 -0.4032 -0.4913
-9 5 3 -0.2306 -0.1175
-9 5 4 0.0574 -0.9495
-9 5 5 -0.5506 -0.6112
-9 5 6 0.0488 0.0317
-9 5 7 -0.5116 -0.1231
-9 5 8 -0.0660 0.8733
-9 5 9 -0.2051 0.2711
-9 5 10 -0.0673 0.3133
-9 5 11 -0.4197 0.3745
-9 5 12 0.2238 0.2623
-9 5 13 0.3264 0.4842
-9 5 14 0.4520 -0.3162
-9 5 15 -0.5175 0.4500
-9 6 1 0.2032 -0.6536
-9 6 2 -0.4505 -0.1816
-9 6 3 0.5624 0.1317
-9 6 4 0.6892 -0.6536
-9 6 5 -0.1148 -0.3158
-9 6 6 -0.0955 -0.4246
-9 6 7 -0.6209 -0.0606
-9 6 8 -0.7936 -0.1956
-9 6 9 -0.2045 0.2953
-9 6 10 -0.4247 -0.6016
-9 6 11 -0.1588 0.0404
-9 6 12 -0.3280 0.2379
-9 6 13 0.7366 0.2192
-9 6 14 -0.1347 -0.3673
-9 7 1 0.0798 -0.8473
-9 7 2 -0.4209 -0.1549
-9 7 3 0.4282 0.6679
-9 7 4 0.6900 -0.3058
-9 7 5 0.2909 -0.4412
-9 7 6 0.0274 -0.1854
-9 7 7 0.1358 -0.9717
-9 7 8 -0.8056 -0.0175
-9 7 9 0.2888 -0.2950
-9 7 10 -0.0499 -0.2465
-9 7 11 -0.3437 -0.4359
-9 7 12 0.0668 0.4780
-9 7 13 0.1981 -0.0674
-9 7 14 0.4270 -0.3148
-9 8 1 0.4755 -0.5529
-9 8 2 -0.6690 0.0751
-9 8 3 0.1516 0.7333
-9 8 4 0.7918 0.2731
-9 8 5 -0.0809 -0.1637
-9 8 6 0.7857 0.2629
-9 8 7 -0.0954 -0.8808
-9 8 8 -0.0552 -0.1624
-9 8 9 0.0271 -0.0721
-9 8 10 0.5740 -0.5031
-9 8 11 -0.0169 -0.0809
-9 8 12 0.1710 0.0773
-9 8 13 0.6997 0.6201
-9 9 1 0.1506 -0.6799
-9 9 2 -0.6279 -0.3425
-9 9 3 -0.2516 0.9547
-9 9 4 0.4469 -0.1287
-9 9 5 -0.3092 0.6259
-9 9 6 0.4319 0.0577
-9 9 7 0.3286 -0.0840
-9 9 8 -0.2044 -0.3876
-9 9 9 0.2771 0.6085
-9 9 10 0.3229 0.1366
-9 9 11 -0.1121 0.2206
-9 9 12 -0.3106 0.9616
-9 10 1 0.6229 -0.5331
-9 10 2 -0.7813 -0.1649
-9 10 3 0.0683 0.5292
-9 10 4 -0.4928 0.0109
-9 10 5 -0.2948 -0.1359
-9 10 6 -0.3832 0.3545
-9 10 7 0.5367 -0.5508
-9 10 8 -0.6159 -0.2521
-9 10 9 -0.1026 0.2159
-9 10 10 -0.1890 -0.2170
-9 10 11 -0.7491 0.0287
-9 11 1 0.0930 -0.4712
-9 11 2 -0.3563 -0.0585
-9 11 3 -0.3548 -0.1904
-9 11 4 0.5221 -0.3359
-9 11 5 -0.4068 -0.7511
-9 11 6 0.5732 0.3520
-9 11 7 0.5508 -0.5034
-9 11 8 0.1360 -0.1353
-9 11 9 0.1867 -0.1236
-9 11 10 -0.1258 -0.3007
-9 12 1 0.1344 -0.2372
-9 12 2 -0.1044 -0.3180
-9 12 4 0.6391 -0.3159
-9 12 5 -0.0827 0.2640
-9 12 6 0.1674 0.4198
-9 12 7 0.2094 0.3589
-9 12 8 0.0488 0.0468
-9 12 9 -0.0028 -0.0822
-9 13 1 0.1092 -0.1638
-9 13 2 -0.5371 0.0859
-9 13 3 0.0954 0.4035
-9 13 4 0.1640 0.0757
-9 13 5 -0.0966 -0.1495
-9 13 6 -0.2398 0.2112
-9 13 7 0.0234 0.0585
-9 13 8 0.0663 0.0336
-9 14 1 0.0863 -0.4484
-9 14 2 -0.3793 0.0506
-9 14 3 -0.0267 0.5137
-9 14 4 0.1968 0.2276
-9 14 5 -0.0918 0.1322
-9 14 6 -0.1968 0.0442
-9 14 7 -0.2982 0.1348
-9 15 1 -0.1858 -0.3873
-9 15 2 -0.5789 0.1480
-9 15 3 -0.4910 0.1565
-9 15 4 -0.3905 0.1375
-9 15 5 -0.1548 -0.2952
-9 16 1 -0.1434 -0.3296
-9 16 2 -0.3142 -0.5745
-9 16 3 -0.3398 -0.2125
-9 16 4 0.1911 -0.2798
-8 -17 6 -0.3068 0.2803
-8 -17 7 -0.4462 0.1192
-8 -17 8 -0.4970 0.7381
-8 -17 9 -0.1499 0.2612
-8 -17 10 0.1121 0.7390
-8 -17 11 0.5040 -0.2201
-8 -17 12 0.1492 0.3527
-8 -17 13 0.7829 0.2631
-8 -17 14 0.7375 0.5733
-8 -16 3 0.3849 -0.3937
-8 -16 4 -0.4715 0.1212
-8 -16 5 -0.0522 0.1340
-8 -16 6 0.0190 -0.3716
-8 -16 7 -0.6867 -0.0816
-8 -16 8 -0.0648 0.0196
-8 -16 9 -0.5915 0.4502
-8 -16 10 0.4151 0.4892
-8 -16 11 -0.1674 0.4121
-8 -16 12 0.2290 0.6273
-8 -16 13 -0.3506 0.9369
-8 -16 14 0.2429 1.0646
-8 -16 15 -0.2051 0.4682
-8 -16 16 -0.2717 0.4674
-8 -15 1 -0.1909 0.6080
-8 -15 2 0.6127 0.3590
-8 -15 3 -0.1325 -0.0598
-8 -15 4 0.0460 -0.0525
-8 -15 5 0.2009 0.2096
-8 -15 6 0.3510 -0.5134
-8 -15 7 -0.0283 -0.2415
-8 -15 8 -0.3994 -0.3104
-8 -15 9 -0.1263 0.1900
-8 -15 10 -0.3362 -0.0798
-8 -15 11 0.0789 0.2238
-8 -15 12 -0.5522 -0.1714
-8 -15 13 -0.4972 0.5673
-8 -15 14 -0.3100 0.2053
-8 -15 15 -0.3788 0.0248
-8 -15 16 -0.1088 -0.0058
-8 -15 17 0.0894 -0.0848
-8 -14 1 0.2715 0.7369
-8 -14 2 -0.2808 0.0074
-8 -14 3 0.5786 0.5315
-8 -14 4 -0.2144 -0.0272
-8 -14 5 0.4676 0.9082
-8 -14 6 0.6486 0.0090
-8 -14 7 0.1192 -0.2595
-8 -14 8 0.1841 0.0619
-8 -14 9 0.0590 -0.3770
-8 -14 10 0.2051 0.4737
-8 -14 11 0.3315 -0.2329
-8 -14 12 -0.2409 0.1644
-8 -14 13 -0.3772 0.0597
-8 -14 14 -0.2631 0.1390
-8 -14 15 -0.0632 -0.1918
-8 -14 16 -0.3115 -0.0455
-8 -14 17 0.3171 0.3260
-8 -14 18 0.2544 -0.1754
-8 -13 1 -0.0675 -0.1191
-8 -13 2 -0.5289 1.1415
-8 -13 3 0.1394 0.0257
-8 -13 4 -0.9773 0.5880
-8 -13 5 -0.0785 0.7686
-8 -13 6 0.2458 0.0765
-8 -13 7 0.1511 0.1589
-8 -13 8 0.6384 -0.2960
-8 -13 9 -0.1749 0.3041
-8 -13 10 0.5183 0.3380
-8 -13 11 -0.0536 0.2299
-8 -13 12 -0.0133 -0.1729
-8 -13 13 -0.3330 -0.2225
-8 -13 14 0.1175 -0.0075
-8 -13 15 0.2694 -0.4994
-8 -13 16 -0.0892 0.1474
-8 -13 17 0.1096 0.3602
-8 -13 18 0.6072 0.2091
-8 -13 19 0.0864 -0.4755
-8 -12 1 -1.0613 0.0518
-8 -12 2 -0.3290 0.0484
-8 -12 3 -0.6800 -0.3439
-8 -12 4 -0.4619 -0.2531
-8 -12 5 -0.2318 0.2701
-8 -12 6 0.2229 0.3932
-8 -12 7 0.8036 0.6403
-8 -12 8 0.1628 0.2044
-8 -12 9 0.1097 0.7121
-8 -12 10 -0.2714 0.5245
-8 -12 11 0.1039 0.3327
-8 -12 12 0.1299 -0.0410
-8 -12 13 -0.0864 -0.0020
-8 -12 14 0.4114 0.4867
-8 -12 15 0.2344 0.2190
-8 -12 16 -0.5145 0.0921
-8 -12 17 -0.4764 1.0003
-8 -12 18 0.1165 0.0945
-8 -12 19 -0.1517 0.1752
-8 -11 1 0.1150 -0.3671
-8 -11 2 -0.3717 -0.5633
-8 -11 3 0.3667 -0.0808
-8 -11 4 -0.2797 -0.4788
-8 -11 5 -0.3565 0.3470
-8 -11 6 -0.3208 0.7506
-8 -11 7 -0.1386 0.5467
-8 -11 8 -0.0725 0.3000
-8 -11 9 -0.7508 -0.2384
-8 -11 10 -0.2137 0.1805
-8 -11 11 -0.1353 -0.0342
-8 -11 12 0.2798 -0.1448
-8 -11 13 -0.2030 0.1195
-8 -11 14 -0.2511 0.5118
-8 -11 15 0.1457 -0.2691
-8 -11 16 -1.0890 -0.4825
-8 -11 17 -0.4960 -0.2086
-8 -11 18 -0.1646 -0.0917
-8 -11 19 -0.1026 -0.3512
-8 -11 20 -0.5475 0.5552
-8 -10 1 0.3483 -0.4784
-8 -10 2 -0.0802 0.1875
-8 -10 3 0.4692 -0.3049
-8 -10 4 0.0263 -0.1844
-8 -10 5 -0.1139 -0.2270
-8 -10 6 -0.3942 0.0930
-8 -10 7 0.2557 0.7922
-8 -10 8 0.5740 -0.5568
-8 -10 9 0.0999 0.2747
-8 -10 10 0.3569 -0.0407
-8 -10 11 0.3836 0.5634
-8 -10 12 0.3854 0.4225
-8 -10 13 -0.2234 -0.0147
-8 -10 14 -0.0695 0.6965
-8 -10 15 0.3755 -0.4878
-8 -10 16 0.1586 -0.8044
-8 -10 17 -0.2335 -0.0939
-8 -10 18 0.5480 -0.0617
-8 -10 19 -0.4565 -0.1305
-8 -10 20 -0.6963 0.4149
-8 -9 1 0.1745 -0.0215
-8 -9 2 0.3271 0.0992
-8 -9 3 0.0773 0.4494
-8 -9 4 0.4689 0.3347
-8 -9 5 -0.0977 -0.0173
-8 -9 6 -0.9349 0.8009
-8 -9 7 0.2885 0.8807
-8 -9 8 -0.3039 0.5632
-8 -9 9 0.0063 0.3454
-8 -9 10 -0.3748 0.6619
-8 -9 11 -0.5575 0.6395
-8 -9 12 0.0819 0.4296
-8 -9 13 -0.8242 -0.0309
-8 -9 14 -0.2037 0.4471
-8 -9 15 0.7477 0.1541
-8 -9 16 0.0141 -0.5001
-8 -9 17 0.1526 0.3371
-8 -9 18 -0.1103 -0.1153
-8 -9 19 -0.4341 -0.4414
-8 -9 20 -0.8209 -0.4822
-8 -8 1 0.2773 0.4126
-8 -8 2 -0.4551 0.0253
-8 -8 3 -0.2527 0.5082
-8 -8 4 -0.1938 0.0613
-8 -8 5 -0.5869 -0.5273
-8 -8 6 -0.7109 0.0100
-8 -8 7 -0.5449 0.1291
-8 -8 8 0.2716 -0.0860
-8 -8 9 -0.4745 0.1542
-8 -8 10 -0.1231 -0.1955
-8 -8 11 -0.5672 0.5756
-8 -8 12 -0.0736 -0.1588
-8 -8 13 -0.4047 -0.2075
-8 -8 14 -0.4050 0.6315
-8 -8 15 0.5018 0.1848
-8 -8 16 0.0891 0.1856
-8 -8 17 -0.1825 0.0247
-8 -8 18 0.2478 -0.0368
-8 -8 19 0.0865 -0.6593
-8 -8 20 0.0692 -0.4710
-8 -7 1 0.0085 -0.0515
-8 -7 2 -0.1085 -0.0416
-8 -7 3 -0.1898 -0.2126
-8 -7 4 0.2661 -0.0698
-8 -7 5 0.1083 -0.3018
-8 -7 6 -0.2919 -0.0658
-8 -7 7 0.4417 0.7069
-8 -7 8 -0.3517 0.0215
-8 -7 9 0.1618 0.5425
-8 -7 10 -0.7788 0.0206
-8 -7 11 -0.4082 0.0622
-8 -7 12 -0.1695 0.0729
-8 -7 13 -0.5172 -0.5631
-8 -7 14 -0.4006 0.4133
-8 -7 15 -0.0199 0.4417
-8 -7 16 -0.1561 -0.1049
-8 -7 17 -0.2662 0.3875
-8 -7 18 0.0077 0.0895
-8 -7 19 0.2344 0.0744
-8 -7 20 -0.0798 -0.1773
-8 -6 1 -0.0314 0.3787
-8 -6 2 0.1135 -0.1943
-8 -6 3 -0.0132 0.2412
-8 -6 4 -0.0775 -0.2668
-8 -6 5 -0.4171 -0.1186
-8 -6 6 -0.4062 0.6596
-8 -6 7 -0.0856 -0.2291
-8 -6 8 -0.3393 0.3806
-8 -6 9 -0.4714 -0.3881
-8 -6 10 0.0221 -0.2187
-8 -6 11 -0.5246 -0.1381
-8 -6 12 0.5393 -0.2187
-8 -6 13 -0.2819 -0.1955
-8 -6 14 -0.4436 0.3154
-8 -6 15 -0.1301 0.1941
-8 -6 16 -0.5676 -0.0165
-8 -6 17 -0.5952 -0.2366
-8 -6 18 -0.4563 0.1072
-8 -6 19 -0.0656 -0.1222
-8 -6 20 -0.2663 -0.4714
-8 -5 1 0.0195 0.0067
-8 -5 2 -0.1689 0.2581
-8 -5 3 0.8582 -0.4261
-8 -5 4 0.1922 -0.9152
-8 -5 5 -0.6157 -0.1785
-8 -5 6 0.3597 0.3741
-8 -5 7 0.0530 0.3155
-8 -5 8 0.1042 -0.3435
-8 -5 9 -0.0160 0.4678
-8 -5 10 -0.2340 -0.4022
-8 -5 11 0.0392 0.5335
-8 -5 12 -0.2720 -0.0014
-8 -5 13 -0.3994 -0.0884
-8 -5 14 -0.7050 -0.0310
-8 -5 15 -0.3909 -0.3181
-8 -5 16 -0.1424 -0.8714
-8 -5 17 -0.2877 -0.7376
-8 -5 18 -0.3026 -0.4517
-8 -5 19 0.3690 0.0154
-8 -5 20 0.3050 -0.5923
-8 -4 1 -0.4334 0.0258
-8 -4 2 0.4416 1.0533
-8 -4 3 1.4872 0.7075
-8 -4 4 0.7012 -0.9821
-8 -4 5 -0.8325 0.5465
-8 -4 6 -0.3635 1.0007
-8 -4 7 0.3167 0.3750
-8 -4 8 -0.5165 0.2683
-8 -4 9 0.0082 -0.3399
-8 -4 10 -0.3889 0.3014
-8 -4 11 -0.2780 -0.4023
-8 -4 12 -0.1006 0.0462
-8 -4 13 -0.3330 -0.6427
-8 -4 14 -0.1222 -0.1945
-8 -4 15 0.5364 -0.3420
-8 -4 16 0.6458 -0.3344
-8 -4 17 0.4115 -0.7482
-8 -4 18 -0.1946 0.2710
-8 -4 19 0.2275 0.2910
-8 -4 20 0.3454 -0.2970
-8 -3 1 -1.0047 -0.1434
-8 -3 2 -1.4139 1.6599
-8 -3 3 1.7258 1.2071
-8 -3 4 -0.0162 -1.2217
-8 -3 5 -1.4274 -0.3638
-8 -3 6 -0.7121 0.8268
-8 -3 7 -0.3172 0.0335
-8 -3 8 0.1645 -0.1127
-8 -3 9 -0.4980 0.0043
-8 -3 10 0.0813 -0.3804
-8 -3 11 -0.4748 0.2472
-8 -3 12 0.0261 -0.5132
-8 -3 13 -0.4427 -0.0701
-8 -3 14 -0.1040 0.0898
-8 -3 15 -0.0018 0.5745
-8 -3 16 0.6991 0.0771
-8 -3 17 -0.2543 -0.0826
-8 -3 18 -0.4629 -0.2567
-8 -3 19 -0.2864 0.7540
-8 -2 1 -1.1582 -2.0431
-8 -2 2 -0.9697 1.5410
-8 -2 3 1.7243 1.1511
-8 -2 4 1.7087 -1.3125
-8 -2 5 -1.2230 -0.7817
-8 -2 6 -0.2642 0.4226
-8 -2 7 0.0788 0.1950
-8 -2 8 -0.1197 -0.0785
-8 -2 9 0.4497 -0.3086
-8 -2 10 -0.5889 -0.2440
-8 -2 11 0.4817 -0.4854
-8 -2 12 -0.3918 -0.5698
-8 -2 13 0.0228 -0.6485
-8 -2 14 -0.8206 -0.2549
-8 -2 15 0.0864 0.3847
-8 -2 16 -0.1960 -0.1241
-8 -2 17 0.3920 -0.6366
-8 -2 18 -1.2889 -0.4618
-8 -2 19 -0.0366 0.2843
-8 -1 1 0.0488 -0.6482
-8 -1 2 -2.0631 1.8927
-8 -1 3 1.4651 3.8643
-8 -1 4 1.0024 -0.8499
-8 -1 5 -1.0697 0.1186
-8 -1 6 -0.6384 0.2471
-8 -1 7 -0.4789 0.3802
-8 -1 8 0.4989 0.5472
-8 -1 9 -0.2405 -0.2670
-8 -1 10 0.6426 0.4521
-8 -1 11 -0.0036 -0.4276
-8 -1 12 0.7291 -0.0347
-8 -1 13 -0.0010 -0.9828
-8 -1 14 -0.2641 -0.0064
-8 -1 15 -0.1923 -0.2574
-8 -1 16 0.5739 0.2446
-8 -1 17 0.0288 -1.2792
-8 -1 18 -0.1311 -0.5303
-8 -1 19 -0.4537 -0.6214
-8 0 1 -1.2342 -2.2780
-8 0 3 -0.0621 1.5776
-8 0 4 -0.0508 -0.6961
-8 0 5 -0.5015 -1.3029
-8 0 6 -0.8816 -0.4560
-8 0 7 -0.4374 0.4187
-8 0 8 -0.3230 -0.1372
-8 0 9 -0.2775 0.6646
-8 0 10 -0.1741 -0.3706
-8 0 11 0.0766 0.4991
-8 0 12 0.5930 -0.4332
-8 0 13 0.1892 -0.3241
-8 0 14 0.0309 -0.4892
-8 0 15 -0.1032 0.4680
-8 0 16 0.7331 -0.3595
-8 0 17 0.6142 -0.1030
-8 0 18 0.3015 -1.0633
-8 1 1 -0.9683 -3.4408
-8 1 2 -1.9613 -0.9844
-8 1 3 -0.2684 1.0411
-8 1 4 1.8460 -0.5150
-8 1 5 0.0935 -0.7633
-8 1 6 -0.1111 -0.1633
-8 1 7 -0.4423 -0.3783
-8 1 8 -0.5880 0.1698
-8 1 9 -0.0094 -0.6433
-8 1 10 -0.3054 0.1882
-8 1 11 0.4489 -0.1059
-8 1 12 0.3344 0.3459
-8 1 13 0.6069 -0.1783
-8 1 14 -0.4886 0.0271
-8 1 15 0.3030 0.4538
-8 1 16 0.0519 0.3879
-8 1 17 0.7417 -0.1435
-8 1 18 -0.0538 0.3189
-8 2 1 1.6947 -1.7151
-8 2 2 -2.0839 -0.8796
-8 2 3 0.2542 1.8746
-8 2 4 0.3595 0.0648
-8 2 5 0.1474 0.1161
-8 2 6 0.0333 -0.7204
-8 2 7 -0.4897 -0.3662
-8 2 8 0.4769 -0.5412
-8 2 9 -0.3140 -0.2128
-8 2 10 0.4461 0.0285
-8 2 11 -0.3409 0.2427
-8 2 12 0.1736 0.5167
-8 2 13 -0.1545 -0.4354
-8 2 14 -0.7330 0.1764
-8 2 15 -0.3042 0.0739
-8 2 16 0.0147 0.0218
-8 2 17 -0.4752 -0.0843
-8 3 1 0.9343 -1.8920
-8 3 2 -1.2309 -0.0911
-8 3 3 -0.3810 0.2444
-8 3 4 0.0327 0.4323
-8 3 5 0.5389 0.0113
-8 3 6 0.2479 -0.3395
-8 3 7 0.5547 0.1017
-8 3 8 0.1978 -0.2380
-8 3 9 0.3340 0.1700
-8 3 10 -0.0893 -0.1385
-8 3 11 -0.2119 -0.0211
-8 3 12 0.2499 -0.1312
-8 3 13 -0.2407 -0.9555
-8 3 14 -0.2964 -0.3725
-8 3 15 0.0925 -0.2818
-8 3 16 0.2196 -0.7125
-8 3 17 0.1176 -0.7458
-8 4 1 0.3621 -0.3077
-8 4 2 -0.2999 -0.5691
-8 4 3 -0.5021 0.3219
-8 4 4 -0.3536 0.3549
-8 4 5 0.0289 0.4249
-8 4 6 0.0074 0.2678
-8 4 7 -0.0081 0.2635
-8 4 8 0.3177 0.3527
-8 4 9 -0.0181 0.0489
-8 4 10 0.3190 0.1083
-8 4 11 0.0374 0.1899
-8 4 12 0.7638 -0.2494
-8 4 13 0.3269 -0.4576
-8 4 14 0.0024 -0.3227
-8 4 15 0.6512 0.4065
-8 4 16 1.1665 -0.3506
-8 5 1 0.4523 -0.1245
-8 5 2 -0.2791 -0.0471
-8 5 3 -0.2897 -0.4735
-8 5 4 -0.6586 -0.0228
-8 5 5 -0.2381 0.0523
-8 5 6 -0.3344 -0.1741
-8 5 7 -0.2745 0.5027
-8 5 8 -0.0745 0.0529
-8 5 9 -0.0824 0.4873
-8 5 10 -0.2775 0.0808
-8 5 11 0.1779 0.5220
-8 5 12 0.3498 0.2230
-8 5 13 0.5223 -0.5829
-8 5 14 -0.6020 0.3221
-8 5 15 0.6107 0.8913
-8 5 16 0.7588 0.0532
-8 6 1 -0.6371 0.0723
-8 6 2 0.1748 -0.0791
-8 6 3 -0.0641 -0.6486
-8 6 4 -0.3358 -0.4877
-8 6 5 0.1298 -0.3285
-8 6 6 -0.3501 -0.3838
-8 6 7 -0.2088 -0.0907
-8 6 8 -0.3048 0.2798
-8 6 9 -0.1038 -0.2736
-8 6 10 -0.4325 0.3221
-8 6 11 -0.2295 0.2447
-8 6 12 0.7090 0.4229
-8 6 13 -0.1125 -0.6179
-8 6 14 -0.5191 0.1985
-8 6 15 -0.2786 0.7806
-8 7 1 -0.2414 -0.1945
-8 7 2 0.4259 0.0581
-8 7 3 0.6764 -0.5816
-8 7 4 0.2500 -0.0609
-8 7 5 0.4672 -0.1528
-8 7 6 0.2830 -0.3290
-8 7 7 -0.5783 -0.0186
-8 7 8 0.1858 0.0959
-8 7 9 -0.5605 -0.2571
-8 7 10 -0.3415 -0.2662
-8 7 11 -0.4484 0.3804
-8 7 12 0.3532 -0.1669
-8 7 13 0.3365 -0.6002
-8 7 14 -0.7645 -0.7583
-8 8 1 -0.3943 0.1770
-8 8 2 0.3772 0.7348
-8 8 3 0.2357 0.1433
-8 8 4 -0.0081 0.1782
-8 8 5 0.4638 0.4718
-8 8 6 0.0749 -0.6554
-8 8 7 -0.1918 0.1289
-8 8 8 -0.0080 -0.4667
-8 8 9 0.3133 -0.3481
-8 8 10 -0.1429 -0.5756
-8 8 11 0.3001 0.0713
-8 8 12 0.8550 0.4038
-8 8 13 1.0015 -0.5982
-8 9 1 -0.7767 -0.0895
-8 9 2 -0.0936 0.2492
-8 9 3 0.2686 -0.2093
-8 9 4 -0.3226 0.5022
-8 9 5 0.6365 0.3673
-8 9 6 0.0583 0.1579
-8 9 7 0.0933 -0.0975
-8 9 8 0.0536 0.5422
-8 9 9 0.4426 -0.1259
-8 9 10 -0.0680 0.3762
-8 9 11 -0.1459 0.7917
-8 9 12 0.2176 0.8465
-8 9 13 0.3204 0.7197
-8 10 1 -0.1325 -0.1687
-8 10 2 0.2794 0.3919
-8 10 3 -0.2722 0.0109
-8 10 4 -0.4447 0.4476
-8 10 5 -0.6062 0.4174
-8 10 6 0.0268 -0.1583
-8 10 7 -0.8346 -0.2658
-8 10 8 0.0795 0.0255
-8 10 9 -0.3844 -0.2539
-8 10 10 -0.4009 -0.0058
-8 10 11 -0.4791 -0.1132
-8 10 12 -0.7868 0.3704
-8 11 1 -0.2474 0.0665
-8 11 2 -0.0870 0.0144
-8 11 3 -0.0257 -0.3076
-8 11 4 -0.5377 -0.6489
-8 11 5 0.1952 -0.0285
-8 11 6 0.3315 -0.7791
-8 11 7 0.3654 -0.0616
-8 11 8 0.3624 -0.3026
-8 11 9 0.1032 -0.0342
-8 11 10 0.1447 -0.0547
-8 11 11 -0.2554 -0.4223
-8 12 1 -0.0009 0.0878
-8 12 2 0.2506 0.2681
-8 12 3 0.4199 -0.2024
-8 12 4 0.1072 0.1322
-8 12 5 0.3513 0.2205
-8 12 6 0.1588 0.4553
-8 12 7 0.1570 0.3271
-8 12 8 -0.0159 0.2091
-8 12 9 -0.2943 -0.0154
-8 12 10 0.0094 0.0046
-8 13 1 -0.1747 0.2365
-8 13 2 -0.1398 0.3446
-8 13 3 0.0438 0.2035
-8 13 4 -0.0640 0.0214
-8 13 5 -0.1470 0.0968
-8 13 6 -0.2267 0.0455
-8 13 7 -0.0770 0.2325
-8 13 8 0.1855 -0.3591
-8 14 1 -0.4321 -0.0437
-8 14 2 -0.1012 0.2370
-8 14 3 -0.0467 0.1340
-8 14 4 0.1662 0.3643
-8 14 5 0.0370 -0.0982
-8 14 6 -0.4505 0.2292
-8 14 7 0.1003 0.3852
-8 15 1 -0.1732 0.1717
-8 15 2 -0.2917 -0.1566
-8 15 3 -0.6053 0.5019
-8 15 4 -0.0235 0.1963
-8 15 5 -0.3207 -0.3430
-8 15 6 -0.5920 -0.2356
-8 16 1 0.0421 -0.2586
-8 16 2 -0.5973 -0.3074
-8 17 1 -0.2053 -0.3230
-8 18 1 0.4450 -0.0297
-7 -18 7 0.4645 0.3037
-7 -18 8 0.4695 0.6237
-7 -18 9 0.5020 0.0300
-7 -18 10 0.3738 0.7207
-7 -18 11 0.7566 0.0002
-7 -18 12 0.3076 0.2435
-7 -18 13 0.5171 -0.4653
-7 -18 14 -0.1514 -0.0321
-7 -17 3 -0.2218 -0.2409
-7 -17 4 0.1879 0.4236
-7 -17 5 -0.2475 -0.0259
-7 -17 6 -0.2711 0.6172
-7 -17 7 -0.0873 0.7775
-7 -17 8 0.1843 0.3626
-7 -17 9 -0.3232 0.5333
-7 -17 10 0.2326 0.4187
-7 -17 11 -0.0323 0.4559
-7 -17 12 0.8679 0.0866
-7 -17 13 0.2806 -0.1605
-7 -17 14 0.5972 0.0578
-7 -17 15 0.3405 0.3238
-7 -17 16 0.7084 0.1852
-7 -16 1 -0.0502 0.3793
-7 -16 2 0.5625 -0.3094
-7 -16 3 -0.2657 0.3328
-7 -16 4 0.3737 0.0712
-7 -16 5 -0.3974 -0.2040
-7 -16 6 -0.7673 0.2210
-7 -16 7 -0.2025 0.3551
-7 -16 8 -0.3908 -0.1305
-7 -16 9 -0.1748 0.1380
-7 -16 10 -0.4143 -0.0036
-7 -16 11 0.2720 0.6405
-7 -16 12 0.2435 0.2902
-7 -16 13 0.6062 0.5302
-7 -16 14 -0.1997 0.2645
-7 -16 15 -0.1312 1.0217
-7 -16 16 0.3487 0.3463
-7 -16 17 -0.1534 -0.3289
-7 -15 1 0.5459 0.4539
-7 -15 2 -0.2367 0.1130
-7 -15 3 0.1629 0.3872
-7 -15 4 0.1334 -0.0343
-7 -15 5 0.1412 -0.6320
-7 -15 6 -0.4417 -0.3044
-7 -15 7 0.2401 -0.0992
-7 -15 8 0.1684 -0.2450
-7 -15 9 0.1068 -0.3722
-7 -15 10 -0.1260 0.2077
-7 -15 11 -0.0936 0.1366
-7 -15 12 0.0108 0.7724
-7 -15 13 0.0444 0.0502
-7 -15 14 -0.6577 -0.0128
-7 -15 15 -0.6730 0.3799
-7 -15 16 0.1341 0.0432
-7 -15 17 0.4279 -0.6111
-7 -15 18 -0.0897 -0.9427
-7 -14 1 -0.3078 -0.0829
-7 -14 2 0.1754 0.5057
-7 -14 3 -0.0794 0.0270
-7 -14 4 0.6498 0.7786
-7 -14 5 0.6040 -0.4379
-7 -14 6 -0.1351 0.3808
-7 -14 7 0.3491 0.3319
-7 -14 8 0.2371 0.0382
-7 -14 9 -0.0462 0.0572
-7 -14 10 0.0350 -0.2300
-7 -14 11 -0.4692 0.2076
-7 -14 12 -0.0954 0.1444
-7 -14 13 0.1363 -0.1074
-7 -14 14 -0.3354 -0.8168
-7 -14 15 -0.4890 -0.0571
-7 -14 16 0.6002 0.3649
-7 -14 17 0.8985 -0.4647
-7 -14 18 0.3798 -0.1831
-7 -14 19 0.2350 -0.2065
-7 -13 1 -0.4024 0.7069
-7 -13 2 0.0956 0.1868
-7 -13 3 -0.9309 0.8165
-7 -13 4 0.2868 0.8161
-7 -13 5 -0.3785 -0.1086
-7 -13 6 -0.2645 0.1708
-7 -13 7 0.0857 -0.1225
-7 -13 8 0.0927 -0.2162
-7 -13 9 0.6791 -0.1730
-7 -13 10 0.1596 -0.3344
-7 -13 11 0.2794 -0.1253
-7 -13 12 0.0471 0.2560
-7 -13 13 0.7789 -0.0878
-7 -13 14 0.4339 -0.7208
-7 -13 15 -0.3724 0.1284
-7 -13 16 0.5894 0.8406
-7 -13 17 0.6694 0.3928
-7 -13 18 0.1510 -0.0382
-7 -13 19 0.0364 0.5320
-7 -13 20 0.6120 -0.2050
-7 -12 1 -0.5282 0.1347
-7 -12 2 -0.8489 -0.4438
-7 -12 3 -0.7572 0.0505
-7 -12 4 -0.2354 -0.2406
-7 -12 5 0.1288 -0.1113
-7 -12 6 0.3596 -0.0140
-7 -12 7 0.5196 0.1633
-7 -12 8 0.5537 0.7181
-7 -12 9 0.4072 0.5013
-7 -12 10 0.3585 0.6371
-7 -12 11 -0.2151 0.2512
-7 -12 12 -0.1639 0.5467
-7 -12 13 0.6057 0.7251
-7 -12 14 0.4539 -0.5096
-7 -12 15 -0.6451 0.2877
-7 -12 16 -0.2871 1.1061
-7 -12 17 0.2594 0.2241
-7 -12 18 -0.6557 0.2194
-7 -12 19 0.1573 0.4751
-7 -12 20 0.1427 0.3269
-7 -11 1 -0.0339 -0.6600
-7 -11 2 0.0654 -0.4440
-7 -11 3 0.0706 -0.5736
-7 -11 4 -0.0502 0.2117
-7 -11 5 0.1124 0.1361
-7 -11 6 -0.0818 0.5472
-7 -11 7 -0.1762 0.3885
-7 -11 8 -0.5482 0.1671
-7 -11 9 -0.3602 0.4211
-7 -11 10 -0.2853 -0.3830
-7 -11 11 -0.0824 -0.3539
-7 -11 12 -0.5217 0.0683
-7 -11 13 0.6979 0.5901
-7 -11 14 0.5745 -0.3231
-7 -11 15 -0.8704 -0.2984
-7 -11 16 -0.3103 0.6009
-7 -11 17 -0.2547 -0.3173
-7 -11 18 -0.4103 -0.0949
-7 -11 19 -0.4242 0.3132
-7 -11 20 0.1959 0.6403
-7 -10 1 0.0755 -0.0511
-7 -10 2 0.5291 0.0266
-7 -10 3 -0.0567 -0.1713
-7 -10 4 0.2202 -0.1415
-7 -10 5 -0.3694 -0.0335
-7 -10 6 0.2784 0.2467
-7 -10 7 0.3254 -0.5446
-7 -10 8 -0.0523 0.1082
-7 -10 9 0.7120 -0.2968
-7 -10 10 0.5504 0.2810
-7 -10 11 0.6012 -0.1895
-7 -10 12 -0.1258 0.5903
-7 -10 13 0.1894 1.3730
-7 -10 14 0.7216 -0.1447
-7 -10 15 -0.7124 -0.1961
-7 -10 16 -0.2157 0.0590
-7 -10 17 0.1997 -0.3325
-7 -10 18 -0.4861 -0.4217
-7 -10 19 -0.4927 0.4928
-7 -10 20 -0.3481 0.2156
-7 -10 21 -0.4400 0.2777
-7 -9 1 -0.0656 0.1854
-7 -9 2 0.1554 0.1199
-7 -9 3 0.5276 0.2459
-7 -9 4 0.0051 -0.2466
-7 -9 5 -0.1634 0.6102
-7 -9 6 0.4545 0.5237
-7 -9 7 -0.1404 0.2861
-7 -9 8 0.3190 0.5435
-7 -9 9 -0.2352 0.5721
-7 -9 10 0.2070 0.5603
-7 -9 11 -0.0573 0.3180
-7 -9 12 -1.2139 0.0961
-7 -9 13 -0.2011 1.1506
-7 -9 14 0.1948 -0.2687
-7 -9 15 -0.1973 -0.4667
-7 -9 16 0.1505 0.1752
-7 -9 17 0.4023 -0.4186
-7 -9 18 -0.3486 -0.3355
-7 -9 19 -0.4784 -0.1188
-7 -9 20 -0.5064 -0.1348
-7 -9 21 -0.0781 -0.3477
-7 -8 1 -0.1323 0.0150
-7 -8 2 -0.0679 0.6030
-7 -8 3 0.1514 -0.0668
-7 -8 4 -0.3159 0.0178
-7 -8 5 -0.3985 0.1324
-7 -8 6 -0.1625 0.0585
-7 -8 7 0.0590 -0.0087
-7 -8 8 -0.3130 -0.0430
-7 -8 9 0.3268 0.1561
-7 -8 10 -0.1675 0.3555
-7 -8 11 0.3674 -0.4512
-7 -8 12 -0.8570 0.0464
-7 -8 13 -0.2563 0.4830
-7 -8 14 0.5371 0.2266
-7 -8 15 -0.1092 0.0048
-7 -8 16 0.1944 0.5017
-7 -8 17 0.3613 0.0312
-7 -8 18 -0.1279 -0.2773
-7 -8 19 -0.1335 -0.3149
-7 -8 20 -0.0619 -0.0731
-7 -8 21 0.5731 0.1741
-7 -7 1 -0.3522 -0.0168
-7 -7 2 0.0928 0.0177
-7 -7 3 0.0650 0.0140
-7 -7 4 0.0317 -0.2669
-7 -7 5 0.0059 0.2445
-7 -7 6 0.5017 0.2364
-7 -7 7 -0.0129 -0.0974
-7 -7 8 0.3092 0.9012
-7 -7 9 -0.1906 0.2167
-7 -7 10 0.2663 0.7644
-7 -7 11 -0.2126 -0.0362
-7 -7 12 -0.5274 -0.3599
-7 -7 13 -0.6644 0.6871
-7 -7 14 0.0962 0.0068
-7 -7 15 -0.4725 0.1053
-7 -7 16 -0.1806 0.4727
-7 -7 17 -0.0806 0.0099
-7 -7 18 0.0955 0.0099
-7 -7 19 -0.1984 -0.2364
-7 -7 20 -0.3918 0.4217
-7 -7 21 0.2930 0.5175
-7 -6 1 0.0540 0.0769
-7 -6 2 0.0622 0.2529
-7 -6 3 0.0902 -0.3188
-7 -6 4 -0.7035 0.2769
-7 -6 5 0.0469 0.6060
-7 -6 6 0.1511 -0.1635
-7 -6 7 -0.5507 0.4477
-7 -6 8 -0.2529 0.0952
-7 -6 9 -0.3464 0.6503
-7 -6 10 -0.3598 -0.0042
-7 -6 11 0.3490 -0.1025
-7 -6 12 -0.7362 -0.4977
-7 -6 13 -0.0166 0.2190
-7 -6 14 -0.0918 -0.0856
-7 -6 15 -0.3320 0.0173
-7 -6 16 -0.3308 -0.0719
-7 -6 17 -0.3000 0.2464
-7 -6 18 -0.0141 -0.1676
-7 -6 19 -0.2391 -0.4187
-7 -6 20 -0.7092 0.0270
-7 -6 21 -0.1254 0.3205
-7 -5 1 -0.2902 0.3053
-7 -5 2 0.8158 -0.1362
-7 -5 3 -0.3148 -1.2500
-7 -5 4 -0.6561 -0.0639
-7 -5 5 0.5241 0.3297
-7 -5 6 0.2641 -0.2901
-7 -5 7 0.0859 -0.1949
-7 -5 8 -0.5466 0.3920
-7 -5 9 -0.1023 -0.0904
-7 -5 10 -0.0777 0.5507
-7 -5 11 0.0088 -0.5107
-7 -5 12 -0.1573 0.1737
-7 -5 13 -0.3083 0.0706
-7 -5 14 -0.0753 0.1241
-7 -5 15 -0.1537 -0.3206
-7 -5 16 -0.4881 -0.2560
-7 -5 17 -0.3070 -0.2336
-7 -5 18 0.2232 0.1246
-7 -5 19 0.0434 -0.7788
-7 -5 20 -0.5667 -0.0754
-7 -4 1 0.0203 1.0596
-7 -4 2 1.7899 0.2090
-7 -4 3 0.6513 -1.3326
-7 -4 4 -0.6813 0.6764
-7 -4 5 0.7117 1.0479
-7 -4 6 0.5585 0.4521
-7 -4 7 -0.3856 0.0357
-7 -4 8 -0.1791 0.1257
-7 -4 9 -0.6089 0.3698
-7 -4 10 0.2352 -0.1792
-7 -4 11 -0.2459 0.1847
-7 -4 12 -0.3162 -0.2913
-7 -4 13 -0.4044 0.3732
-7 -4 14 0.0147 -0.0505
-7 -4 15 -0.0048 -0.2866
-7 -4 16 0.1109 -0.6790
-7 -4 17 -0.5106 0.0769
-7 -4 18 0.4878 0.0318
-7 -4 19 0.1895 -0.3821
-7 -4 20 -0.6157 -0.2470
-7 -3 1 -1.2191 2.0828
-7 -3 2 1.9950 1.0145
-7 -3 3 -0.3395 -1.3676
-7 -3 4 -1.3229 0.5510
-7 -3 5 -0.5530 1.1323
-7 -3 6 0.0130 0.0356
-7 -3 7 -0.3190 -0.1266
-7 -3 8 -0.6800 -0.3374
-7 -3 9 -0.0303 0.0617
-7 -3 10 -0.3722 0.0350
-7 -3 11 0.0261 -0.5314
-7 -3 12 -0.8787 -0.1299
-7 -3 13 -0.3587 -0.1469
-7 -3 14 -0.2303 0.0665
-7 -3 15 0.6083 -0.0907
-7 -3 16 -0.0702 -0.5737
-7 -3 17 -0.0802 0.0353
-7 -3 18 -0.0108 0.6696
-7 -3 19 0.6033 -0.4870
-7 -3 20 -0.5681 0.2127
-7 -2 1 -1.1973 1.3686
-7 -2 2 1.8788 0.3117
-7 -2 3 1.1699 -1.8015
-7 -2 4 -1.4392 -0.7328
-7 -2 5 0.2816 0.7995
-7 -2 6 0.1339 -0.2204
-7 -2 7 0.2762 -0.2399
-7 -2 8 0.1176 -0.3322
-7 -2 9 -0.3215 -0.0730
-7 -2 10 0.7623 -0.1594
-7 -2 11 -0.2977 -0.7882
-7 -2 12 0.0979 -0.6044
-7 -2 13 -0.5492 -0.3846
-7 -2 14 0.0877 0.4093
-7 -2 15 0.2979 -0.0335
-7 -2 16 0.2518 -0.0983
-7 -2 17 -1.0964 -0.1326
-7 -2 18 0.1119 0.7565
-7 -2 19 -0.6258 -0.2821
-7 -2 20 -0.6461 0.2877
-7 -1 1 -1.1390 1.4449
-7 -1 2 2.8296 3.1747
-7 -1 3 1.4399 -1.4835
-7 -1 4 -1.1343 1.0436
-7 -1 5 -0.1050 0.4297
-7 -1 6 -0.3329 0.7245
-7 -1 7 0.4200 0.2394
-7 -1 8 -0.3134 -0.2345
-7 -1 9 0.2730 0.8311
-7 -1 10 0.2593 -0.2537
-7 -1 11 0.6146 0.0635
-7 -1 12 -0.0473 -0.8766
-7 -1 13 -0.4126 -0.0350
-7 -1 14 -0.1416 0.0113
-7 -1 15 0.0488 0.2830
-7 -1 16 0.0035 -0.9920
-7 -1 17 -0.6874 -0.2018
-7 -1 18 -0.5044 -0.6828
-7 -1 19 -0.1599 -0.5666
-7 0 2 1.2880 2.2595
-7 0 3 -0.7482 -0.4615
-7 0 4 -0.7756 -0.6605
-7 0 5 -1.1415 -0.2083
-7 0 6 -0.1472 0.1181
-7 0 7 -0.0369 -0.2594
-7 0 8 -0.4215 0.3363
-7 0 9 -0.1763 -0.0071
-7 0 10 0.0042 0.6708
-7 0 11 0.6315 -0.4976
-7 0 12 0.1246 -0.4957
-7 0 13 0.0066 -0.3900
-7 0 14 -0.1314 0.0576
-7 0 15 0.6371 -0.0670
-7 0 16 0.2504 -0.3921
-7 0 17 0.2879 -0.9004
-7 0 18 0.3123 -0.0634
-7 0 19 0.5255 -1.2380
-7 1 1 -2.4908 0.4840
-7 1 2 -0.4565 0.8390
-7 1 3 1.3897 -0.9540
-7 1 4 -0.3910 -1.0484
-7 1 5 0.3802 -0.0474
-7 1 6 -0.1084 -0.1454
-7 1 7 -0.2095 0.2251
-7 1 8 -0.1822 -0.4132
-7 1 9 -0.7749 0.2498
-7 1 10 0.3968 0.0981
-7 1 11 0.4138 0.1852
-7 1 12 0.5351 -0.2557
-7 1 13 -0.1508 0.0489
-7 1 14 0.1180 0.5804
-7 1 15 0.1148 0.1695
-7 1 16 0.5231 0.1307
-7 1 17 0.0472 0.2228
-7 1 18 0.9680 0.0208
-7 2 1 -2.1523 -0.8970
-7 2 2 0.9306 1.8450
-7 2 3 0.7346 -0.6210
-7 2 4 0.2377 0.5368
-7 2 5 0.1197 -0.3153
-7 2 6 -0.4648 0.0050
-7 2 7 0.2770 -0.3792
-7 2 8 -0.4850 -0.7055
-7 2 9 0.1437 -0.0941
-7 2 10 -0.2474 0.1798
-7 2 11 0.5153 0.3865
-7 2 12 -0.0706 -0.2420
-7 2 13 -0.7516 0.2635
-7 2 14 -0.0710 0.1817
-7 2 15 -0.4020 0.0479
-7 2 16 -0.4089 0.1219
-7 2 17 -0.0525 0.4646
-7 2 18 -0.2740 0.3502
-7 3 1 -1.5915 0.6555
-7 3 2 0.1753 0.6363
-7 3 3 -0.1590 0.5433
-7 3 4 0.2189 0.1252
-7 3 5 -0.0029 -0.2277
-7 3 6 0.2864 0.0799
-7 3 7 0.4879 -0.4575
-7 3 8 0.3973 -0.0538
-7 3 9 -0.0001 -0.2905
-7 3 10 -0.0111 0.4111
-7 3 11 0.2997 0.0488
-7 3 12 -0.2594 -0.7949
-7 3 13 -0.4898 0.0734
-7 3 14 -0.0219 -0.4259
-7 3 15 -0.1269 -0.5621
-7 3 16 -0.4672 -0.4779
-7 3 17 -0.6208 -0.2047
-7 4 1 -0.6407 -0.4942
-7 4 2 -0.5375 0.2444
-7 4 3 -0.1201 0.0076
-7 4 4 0.0924 0.1854
-7 4 5 0.0145 0.1036
-7 4 6 0.2756 0.3433
-7 4 7 0.3330 0.3632
-7 4 8 0.2793 0.0060
-7 4 9 -0.0065 0.2301
-7 4 10 -0.1161 0.2857
-7 4 11 0.7355 -0.0040
-7 4 12 -0.1681 -0.6597
-7 4 13 -0.0919 -0.1856
-7 4 14 0.4402 0.1416
-7 4 15 0.6483 -0.8427
-7 4 16 -0.1617 -0.7306
-7 4 17 0.1658 0.0558
-7 5 1 -0.1450 -0.1254
-7 5 2 0.1675 -0.0297
-7 5 3 -0.2436 0.3408
-7 5 4 -0.0763 0.1726
-7 5 5 -0.3257 0.2033
-7 5 6 -0.3862 0.4236
-7 5 7 0.0214 0.2139
-7 5 8 -0.1951 0.2005
-7 5 9 -0.1850 -0.1520
-7 5 10 -0.1262 0.6707
-7 5 11 0.6259 -0.1219
-7 5 12 0.2826 -0.5635
-7 5 13 -0.5241 0.1886
-7 5 14 0.8995 0.5352
-7 5 15 0.6995 -0.2973
-7 5 16 0.1834 -0.1870
-7 6 1 -0.0691 0.2719
-7 6 2 -0.6015 -0.1056
-7 6 3 -0.4296 -0.1674
-7 6 4 -0.2567 -0.2903
-7 6 5 -0.4269 -0.6363
-7 6 6 -0.2030 -0.1193
-7 6 7 -0.0594 -0.1308
-7 6 8 0.3123 -0.1694
-7 6 9 -0.4571 0.0439
-7 6 10 0.0993 0.5540
-7 6 11 0.5554 0.4945
-7 6 12 -0.0077 -0.6053
-7 6 13 -0.5869 0.5271
-7 6 14 -0.0922 0.7777
-7 6 15 0.4836 0.2571
-7 7 1 -0.0200 -0.4784
-7 7 2 0.2973 -0.5314
-7 7 3 0.1424 -0.2447
-7 7 4 0.7352 -0.3946
-7 7 5 0.3166 -0.3432
-7 7 6 0.0758 -0.0053
-7 7 7 0.3176 0.4211
-7 7 8 -0.1903 -0.1724
-7 7 9 -0.4072 0.1619
-7 7 10 -0.8151 0.3197
-7 7 11 0.3330 0.0846
-7 7 12 -0.2060 -0.8219
-7 7 13 -0.9266 -0.6723
-7 7 14 -0.2686 0.3327
-7 7 15 0.2634 -0.3305
-7 8 1 0.3811 0.5028
-7 8 2 0.0884 -0.0173
-7 8 3 0.1587 0.4733
-7 8 4 0.4638 0.2799
-7 8 5 0.2108 -0.2265
-7 8 6 -0.1884 0.2924
-7 8 7 0.1454 -0.1780
-7 8 8 -0.0029 -0.1323
-7 8 9 -0.1266 -0.8877
-7 8 10 -0.0466 0.0929
-7 8 11 0.8309 -0.1643
-7 8 12 0.9894 -0.8042
-7 8 13 0.1320 -0.3690
-7 8 14 0.2565 0.1134
-7 9 1 0.0214 -0.0657
-7 9 2 -0.2100 -0.1651
-7 9 3 -0.0687 0.3107
-7 9 4 0.5867 0.2861
-7 9 5 0.1430 0.1874
-7 9 6 0.2241 0.2961
-7 9 7 -0.0462 0.4817
-7 9 8 0.6014 0.0719
-7 9 9 -0.1139 0.2013
-7 9 10 0.1729 0.4675
-7 9 11 0.3318 0.9277
-7 9 12 0.4801 0.4874
-7 9 13 -0.0597 -0.0844
-7 10 1 0.1560 -0.1827
-7 10 2 -0.0173 -0.0336
-7 10 3 -0.1153 0.4540
-7 10 4 -0.2769 0.5434
-7 10 5 -0.2545 0.2758
-7 10 6 -0.8144 0.0199
-7 10 7 -0.2671 0.1987
-7 10 8 -0.5196 -0.2290
-7 10 9 -0.0249 0.0260
-7 10 10 -0.5849 -0.1658
-7 10 11 -0.4827 0.3937
-7 10 12 0.2437 0.0193
-7 11 1 0.2062 0.0188
-7 11 2 0.0475 -0.0801
-7 11 3 -0.3703 -0.1242
-7 11 4 -0.0953 -0.1261
-7 11 5 -0.1240 -0.6072
-7 11 6 0.1179 -0.3369
-7 11 7 0.2442 -0.6364
-7 11 8 0.1738 0.1480
-7 11 9 0.4009 -0.1175
-7 11 10 -0.0082 -0.2445
-7 11 11 -0.2757 0.1513
-7 12 1 0.2472 0.1802
-7 12 2 0.0982 0.1279
-7 12 3 0.2839 0.1140
-7 12 4 0.1755 -0.1088
-7 12 5 0.2891 0.2132
-7 12 6 0.4923 0.1802
-7 12 7 0.0314 0.1613
-7 12 8 -0.2477 0.3301
-7 12 9 0.1012 0.4849
-7 12 10 0.0341 -0.4819
-7 13 1 -0.2534 0.2398
-7 13 2 -0.0035 0.5656
-7 13 3 0.1429 0.0701
-7 13 4 0.0526 0.1560
-7 13 5 -0.1432 0.2443
-7 13 6 0.1569 0.3299
-7 13 7 -0.0148 -0.3687
-7 13 8 -0.6979 0.1512
-7 13 9 0.4195 0.2915
-7 14 1 -0.5044 0.2157
-7 14 2 -0.3476 0.3388
-7 14 3 0.1131 0.5309
-7 14 4 -0.0072 -0.1909
-7 14 5 -0.4208 0.4776
-7 14 6 0.3237 0.3789
-7 14 7 -0.1241 -0.4911
-7 14 8 -0.5668 0.2131
-7 15 1 -0.4703 -0.6173
-7 15 2 -0.7547 0.3963
-7 15 3 0.3032 0.2042
-7 15 4 -0.3405 -0.2387
-7 15 5 -0.5613 0.2067
-7 16 1 -0.3845 -0.4954
-7 16 2 -0.3626 0.3696
-7 16 3 0.0250 0.2984
-7 17 1 -0.2727 -0.4375
-7 17 2 -0.9241 -0.0410
-7 18 1 0.0838 -1.0423
-7 18 2 -0.5128 -0.1224
-6 -19 8 0.2084 0.3944
-6 -19 9 0.2160 -0.0179
-6 -19 10 0.5646 0.0822
-6 -19 11 0.1845 -0.9023
-6 -19 12 -0.0853 0.0534
-6 -19 13 0.3049 -0.5612
-6 -18 4 0.1283 0.0269
-6 -18 5 -0.1995 0.6205
-6 -18 6 0.7163 0.2141
-6 -18 7 0.1444 0.0609
-6 -18 8 0.1926 -0.0068
-6 -18 9 0.1826 0.4922
-6 -18 10 1.0319 -0.0288
-6 -18 11 0.2633 -0.1693
-6 -18 12 0.6356 -0.2678
-6 -18 13 -0.2842 0.0631
-6 -18 14 0.7256 0.2244
-6 -18 15 0.0237 -0.2826
-6 -18 16 0.0349 0.0776
-6 -17 2 0.1752 -0.4978
-6 -17 3 0.1849 0.1337
-6 -17 4 -0.2816 -0.3871
-6 -17 5 -0.0286 0.7810
-6 -17 6 0.5298 0.4285
-6 -17 7 0.3420 0.1559
-6 -17 8 -0.1725 0.3365
-6 -17 9 0.1700 0.9047
-6 -17 10 0.2766 0.4620
-6 -17 11 0.6082 0.3959
-6 -17 12 -0.0343 -0.3339
-6 -17 13 0.0601 0.2676
-6 -17 14 0.1115 0.2023
-6 -17 15 0.5826 0.0624
-6 -17 16 -0.0620 -0.4421
-6 -17 17 -0.3442 -0.2125
-6 -17 18 -0.4731 -0.4766
-6 -16 1 0.6649 0.0609
-6 -16 2 0.0909 0.2670
-6 -16 3 0.7633 -0.1746
-6 -16 4 -0.4300 0.0230
-6 -16 5 -0.3513 0.8318
-6 -16 6 0.0225 0.6406
-6 -16 7 -0.2148 -0.0189
-6 -16 8 -0.8180 0.0874
-6 -16 9 -0.5012 0.1604
-6 -16 10 -0.2460 0.4607
-6 -16 11 0.3576 -0.1655
-6 -16 12 0.2750 -0.1322
-6 -16 13 -0.2070 -0.2066
-6 -16 14 0.1100 0.8489
-6 -16 15 0.5400 0.2003
-6 -16 16 -0.0092 -0.1742
-6 -16 17 -0.0729 -0.2450
-6 -16 18 -0.5554 -0.6573
-6 -16 19 -0.5766 -0.0156
-6 -15 1 -0.1923 0.3602
-6 -15 2 0.3753 0.7127
-6 -15 3 0.0685 -0.0401
-6 -15 4 -0.4575 -0.2691
-6 -15 5 -0.7668 0.0662
-6 -15 6 0.1536 0.0989
-6 -15 7 0.1205 -0.8671
-6 -15 8 0.0363 -0.4700
-6 -15 9 -0.1591 -0.3034
-6 -15 10 0.3097 0.2482
-6 -15 11 0.4278 0.4497
-6 -15 12 0.5412 -0.1182
-6 -15 13 -0.5172 0.0796
-6 -15 14 -0.6329 0.7169
-6 -15 15 0.1606 0.3537
-6 -15 16 -0.1173 -0.4451
-6 -15 17 -0.0746 -0.6952
-6 -15 18 -0.0711 -0.6939
-6 -15 19 -0.3539 -1.0410
-6 -14 1 -0.2053 0.4538
-6 -14 2 0.0248 0.0705
-6 -14 3 0.4883 0.1211
-6 -14 4 0.2315 -0.6960
-6 -14 5 -0.3090 0.3854
-6 -14 6 0.9014 0.3173
-6 -14 7 0.3221 0.1248
-6 -14 8 0.2842 -0.0295
-6 -14 9 -0.1913 0.1577
-6 -14 10 -0.4976 0.3330
-6 -14 11 -0.0012 0.4742
-6 -14 12 0.1256 -0.2073
-6 -14 13 -0.7055 -1.0053
-6 -14 14 -0.8168 0.1112
-6 -14 15 0.3104 -0.2135
-6 -14 16 0.5839 -0.6956
-6 -14 17 0.4898 -0.3947
-6 -14 18 0.9249 -0.6294
-6 -14 19 0.2575 -0.4041
-6 -14 20 0.3641 -0.4798
-6 -13 1 0.1203 0.3662
-6 -13 2 -0.2348 0.7874
-6 -13 3 0.5353 0.7296
-6 -13 4 -0.4384 -0.1404
-6 -13 5 -0.4058 0.8535
-6 -13 6 -0.2232 0.1364
-6 -13 7 0.0066 0.1092
-6 -13 8 0.1038 -0.3597
-6 -13 9 -0.0398 -0.6836
-6 -13 10 -0.0270 -0.2571
-6 -13 11 0.1936 0.1033
-6 -13 12 1.2023 -0.4453
-6 -13 13 0.2728 -1.0401
-6 -13 14 -0.1060 -0.1830
-6 -13 15 0.9055 0.5681
-6 -13 16 0.7993 -0.0131
-6 -13 17 0.6163 0.5408
-6 -13 18 0.5565 0.5258
-6 -13 19 0.6483 -0.0224
-6 -13 20 -0.2223 0.3851
-6 -12 1 -0.7819 0.0512
-6 -12 2 -1.0052 0.3904
-6 -12 3 -0.2833 -0.2475
-6 -12 4 -0.7655 -0.2789
-6 -12 5 -0.1625 -0.3819
-6 -12 6 -0.0143 0.0038
-6 -12 7 0.4301 0.0599
-6 -12 8 0.6971 0.1192
-6 -12 9 0.5137 0.2361
-6 -12 10 -0.0136 0.1623
-6 -12 11 0.1105 1.0655
-6 -12 12 0.8544 0.6458
-6 -12 13 0.5777 -0.6105
-6 -12 14 -0.6501 0.4949
-6 -12 15 0.3525 0.8171
-6 -12 16 0.0447 0.3720
-6 -12 17 -0.5720 0.6126
-6 -12 18 0.2597 0.7056
-6 -12 19 -0.3803 -0.1320
-6 -12 20 0.1317 0.6374
-6 -12 21 0.0245 0.2267
-6 -11 1 -0.2828 -0.8249
-6 -11 2 0.0949 -0.5519
-6 -11 3 -0.0199 -0.6287
-6 -11 4 0.3748 -0.3494
-6 -11 5 -0.0758 -0.0027
-6 -11 6 0.1975 0.0708
-6 -11 7 -0.2884 0.3568
-6 -11 8 -0.0828 0.4577
-6 -11 9 -0.1161 -0.2696
-6 -11 10 -0.6461 -0.1592
-6 -11 11 -0.6954 0.1634
-6 -11 12 0.8210 0.5376
-6 -11 13 0.3920 -0.7875
-6 -11 14 -0.3545 -0.0443
-6 -11 15 0.0526 0.5815
-6 -11 16 -0.1092 -0.3940
-6 -11 17 -0.6322 0.3562
-6 -11 18 -0.0034 0.0004
-6 -11 19 -0.1412 0.2383
-6 -11 20 -0.2421 0.1319
-6 -11 21 0.1534 0.7946
-6 -10 1 0.5235 0.2091
-6 -10 2 0.4798 -0.2517
-6 -10 3 0.3617 0.1258
-6 -10 4 -0.1451 -0.1199
-6 -10 5 0.4069 0.2725
-6 -10 6 -0.0855 -0.5218
-6 -10 7 -0.1632 0.1031
-6 -10 8 0.5278 -0.2648
-6 -10 9 0.2529 -0.2704
-6 -10 10 0.4915 -0.6921
-6 -10 11 -0.2674 0.4772
-6 -10 12 0.8205 0.9440
-6 -10 13 0.9630 0.0158
-6 -10 14 -0.6255 0.3008
-6 -10 15 0.3743 0.5719
-6 -10 16 -0.2481 -0.3339
-6 -10 17 -0.4090 0.0165
-6 -10 18 -0.2362 0.2632
-6 -10 19 -0.2087 -0.1277
-6 -10 20 -0.7285 0.5500
-6 -10 21 -0.2197 0.1375
-6 -9 1 0.2869 0.4260
-6 -9 2 0.1492 0.1639
-6 -9 3 -0.0206 -0.3472
-6 -9 4 -0.1444 0.5067
-6 -9 5 0.4469 -0.1114
-6 -9 6 -0.0336 -0.0070
-6 -9 7 0.2724 0.2682
-6 -9 8 0.0978 0.1535
-6 -9 9 0.6713 0.3044
-6 -9 10 -0.0042 -0.2022
-6 -9 11 -0.6864 0.3283
-6 -9 12 0.0512 1.3797
-6 -9 13 0.0149 -0.2834
-6 -9 14 -0.5474 0.4089
-6 -9 15 0.0361 0.0649
-6 -9 16 0.1014 -0.3992
-6 -9 17 -0.3621 -0.2669
-6 -9 18 0.0009 -0.0666
-6 -9 19 -0.5114 -0.4130
-6 -9 20 -0.2643 -0.1244
-6 -9 21 -0.2481 -0.3611
-6 -8 1 -0.0398 0.3137
-6 -8 2 0.3448 -0.1985
-6 -8 3 -0.3083 -0.0869
-6 -8 4 0.0870 0.0397
-6 -8 5 0.0980 0.0940
-6 -8 6 0.0957 -0.1721
-6 -8 7 -0.0589 0.0429
-6 -8 8 0.4236 0.2430
-6 -8 9 0.2721 -0.0082
-6 -8 10 0.5489 -0.3343
-6 -8 11 -0.8570 0.1047
-6 -8 12 0.1433 0.4564
-6 -8 13 -0.0447 0.1281
-6 -8 14 -0.2379 -0.0545
-6 -8 15 0.2132 0.5161
-6 -8 16 0.3712 -0.1998
-6 -8 17 -0.1059 0.1010
-6 -8 18 0.2394 -0.1437
-6 -8 19 -0.1306 -0.1126
-6 -8 20 0.2288 0.0617
-6 -8 21 0.4664 -0.3579
-6 -7 1 0.2013 0.2079
-6 -7 2 0.1657 -0.2502
-6 -7 3 0.1466 -0.1174
-6 -7 4 0.0220 0.2733
-6 -7 5 0.5850 -0.0538
-6 -7 6 -0.1051 -0.0625
-6 -7 7 0.3398 0.6352
-6 -7 8 0.3124 0.1248
-6 -7 9 0.5669 0.8295
-6 -7 10 0.1738 -0.2076
-6 -7 11 -0.2245 0.2255
-6 -7 12 -0.5009 0.5264
-6 -7 13 0.1532 -0.0772
-6 -7 14 -0.7394 0.2624
-6 -7 15 0.0474 0.4513
-6 -7 16 -0.2765 0.0032
-6 -7 17 -0.0497 0.3290
-6 -7 18 -0.1985 -0.2113
-6 -7 19 -0.3782 0.2371
-6 -7 20 0.1704 0.4763
-6 -7 21 -0.0859 -0.0767
-6 -6 1 0.4381 0.2200
-6 -6 2 0.1957 -0.1206
-6 -6 3 -0.4683 0.3573
-6 -6 4 0.3942 0.6028
-6 -6 5 -0.0001 -0.2915
-6 -6 6 -0.3835 0.3235
-6 -6 7 0.0409 0.2943
-6 -6 8 -0.1985 0.8014
-6 -6 9 0.1672 0.3023
-6 -6 10 -0.0133 0.4100
-6 -6 11 -0.6635 -0.2155
-6 -6 12 -0.0392 0.3989
-6 -6 13 -0.4101 -0.4215
-6 -6 14 -0.3175 0.0360
-6 -6 15 -0.2404 -0.2435
-6 -6 16 -0.3737 0.0990
-6 -6 17 0.0941 -0.2373
-6 -6 18 -0.1701 -0.3783
-6 -6 19 -0.5827 -0.0535
-6 -6 20 0.0869 0.2231
-6 -6 21 0.2076 -0.2872
-6 -5 1 0.4761 0.1587
-6 -5 2 -0.4865 -0.7693
-6 -5 3 -0.8008 0.3701
-6 -5 4 0.4673 -0.0168
-6 -5 5 0.1528 -0.6607
-6 -5 6 -0.0286 -0.2210
-6 -5 7 -0.3822 0.2559
-6 -5 8 0.0709 0.3496
-6 -5 9 -0.3923 0.4091
-6 -5 10 -0.1290 -0.3654
-6 -5 11 -0.4547 0.2096
-6 -5 12 -0.0300 -0.3374
-6 -5 13 0.0537 0.0142
-6 -5 14 0.1381 -0.2440
-6 -5 15 -0.1791 -0.1563
-6 -5 16 -0.0266 0.0752
-6 -5 17 0.1791 0.2293
-6 -5 18 0.1235 -0.6094
-6 -5 19 -0.5268 0.2082
-6 -5 20 0.1364 0.4367
-6 -5 21 0.3101 -0.2201
-6 -4 1 1.2950 0.0173
-6 -4 2 -0.1443 -1.5381
-6 -4 3 -0.4219 0.6412
-6 -4 4 1.3378 0.3586
-6 -4 5 0.7027 -0.0363
-6 -4 6 0.1328 0.0609
-6 -4 7 -0.1934 0.4857
-6 -4 8 -0.4158 0.3278
-6 -4 9 0.1733 -0.0677
-6 -4 10 -0.5008 -0.1338
-6 -4 11 0.0362 -0.1319
-6 -4 12 -0.2185 0.3868
-6 -4 13 0.0460 0.2168
-6 -4 14 -0.0644 0.1440
-6 -4 15 -0.2045 -0.1912
-6 -4 16 -0.7445 0.0852
-6 -4 17 0.3668 0.1299
-6 -4 18 -0.1996 -0.5562
-6 -4 19 -0.5558 -0.2482
-6 -4 20 0.0511 0.3932
-6 -4 21 -0.0657 -0.3289
-6 -3 1 2.0162 0.1096
-6 -3 2 -0.8609 -1.0885
-6 -3 3 -0.5781 1.1668
-6 -3 4 0.1254 1.0018
-6 -3 5 0.2608 0.3498
-6 -3 6 -0.5650 0.0638
-6 -3 7 -0.6387 -0.0694
-6 -3 8 -0.2440 0.2046
-6 -3 9 -0.1213 -0.3956
-6 -3 10 -0.0360 -0.3802
-6 -3 11 -0.7136 -0.0848
-6 -3 12 -0.3466 -0.1023
-6 -3 13 -0.5641 0.0693
-6 -3 14 0.1132 -0.2119
-6 -3 15 -0.1384 -0.9107
-6 -3 16 -0.1908 -0.0247
-6 -3 17 0.3570 0.0537
-6 -3 18 0.6960 -0.5129
-6 -3 19 -0.4872 0.1860
-6 -3 20 0.6169 0.2377
-6 -2 1 1.0840 -0.6487
-6 -2 2 0.0700 -1.6746
-6 -2 3 -1.4687 -0.3239
-6 -2 4 0.5017 0.8225
-6 -2 5 -0.0340 -0.6303
-6 -2 6 0.1201 -0.0850
-6 -2 7 -0.1641 -0.5105
-6 -2 8 0.0319 0.1064
-6 -2 9 0.7718 -0.1826
-6 -2 10 -0.1642 -0.7098
-6 -2 11 0.1621 -0.3305
-6 -2 12 -0.4677 -0.5401
-6 -2 13 0.0229 0.0750
-6 -2 14 0.5781 -0.1355
-6 -2 15 0.2575 -0.2316
-6 -2 16 -0.2801 0.0820
-6 -2 17 0.3333 0.9277
-6 -2 18 -0.3616 -0.2040
-6 -2 19 -0.3575 0.7294
-6 -2 20 -0.4136 0.2655
-6 -1 1 3.1600 1.1804
-6 -1 2 1.1431 -2.4673
-6 -1 3 -0.6925 1.4115
-6 -1 4 0.8410 0.1291
-6 -1 5 -0.3977 0.6980
-6 -1 6 0.5293 -0.0228
-6 -1 7 -0.5180 -0.1154
-6 -1 8 0.1861 0.8216
-6 -1 9 0.4397 -0.1868
-6 -1 10 0.3367 0.1477
-6 -1 11 0.0609 -0.6998
-6 -1 12 -0.2167 -0.1122
-6 -1 13 -0.0660 0.0880
-6 -1 14 0.1309 0.1873
-6 -1 15 0.1869 -0.3024
-6 -1 16 -0.7469 0.0780
-6 -1 17 -0.2362 -0.2140
-6 -1 18 -0.5595 -0.1747
-6 -1 19 -0.8275 -0.4828
-6 -1 20 -0.0863 -0.1719
-6 0 2 -0.8751 -0.0466
-6 0 3 -0.2639 0.6687
-6 0 4 -1.0559 0.0698
-6 0 5 -0.0465 0.1705
-6 0 6 -0.1227 -0.5116
-6 0 7 -0.3903 0.0125
-6 0 8 -0.0517 0.2140
-6 0 9 0.0549 0.5438
-6 0 10 0.5581 -0.3327
-6 0 11 0.0575 -0.2912
-6 0 12 0.0550 -0.3463
-6 0 13 0.0143 -0.0441
-6 0 14 0.2651 0.2508
-6 0 15 0.1673 -0.3261
-6 0 16 0.0448 -0.3237
-6 0 17 -0.0636 -0.2753
-6 0 18 0.0949 -1.1074
-6 0 19 -0.2055 0.0517
-6 1 1 -0.3352 0.8142
-6 1 2 0.1762 -0.5921
-6 1 3 -1.0563 -0.7816
-6 1 4 0.3680 -0.1046
-6 1 5 0.0343 -0.4829
-6 1 6 0.2508 0.0912
-6 1 7 -0.1599 -0.3185
-6 1 8 -0.7444 0.3878
-6 1 9 0.2662 0.2887
-6 1 10 0.1099 0.0051
-6 1 11 0.4012 -0.2642
-6 1 12 0.0494 0.0878
-6 1 13 0.0235 0.2382
-6 1 14 0.0830 0.2008
-6 1 15 0.1130 0.2775
-6 1 16 0.2304 -0.0672
-6 1 17 0.8372 -0.2585
-6 1 18 -0.0095 -0.2433
-6 1 19 0.8541 0.3767
-6 2 1 1.0930 1.0571
-6 2 2 0.3957 -1.4790
-6 2 3 0.2872 0.5778
-6 2 4 0.6336 -0.3448
-6 2 5 -0.1309 0.3414
-6 2 6 0.4118 -0.1381
-6 2 7 -0.5423 -0.6707
-6 2 8 -0.2198 -0.0225
-6 2 9 -0.1495 -0.1170
-6 2 10 0.5847 0.1359
-6 2 11 -0.0380 -0.2181
-6 2 12 -0.1742 0.3096
-6 2 13 0.0918 0.1615
-6 2 14 -0.5792 -0.0321
-6 2 15 -0.0937 0.4803
-6 2 16 0.2187 0.5250
-6 2 17 0.1738 0.2443
-6 2 18 0.0039 0.4859
-6 3 1 0.9530 0.4599
-6 3 2 -0.2485 0.4639
-6 3 3 0.1687 0.5001
-6 3 4 -0.1642 0.1276
-6 3 5 0.0071 0.3056
-6 3 6 0.4041 -0.4130
-6 3 7 0.1125 -0.3423
-6 3 8 0.0951 -0.3769
-6 3 9 0.1264 0.4768
-6 3 10 0.4862 -0.0539
-6 3 11 -0.2114 -0.2130
-6 3 12 -0.3595 0.4294
-6 3 13 0.1363 -0.3884
-6 3 14 -0.6059 -0.1946
-6 3 15 -0.6239 0.0704
-6 3 16 -0.4205 0.3497
-6 3 17 -0.1496 0.1236
-6 3 18 -1.1047 -0.4703
-6 4 1 -0.3938 0.2082
-6 4 2 -0.2646 -0.3580
-6 4 3 -0.1724 0.0116
-6 4 4 -0.1046 -0.1900
-6 4 5 0.2765 0.2024
-6 4 6 0.4408 0.0332
-6 4 7 0.4541 -0.0865
-6 4 8 -0.1528 0.1367
-6 4 9 0.0927 0.4586
-6 4 10 0.4164 0.1169
-6 4 11 -0.4620 -0.5486
-6 4 12 -0.1489 0.3187
-6 4 13 0.2141 -0.3184
-6 4 14 -0.0609 -0.8851
-6 4 15 -0.6466 -0.3583
-6 4 16 -0.1619 -0.0423
-6 4 17 0.0510 -0.7925
-6 5 1 0.6654 -0.1393
-6 5 2 0.0560 0.1423
-6 5 3 0.3075 0.0427
-6 5 4 -0.1317 0.3476
-6 5 5 -0.1020 0.4811
-6 5 6 0.1040 0.4105
-6 5 7 -0.1363 -0.0234
-6 5 8 -0.3152 -0.0456
-6 5 9 -0.3310 0.4741
-6 5 10 0.6970 -0.3173
-6 5 11 -0.3227 -0.5206
-6 5 12 -0.0901 0.1632
-6 5 13 0.9221 0.0520
-6 5 14 0.3402 -0.6738
-6 5 15 0.0933 -0.2389
-6 5 16 0.2880 -0.0168
-6 6 1 -0.4835 0.2578
-6 6 2 -0.0352 0.2474
-6 6 3 -0.4489 -0.0647
-6 6 4 -0.5257 -0.3094
-6 6 5 -0.4586 -0.0446
-6 6 6 -0.0062 -0.2969
-6 6 7 0.2252 -0.3942
-6 6 8 -0.2631 -0.4515
-6 6 9 0.2887 0.6125
-6 6 10 0.5863 0.0158
-6 6 11 0.0783 -0.2367
-6 6 12 -0.4240 0.7823
-6 6 13 0.3710 0.6203
-6 6 14 0.2589 0.2005
-6 6 15 -0.3374 0.0763
-6 6 16 -0.1563 0.2071
-6 7 1 -0.0035 0.0538
-6 7 2 -0.0684 -0.3084
-6 7 3 0.3931 -0.4443
-6 7 4 0.0397 -0.5625
-6 7 5 0.2413 -0.1650
-6 7 6 0.5009 0.1192
-6 7 7 0.4956 -0.1733
-6 7 8 -0.2291 0.2133
-6 7 9 -0.3865 0.4159
-6 7 10 0.1820 0.4185
-6 7 11 -0.6481 -0.7378
-6 7 12 -0.9221 -0.0077
-6 7 13 -0.3617 0.1408
-6 7 14 -0.1460 -0.5619
-6 7 15 -0.1953 -0.4127
-6 8 1 -0.0087 -0.1885
-6 8 2 0.1868 0.3748
-6 8 3 0.4748 -0.1583
-6 8 4 0.2285 -0.2086
-6 8 5 0.1604 0.2130
-6 8 6 0.3434 0.2257
-6 8 7 0.1858 0.0691
-6 8 8 -0.0091 -0.5238
-6 8 9 -0.4586 0.1366
-6 8 10 0.6751 -0.4974
-6 8 11 0.3012 -0.7965
-6 8 12 0.0337 -0.5645
-6 8 13 0.3901 -0.1150
-6 8 14 0.4798 0.0706
-6 9 1 -0.4115 0.0922
-6 9 2 0.2019 0.2366
-6 9 3 0.4646 0.0232
-6 9 4 0.2494 0.2113
-6 9 5 0.2116 0.3252
-6 9 6 0.0282 0.6244
-6 9 7 0.5126 0.4294
-6 9 8 -0.0602 -0.0591
-6 9 9 0.2809 0.3239
-6 9 10 0.2416 0.4799
-6 9 11 0.6725 0.1211
-6 9 12 -0.0372 0.0924
-6 9 13 -0.3639 0.4378
-6 10 1 -0.1938 -0.0369
-6 10 2 0.0780 0.1295
-6 10 3 -0.0569 0.2512
-6 10 4 0.0036 0.2202
-6 10 5 -0.6092 0.2333
-6 10 6 -0.5448 0.3824
-6 10 7 -0.3909 0.1381
-6 10 8 0.0249 0.0940
-6 10 9 -0.4822 -0.3464
-6 10 10 -0.1144 0.4921
-6 10 11 0.0734 -0.0097
-6 10 12 -0.2263 -0.3852
-6 11 1 0.2213 -0.1437
-6 11 2 0.2314 -0.0692
-6 11 3 0.2344 0.0890
-6 11 4 -0.1815 -0.2174
-6 11 5 -0.0661 -0.3689
-6 11 6 -0.3516 -0.4998
-6 11 7 -0.0739 0.1782
-6 11 8 0.6177 -0.2865
-6 11 9 -0.0249 -0.1807
-6 11 10 -0.2333 0.0641
-6 11 11 0.2257 0.1707
-6 12 1 0.2790 0.5341
-6 12 2 0.3055 0.4460
-6 12 3 -0.0361 -0.0785
-6 12 4 0.2454 0.1783
-6 12 5 0.3192 -0.4389
-6 12 6 -0.1124 -0.2822
-6 12 7 -0.0147 0.4778
-6 12 8 0.3965 0.4150
-6 12 9 0.1498 -0.4708
-6 12 10 -0.4872 0.1071
-6 13 1 -0.1258 0.6374
-6 13 2 0.3233 0.0957
-6 13 3 0.0355 0.2234
-6 13 4 0.3826 0.1206
-6 13 5 0.6235 0.0579
-6 13 6 -0.0937 -0.3176
-6 13 7 -0.5387 0.5364
-6 13 8 0.6021 0.5064
-6 13 9 0.0422 -0.4998
-6 14 1 -0.4039 0.8039
-6 14 2 -0.0804 0.5849
-6 14 3 -0.0210 0.2151
-6 14 4 -0.1920 0.8096
-6 14 5 0.5170 0.1951
-6 14 6 -0.3567 -0.4660
-6 14 7 -0.7541 0.5947
-6 15 1 -0.9355 0.1375
-6 15 2 0.0100 0.0408
-6 15 3 -0.5706 -0.2625
-6 15 4 -0.1634 0.4474
-6 16 1 -0.1292 0.1605
-6 16 2 0.3131 0.0131
-6 16 3 -0.0491 0.0644
-6 17 1 -0.5395 0.2876
-6 17 2 -0.1936 0.4194
-6 17 3 -0.5930 -0.1076
-6 18 1 -0.5359 -0.1508
-6 18 2 0.0664 -0.2637
-5 -19 5 0.1909 0.4264
-5 -19 6 0.4910 -0.4432
-5 -19 7 0.1735 0.4268
-5 -19 8 0.4631 0.1224
-5 -19 9 0.2612 0.2641
-5 -19 10 0.1630 -0.2079
-5 -19 11 -0.1727 0.1511
-5 -19 12 0.4149 -0.4062
-5 -19 13 -0.2141 -0.1219
-5 -19 14 0.4792 -0.4709
-5 -19 15 -0.3198 0.1813
-5 -19 16 1.0550 -0.0451
-5 -18 2 -0.3642 -0.6234
-5 -18 3 0.0105 -0.0229
-5 -18 4 -0.3973 0.2160
-5 -18 5 0.6997 0.2695
-5 -18 6 -0.0497 -0.0790
-5 -18 7 0.0803 0.1565
-5 -18 8 0.0170 0.1814
-5 -18 9 0.4281 -0.0168
-5 -18 10 0.0837 -0.3827
-5 -18 11 0.5354 -0.0339
-5 -18 12 0.0618 -0.2874
-5 -18 13 0.7519 0.2461
-5 -18 14 -0.0131 -0.2990
-5 -18 15 0.2991 0.7010
-5 -18 16 0.2211 0.1030
-5 -18 17 -0.4265 0.3001
-5 -17 1 0.5499 -0.4634
-5 -17 2 0.0552 -0.0271
-5 -17 3 -0.1777 -0.6313
-5 -17 4 -0.0248 0.5476
-5 -17 5 0.6063 -0.0779
-5 -17 6 0.3237 -0.0557
-5 -17 7 0.1928 0.1359
-5 -17 8 0.2006 0.5002
-5 -17 9 0.5661 0.2518
-5 -17 10 0.2555 0.4830
-5 -17 11 0.3255 -0.0369
-5 -17 12 -0.1420 0.5363
-5 -17 13 0.1467 0.2087
-5 -17 14 -0.0311 0.2188
-5 -17 15 -0.3411 0.1730
-5 -17 16 -0.0396 0.1659
-5 -17 17 -0.7175 -0.5942
-5 -17 18 -1.4553 -0.0258
-5 -17 19 -0.6798 0.5442
-5 -16 1 0.2602 0.0414
-5 -16 2 0.8442 -0.2830
-5 -16 3 -0.1264 -0.0253
-5 -16 4 0.3727 0.7538
-5 -16 5 0.5051 0.6322
-5 -16 6 0.1034 0.4022
-5 -16 7 -0.4778 0.2981
-5 -16 8 -0.2824 0.5747
-5 -16 9 -0.5270 0.1821
-5 -16 10 0.1296 0.1648
-5 -16 11 -0.2553 -0.3614
-5 -16 12 -0.2710 -0.2022
-5 -16 13 -0.0257 0.2438
-5 -16 14 0.0943 -0.2307
-5 -16 15 -0.1634 0.1165
-5 -16 16 0.1542 -0.1732
-5 -16 17 -0.2535 -0.9516
-5 -16 18 -0.9829 -0.4174
-5 -16 19 -0.7545 -0.1454
-5 -15 1 0.3756 0.7449
-5 -15 2 0.1549 0.1350
-5 -15 3 -0.4315 0.3996
-5 -15 4 -0.6064 0.7613
-5 -15 5 -0.2208 0.4517
-5 -15 6 -0.2045 -0.4422
-5 -15 7 -0.4836 -0.1940
-5 -15 8 -0.0609 -0.6287
-5 -15 9 0.0192 0.1187
-5 -15 10 0.5135 -0.1386
-5 -15 11 0.5767 -0.1910
-5 -15 12 -0.1403 -0.0835
-5 -15 13 -0.1003 0.4776
-5 -15 14 0.1477 0.2829
-5 -15 15 -0.4076 -0.0446
-5 -15 16 0.2464 0.0841
-5 -15 17 0.0349 -1.0104
-5 -15 18 -0.5206 -0.9844
-5 -15 19 -0.7209 -0.0571
-5 -15 20 -0.0092 -0.5035
-5 -14 1 -0.0048 0.0990
-5 -14 2 -0.0426 -0.1866
-5 -14 3 -0.4276 -0.4781
-5 -14 4 -0.4619 0.0534
-5 -14 5 0.5744 0.0455
-5 -14 6 0.0956 -0.3585
-5 -14 7 0.6598 0.0231
-5 -14 8 -0.0935 0.0121
-5 -14 9 0.0116 0.3901
-5 -14 10 0.0423 0.6576
-5 -14 11 0.1885 -0.0709
-5 -14 12 -0.6633 -0.4908
-5 -14 13 -0.7425 0.3384
-5 -14 14 -0.0889 -0.5307
-5 -14 15 -0.4153 -0.2519
-5 -14 16 0.4130 -0.3333
-5 -14 17 0.8321 -0.8697
-5 -14 18 -0.0602 -0.9474
-5 -14 19 0.3599 -0.3709
-5 -14 20 0.1564 -0.1061
-5 -14 21 0.9305 -0.8853
-5 -13 1 0.2945 0.2335
-5 -13 2 0.4973 0.2364
-5 -13 3 -0.0011 -0.0818
-5 -13 4 -0.1628 0.9123
-5 -13 5 0.2176 0.1654
-5 -13 6 -0.0852 0.7425
-5 -13 7 0.0622 -0.0906
-5 -13 8 -0.2170 -0.0979
-5 -13 9 -0.4534 -0.1170
-5 -13 10 0.0222 0.0949
-5 -13 11 0.7535 -0.5023
-5 -13 12 -0.1339 -1.0417
-5 -13 13 0.1146 -0.3389
-5 -13 14 0.4798 -0.2819
-5 -13 15 0.4471 -0.4641
-5 -13 16 0.6836 0.5505
-5 -13 17 1.1873 -0.1384
-5 -13 18 0.5392 -0.0586
-5 -13 19 -0.0585 0.4256
-5 -13 20 1.2293 0.5554
-5 -13 21 0.1576 -0.1522
-5 -12 1 -0.6479 0.5625
-5 -12 2 -0.2980 0.2765
-5 -12 3 -1.1575 0.0393
-5 -12 4 -0.3660 0.1381
-5 -12 5 -0.8983 -0.0274
-5 -12 6 -0.0426 0.0044
-5 -12 7 -0.0185 -0.0416
-5 -12 8 0.1847 -0.2817
-5 -12 9 -0.0814 -0.1010
-5 -12 10 0.1493 0.7497
-5 -12 11 0.9544 0.1531
-5 -12 12 0.4422 -0.4143
-5 -12 13 -0.1972 0.3129
-5 -12 14 0.8349 0.2192
-5 -12 15 -0.2295 0.1499
-5 -12 16 0.1562 0.9172
-5 -12 17 0.4639 0.5585
-5 -12 18 -0.4499 -0.1622
-5 -12 19 -0.2517 1.1608
-5 -12 20 0.0797 0.1070
-5 -12 21 0.4702 0.5046
-5 -11 1 -0.3220 -0.4680
-5 -11 2 -0.3528 -1.0750
-5 -11 3 -0.1436 -0.4137
-5 -11 4 -0.1077 -0.8247
-5 -11 5 0.1418 -0.3204
-5 -11 6 -0.2892 -0.1586
-5 -11 7 0.3073 0.1399
-5 -11 8 0.0359 -0.2710
-5 -11 9 -0.5296 -0.0602
-5 -11 10 -0.3346 0.3999
-5 -11 11 0.5062 0.4304
-5 -11 12 0.1423 -0.6838
-5 -11 13 -0.0186 0.3113
-5 -11 14 0.3479 0.0323
-5 -11 15 -0.0523 -0.1871
-5 -11 16 -0.4393 0.6035
-5 -11 17 0.4684 -0.1123
-5 -11 18 -0.7065 -0.1224
-5 -11 19 -0.2248 0.2234
-5 -11 20 0.0701 0.8217
-5 -11 21 0.3335 -0.1940
-5 -10 1 0.8527 -0.5347
-5 -10 2 0.2122 -0.1731
-5 -10 3 0.4296 -0.0668
-5 -10 4 0.5112 0.2519
-5 -10 5 -0.0071 -0.5624
-5 -10 6 -0.0996 0.3857
-5 -10 7 0.2296 -0.2145
-5 -10 8 -0.0238 -0.2419
-5 -10 9 0.0435 -0.4891
-5 -10 10 -0.5379 0.1762
-5 -10 11 0.7334 0.3760
-5 -10 12 0.4484 -0.1765
-5 -10 13 -0.1503 0.3378
-5 -10 14 0.7893 0.5704
-5 -10 15 -0.3368 -0.2997
-5 -10 16 -0.0345 0.7457
-5 -10 17 0.1254 -0.1366
-5 -10 18 -0.3158 -0.1886
-5 -10 19 -0.8862 0.5571
-5 -10 20 0.0943 0.3295
-5 -10 21 -0.5529 0.5238
-5 -10 22 0.1586 0.0380
-5 -9 1 0.2732 -0.0264
-5 -9 2 -0.1480 0.0685
-5 -9 3 -0.3132 0.4958
-5 -9 4 0.4429 -0.2285
-5 -9 5 -0.3173 -0.1266
-5 -9 6 0.1606 -0.1488
-5 -9 7 0.0400 -0.1332
-5 -9 8 0.4118 -0.1372
-5 -9 9 0.0050 -0.6407
-5 -9 10 -0.2593 0.1227
-5 -9 11 0.3127 0.5806
-5 -9 12 0.1619 -0.2947
-5 -9 13 -0.3706 0.9055
-5 -9 14 0.3137 0.0590
-5 -9 15 -0.3869 0.1439
-5 -9 16 -0.1766 0.1235
-5 -9 17 0.1516 -0.0648
-5 -9 18 -0.5413 -0.7312
-5 -9 19 -0.4153 0.1002
-5 -9 20 -0.4163 -0.3822
-5 -9 21 -0.2197 -0.2327
-5 -9 22 -0.0174 0.2084
-5 -8 1 0.0495 -0.2323
-5 -8 2 -0.4334 -0.3393
-5 -8 3 0.0712 0.1469
-5 -8 4 0.1418 -0.1304
-5 -8 5 0.2986 -0.2560
-5 -8 6 0.0157 0.0692
-5 -8 7 0.4801 -0.0397
-5 -8 8 0.3426 -0.1504
-5 -8 9 0.5555 -0.2572
-5 -8 10 -0.2663 -0.0476
-5 -8 11 0.5249 0.3908
-5 -8 12 -0.2922 0.0607
-5 -8 13 -0.1033 0.3030
-5 -8 14 -0.1175 0.4097
-5 -8 15 0.0485 -0.1472
-5 -8 16 -0.1775 0.3694
-5 -8 17 0.6240 -0.1732
-5 -8 18 -0.1967 -0.2600
-5 -8 19 0.2032 0.0248
-5 -8 20 0.3979 -0.2283
-5 -8 21 -0.3658 -0.0196
-5 -8 22 0.5149 0.4314
-5 -7 1 0.3053 -0.4989
-5 -7 2 -0.1375 -0.2874
-5 -7 3 0.0667 0.0411
-5 -7 4 0.4749 -0.0344
-5 -7 5 -0.2460 -0.1212
-5 -7 6 0.4068 0.3799
-5 -7 7 0.1928 -0.1615
-5 -7 8 0.4624 0.4897
-5 -7 9 0.4689 -0.2330
-5 -7 10 0.1010 0.4714
-5 -7 11 -0.0081 0.2312
-5 -7 12 0.0724 0.1534
-5 -7 13 -0.7093 0.2636
-5 -7 14 0.0792 0.3299
-5 -7 15 -0.5750 0.0312
-5 -7 16 -0.0671 0.6467
-5 -7 17 -0.0869 -0.1524
-5 -7 18 -0.3999 0.2643
-5 -7 19 0.0119 0.4185
-5 -7 20 -0.0066 -0.3045
-5 -7 21 -0.4355 0.1458
-5 -6 1 0.4136 -0.3966
-5 -6 2 0.1673 0.1817
-5 -6 3 0.4287 0.3690
-5 -6 4 0.1003 -0.2776
-5 -6 5 -0.1947 0.3691
-5 -6 6 0.1959 0.0132
-5 -6 7 0.0167 0.4131
-5 -6 8 0.3997 0.2632
-5 -6 9 -0.0117 0.6132
-5 -6 10 -0.0657 0.2584
-5 -6 11 -0.1441 0.5963
-5 -6 12 -0.4929 -0.2625
-5 -6 13 -0.3991 0.1937
-5 -6 14 -0.4345 -0.4344
-5 -6 15 -0.6188 -0.0131
-5 -6 16 0.0020 -0.2291
-5 -6 17 -0.2983 -0.4459
-5 -6 18 -0.4595 -0.1976
-5 -6 19 0.2256 0.1655
-5 -6 20 0.2298 -0.4205
-5 -6 21 -0.1696 -0.6499
-5 -5 1 -0.1192 0.2176
-5 -5 2 -0.4875 0.6096
-5 -5 3 0.2691 0.2552
-5 -5 4 -0.3697 -0.4872
-5 -5 5 -0.0924 -0.1754
-5 -5 6 -0.1300 -0.0462
-5 -5 7 0.2319 0.1831
-5 -5 8 -0.3428 0.2515
-5 -5 9 -0.1872 0.2490
-5 -5 10 -0.6256 0.3064
-5 -5 11 -0.1795 -0.3014
-5 -5 12 -0.2957 -0.0985
-5 -5 13 0.1603 -0.4910
-5 -5 14 -0.0330 -0.4295
-5 -5 15 0.0900 0.0157
-5 -5 16 0.3345 -0.0049
-5 -5 17 0.2397 -0.4349
-5 -5 18 -0.4714 0.3013
-5 -5 19 0.2803 0.4749
-5 -5 20 0.4918 0.0270
-5 -5 21 -0.0394 -0.0456
-5 -4 1 -0.6783 -1.0467
-5 -4 2 -0.7194 0.7262
-5 -4 3 0.9246 -0.6433
-5 -4 4 0.2297 -0.4161
-5 -4 5 0.6175 -0.1970
-5 -4 6 0.2680 0.2514
-5 -4 7 0.0939 0.2760
-5 -4 8 -0.0812 0.1058
-5 -4 9 -0.6564 -0.0990
-5 -4 10 -0.0426 -0.0725
-5 -4 11 -0.2781 -0.1171
-5 -4 12 0.1598 0.0927
-5 -4 13 0.2343 0.1801
-5 -4 14 -0.1649 -0.0215
-5 -4 15 -0.4444 0.3295
-5 -4 16 0.2027 0.2796
-5 -4 17 -0.4116 -0.6508
-5 -4 18 -0.6233 -0.0435
-5 -4 19 -0.1698 0.3812
-5 -4 20 0.1115 -0.2450
-5 -4 21 0.2102 0.0889
-5 -3 1 -1.4296 -0.8524
-5 -3 2 0.4948 0.9162
-5 -3 3 0.3120 0.1556
-5 -3 4 0.6062 0.5656
-5 -3 5 -0.0533 0.4131
-5 -3 6 -0.2346 0.4515
-5 -3 7 -0.2987 0.2679
-5 -3 8 -0.2331 -0.4457
-5 -3 9 -0.2939 -0.3217
-5 -3 10 -0.2344 -0.3127
-5 -3 11 -0.1385 -0.2087
-5 -3 12 -0.4637 0.2264
-5 -3 13 0.0033 -0.1356
-5 -3 14 -0.3905 -0.5848
-5 -3 15 -0.4759 -0.0669
-5 -3 16 0.5078 -0.3707
-5 -3 17 0.3523 -0.7119
-5 -3 18 -0.3351 -0.1737
-5 -3 19 0.5683 0.2192
-5 -3 20 -0.1314 0.2525
-5 -3 21 0.6329 0.4683
-5 -2 1 -0.5901 -0.5595
-5 -2 2 -1.0537 -0.2455
-5 -2 3 0.3810 0.6589
-5 -2 4 -0.4681 -0.4378
-5 -2 5 -0.1013 0.4443
-5 -2 6 -0.2560 -0.4764
-5 -2 7 -0.0362 0.1262
-5 -2 8 0.5360 -0.4351
-5 -2 9 -0.0110 -0.3945
-5 -2 10 0.3748 -0.0836
-5 -2 11 -0.3645 -0.4678
-5 -2 12 -0.1015 0.0605
-5 -2 13 0.2427 -0.2684
-5 -2 14 0.0678 -0.6020
-5 -2 15 0.1400 0.0764
-5 -2 16 0.5725 0.3559
-5 -2 17 0.2281 -0.3006
-5 -2 18 -0.1584 0.6464
-5 -2 19 -0.2842 0.0178
-5 -2 20 -0.4653 0.4932
-5 -1 1 0.4265 -2.8834
-5 -1 2 -0.2006 1.0527
-5 -1 3 1.1652 -0.9281
-5 -1 4 -0.7221 0.5814
-5 -1 5 0.6834 0.0023
-5 -1 6 -0.6320 -0.1680
-5 -1 7 0.2519 0.5815
-5 -1 8 0.2261 -0.2606
-5 -1 9 0.0300 0.2776
-5 -1 10 0.1692 -0.4379
-5 -1 11 -0.1887 -0.2187
-5 -1 12 -0.0807 -0.2099
-5 -1 13 0.3550 -0.1401
-5 -1 14 0.3009 -0.1458
-5 -1 15 -0.0934 0.0787
-5 -1 16 0.3310 0.3028
-5 -1 17 -0.3146 0.0076
-5 -1 18 -0.2968 -0.0694
-5 -1 19 -0.1377 -0.0326
-5 -1 20 -0.9111 -0.6292
-5 0 1 -0.5335 0.0993
-5 0 2 1.3277 1.1774
-5 0 3 -0.6329 -0.0489
-5 0 4 -0.1376 0.5587
-5 0 5 -0.1818 -0.4211
-5 0 6 -0.3465 -0.0676
-5 0 7 0.0694 -0.0168
-5 0 8 0.0388 0.1483
-5 0 9 0.3457 -0.1156
-5 0 10 0.0935 -0.0996
-5 0 11 0.2881 -0.3286
-5 0 12 0.1929 -0.0528
-5 0 13 0.2051 0.2618
-5 0 14 0.4120 0.1078
-5 0 15 -0.0998 0.3306
-5 0 16 -0.0576 0.0268
-5 0 17 -0.2667 -0.3475
-5 0 18 -0.4029 0.1981
-5 0 19 0.6086 -1.0605
-5 1 1 -0.2612 0.7735
-5 1 2 -0.9418 0.0435
-5 1 3 0.0494 -0.1961
-5 1 4 -0.4363 -0.5739
-5 1 5 0.2879 -0.0336
-5 1 6 0.0723 -0.3953
-5 1 7 -0.3209 0.3463
-5 1 8 0.1738 0.2083
-5 1 9 -0.2186 0.0030
-5 1 10 0.1840 0.0179
-5 1 11 0.0888 0.0389
-5 1 12 0.0787 -0.0850
-5 1 13 -0.1525 0.3460
-5 1 14 -0.1539 0.3095
-5 1 15 0.1166 -0.0275
-5 1 16 0.1738 -0.4011
-5 1 17 -0.2258 -0.5573
-5 1 18 0.9098 0.1801
-5 1 19 1.0150 -0.4590
-5 2 1 -0.5532 -1.3347
-5 2 2 0.3837 0.6078
-5 2 3 0.6419 -0.9518
-5 2 4 -0.0287 0.2497
-5 2 5 0.6313 0.0469
-5 2 6 -0.3663 -0.3234
-5 2 7 -0.1684 0.1391
-5 2 8 -0.1290 -0.3537
-5 2 9 0.1595 -0.1279
-5 2 10 -0.0263 -0.2752
-5 2 11 0.3635 0.2821
-5 2 12 0.2036 -0.2167
-5 2 13 -0.4693 -0.0345
-5 2 14 0.0747 0.5799
-5 2 15 0.4099 0.1258
-5 2 16 0.5883 -0.0285
-5 2 17 0.2417 0.4523
-5 2 18 0.2127 1.1702
-5 3 1 -0.5180 0.5463
-5 3 2 0.5104 0.4733
-5 3 3 0.0220 0.1582
-5 3 4 -0.2053 0.4326
-5 3 5 0.1701 -0.1287
-5 3 6 -0.1903 -0.1996
-5 3 7 0.1058 -0.2707
-5 3 8 0.1727 0.0864
-5 3 9 0.5043 -0.2361
-5 3 10 -0.2331 0.2208
-5 3 11 0.2393 0.5900
-5 3 12 0.2929 -0.2414
-5 3 13 -0.7795 0.0557
-5 3 14 -0.2918 0.5597
-5 3 15 -0.0305 0.6896
-5 3 16 -0.0221 0.3820
-5 3 17 -0.9328 0.2322
-5 3 18 -0.9059 1.5444
-5 4 1 -0.3233 -0.3777
-5 4 2 -0.2501 0.3120
-5 4 3 -0.1118 -0.5055
-5 4 4 -0.0218 0.0600
-5 4 5 0.2146 -0.2452
-5 4 6 0.2544 -0.1686
-5 4 7 -0.0112 0.0196
-5 4 8 0.3017 0.3960
-5 4 9 0.1307 -0.1049
-5 4 10 -0.5489 -0.0028
-5 4 11 -0.1171 0.7093
-5 4 12 0.2032 -0.5668
-5 4 13 -0.7109 -0.4739
-5 4 14 -0.7753 0.0851
-5 4 15 -0.2972 0.1320
-5 4 16 -0.2334 -0.4406
-5 4 17 -1.1808 -0.4219
-5 5 1 -0.3855 -0.0046
-5 5 2 0.6203 -0.0819
-5 5 3 -0.0733 0.1138
-5 5 4 0.1690 0.1955
-5 5 5 0.1525 0.2333
-5 5 6 -0.0561 -0.0039
-5 5 7 -0.3297 0.1131
-5 5 8 -0.1295 0.2450
-5 5 9 0.2968 -0.3941
-5 5 10 -0.8288 -0.4406
-5 5 11 0.2512 0.4107
-5 5 12 0.5910 -0.5313
-5 5 13 -0.0023 -0.7625
-5 5 14 -0.0593 -0.1527
-5 5 15 0.1934 0.0067
-5 5 16 0.3293 -0.4233
-5 5 17 -0.1106 -0.5884
-5 6 1 0.3824 0.3695
-5 6 2 -0.3155 -0.0961
-5 6 3 -0.0967 0.0193
-5 6 4 -0.3135 0.0742
-5 6 5 -0.1013 -0.1808
-5 6 6 -0.0358 -0.4244
-5 6 7 -0.2341 -0.4578
-5 6 8 0.2352 0.2194
-5 6 9 0.6081 -0.6344
-5 6 10 -0.2206 -0.0175
-5 6 11 0.0699 0.6435
-5 6 12 0.7485 0.3988
-5 6 13 0.0478 0.0756
-5 6 14 -0.2450 0.3305
-5 6 15 -0.1041 0.5446
-5 6 16 -0.0160 0.0868
-5 7 1 0.0113 -0.2669
-5 7 2 0.1457 0.0998
-5 7 3 -0.2407 -0.2952
-5 7 4 -0.0141 -0.1918
-5 7 5 0.2816 -0.1894
-5 7 6 0.4513 -0.4015
-5 7 7 0.0731 -0.1530
-5 7 8 0.3367 0.3599
-5 7 9 0.2593 0.1072
-5 7 10 -0.5322 -0.3476
-5 7 11 -0.7171 0.7182
-5 7 12 -0.2007 0.0159
-5 7 13 -0.4170 -0.2150
-5 7 14 -0.5602 -0.2090
-5 7 15 -0.3487 -0.3094
-5 8 1 -0.1436 0.3551
-5 8 2 0.0943 -0.4901
-5 8 3 0.0544 -0.3579
-5 8 4 0.2356 -0.1468
-5 8 5 0.4997 -0.0620
-5 8 6 0.6448 0.0900
-5 8 7 0.2407 -0.0562
-5 8 8 -0.0886 0.3041
-5 8 9 0.5380 -0.2592
-5 8 10 -0.4835 -0.5997
-5 8 11 -0.0515 -0.3249
-5 8 12 0.0284 -0.1549
-5 8 13 0.1736 -0.2650
-5 8 14 0.2390 -0.2086
-5 9 1 0.5133 -0.0061
-5 9 2 0.3396 -0.0462
-5 9 3 0.2885 0.0988
-5 9 4 0.4318 0.2235
-5 9 5 0.0798 0.7906
-5 9 6 0.4237 0.6199
-5 9 7 -0.0151 0.2135
-5 9 8 0.0442 0.4690
-5 9 9 0.1720 -0.0610
-5 9 10 0.4092 -0.0912
-5 9 11 -0.1958 -0.1069
-5 9 12 0.0056 0.1470
-5 9 13 -0.1316 0.2235
-5 10 1 -0.2163 0.1080
-5 10 2 -0.1449 -0.1337
-5 10 3 0.0481 0.1260
-5 10 4 -0.5586 -0.0513
-5 10 5 -0.4677 0.3692
-5 10 6 -0.3652 0.3676
-5 10 7 -0.1468 0.0313
-5 10 8 -0.2395 -0.2134
-5 10 9 0.0187 0.3759
-5 10 10 0.1541 -0.2791
-5 10 11 -0.0110 -0.0644
-5 10 12 -0.3635 -0.1869
-5 10 13 -0.1461 -0.2067
-5 11 1 0.6441 -0.4792
-5 11 2 0.3509 -0.1493
-5 11 3 0.4120 -0.3642
-5 11 4 0.1271 -0.1779
-5 11 5 -0.5496 -0.2458
-5 11 6 -0.1408 0.2787
-5 11 7 0.3383 -0.1871
-5 11 8 -0.2544 -0.2054
-5 11 9 0.0566 0.0938
-5 11 10 0.1013 0.2121
-5 11 11 -0.0014 -0.4431
-5 11 12 -0.1334 -0.2137
-5 12 1 0.5268 0.2874
-5 12 2 0.4192 0.3938
-5 12 3 0.1408 0.4555
-5 12 4 0.0893 -0.5867
-5 12 5 -0.5306 -0.2880
-5 12 6 -0.1476 0.1986
-5 12 7 0.4253 -0.1547
-5 12 8 0.1090 -0.3297
-5 12 9 -0.3577 0.1081
-5 12 10 0.4206 -0.0661
-5 12 11 0.0858 -0.3039
-5 13 1 0.2303 0.5601
-5 13 2 -0.1811 0.1688
-5 13 3 0.6598 0.0445
-5 13 4 0.4768 -0.4676
-5 13 5 0.0331 -0.5219
-5 13 6 0.0622 0.4558
-5 13 7 0.6895 0.3445
-5 13 8 0.0532 -0.4588
-5 13 9 -0.0527 0.3686
-5 13 10 0.2294 -0.0108
-5 14 1 0.0325 0.3852
-5 14 2 -0.0217 0.7202
-5 14 3 0.1959 0.6318
-5 14 4 0.6966 0.1287
-5 14 5 -0.3576 -0.1425
-5 15 1 -0.6092 0.1109
-5 15 2 -0.5877 -0.0968
-5 15 3 -0.0183 0.5466
-5 15 4 0.4206 -0.3539
-5 16 1 0.2795 -0.3204
-5 16 2 -0.1487 0.1397
-5 16 3 0.4784 0.5385
-5 16 4 0.7651 -0.0023
-5 17 1 -0.1638 0.2301
-5 17 2 -0.3611 0.4992
-5 17 3 -0.2070 0.8732
-5 17 4 0.1897 0.1858
-5 18 1 -0.2218 -0.0655
-5 18 2 -0.6450 -0.0897
-5 18 3 -0.2029 0.4082
-5 19 1 -0.0552 -0.0880
-4 -20 7 0.2419 0.1519
-4 -20 8 0.1880 -0.4863
-4 -20 9 0.5224 0.1998
-4 -20 10 0.6601 -0.3077
-4 -20 11 0.2812 -0.1066
-4 -20 12 0.1790 -0.4873
-4 -20 13 -0.4500 0.1573
-4 -20 14 0.4661 -0.0468
-4 -20 15 0.1279 -0.2366
-4 -19 4 -0.4247 0.5354
-4 -19 5 0.5760 -0.2885
-4 -19 6 -0.0168 -0.0098
-4 -19 7 0.5220 -0.1549
-4 -19 8 0.1280 0.3029
-4 -19 9 0.3382 0.4204
-4 -19 10 0.1546 0.2348
-4 -19 11 0.3303 -0.0399
-4 -19 12 -0.2621 -0.4098
-4 -19 13 0.0978 -0.1344
-4 -19 14 -0.0632 0.1074
-4 -19 15 1.2997 -0.2323
-4 -19 16 -0.2867 -0.7930
-4 -19 17 0.3203 0.6519
-4 -18 1 -0.1182 -0.6260
-4 -18 2 -0.2079 -0.3231
-4 -18 3 -0.6056 -0.2693
-4 -18 4 0.3528 0.4386
-4 -18 5 0.0570 -0.2076
-4 -18 6 0.3361 0.1554
-4 -18 7 -0.0152 -0.0342
-4 -18 8 -0.1528 0.1541
-4 -18 9 -0.0354 -0.0180
-4 -18 10 0.0984 0.1211
-4 -18 11 0.3684 -0.4658
-4 -18 12 0.3809 -0.0684
-4 -18 13 0.0854 -0.3528
-4 -18 14 0.4633 0.9675
-4 -18 16 0.0704 0.1508
-4 -18 17 -0.5009 0.7539
-4 -18 18 -0.2177 1.3639
-4 -17 1 0.2365 -0.1960
-4 -17 2 0.1138 -0.6124
-4 -17 3 -0.3116 0.1195
-4 -17 4 0.3431 -0.2937
-4 -17 5 0.2509 -0.0141
-4 -17 6 0.4100 -0.1318
-4 -17 7 0.1867 -0.1182
-4 -17 8 0.3210 0.0626
-4 -17 9 -0.0564 0.1219
-4 -17 10 0.5796 0.2469
-4 -17 11 -0.0167 0.2781
-4 -17 12 0.4766 0.2255
-4 -17 13 -0.4220 0.2634
-4 -17 14 -0.1845 0.9456
-4 -17 15 0.4154 0.5574
-4 -17 16 -0.5917 -0.3223
-4 -17 17 -1.2162 0.4535
-4 -17 18 -1.1455 0.7288
-4 -17 19 -0.8094 0.7535
-4 -16 1 0.5409 -0.0050
-4 -16 2 0.1936 -0.3289
-4 -16 3 0.6572 0.1646
-4 -16 4 0.6504 0.2646
-4 -16 5 0.6095 0.4320
-4 -16 6 0.4094 0.3789
-4 -16 7 0.1076 0.5408
-4 -16 8 -0.1475 -0.0421
-4 -16 9 -0.1070 0.5292
-4 -16 10 -0.2121 -0.3116
-4 -16 11 -0.2067 0.2838
-4 -16 12 -0.0368 -0.2036
-4 -16 13 -0.5401 -0.2326
-4 -16 14 -0.4676 0.5427
-4 -16 15 0.1772 -0.0248
-4 -16 16 -0.2921 -0.7015
-4 -16 17 -1.1821 -0.6781
-4 -16 18 -0.9483 -0.2088
-4 -16 19 -0.8351 0.2748
-4 -16 20 -0.0380 -0.2082
-4 -15 1 0.3958 0.2619
-4 -15 2 0.0130 0.6381
-4 -15 3 0.0092 0.9277
-4 -15 4 -0.0751 0.8666
-4 -15 5 -0.2014 0.6413
-4 -15 6 -0.5458 0.3611
-4 -15 7 0.0314 -0.1093
-4 -15 8 -0.4627 -0.0213
-4 -15 9 0.4194 -0.2705
-4 -15 10 0.0480 -0.1396
-4 -15 11 0.1700 -0.1220
-4 -15 12 0.1640 0.0306
-4 -15 13 -0.1064 -0.1590
-4 -15 14 -0.5001 0.1610
-4 -15 15 0.4005 0.4491
-4 -15 16 0.2560 -1.1419
-4 -15 17 -0.4675 -0.6546
-4 -15 18 -0.4814 -0.5164
-4 -15 19 -0.1379 -0.3091
-4 -15 20 -0.3990 0.1402
-4 -15 21 0.1436 -0.8225
-4 -14 1 -0.4196 -0.1516
-4 -14 2 -0.6173 0.0984
-4 -14 3 -0.6046 0.0927
-4 -14 4 -0.3672 0.0638
-4 -14 5 -0.3315 -0.4628
-4 -14 6 0.1891 0.0698
-4 -14 7 0.0176 -0.4989
-4 -14 8 0.3502 0.2980
-4 -14 9 0.1502 0.1796
-4 -14 10 0.3155 0.0823
-4 -14 11 -0.3363 0.0128
-4 -14 12 -0.1294 0.2763
-4 -14 13 -0.1834 -0.5748
-4 -14 14 -0.8943 0.2560
-4 -14 15 0.5210 0.0759
-4 -14 16 0.3331 -0.5971
-4 -14 17 0.0275 -0.7935
-4 -14 18 0.1670 -0.2388
-4 -14 19 -0.1507 -0.4162
-4 -14 20 0.6878 -0.3594
-4 -14 21 -0.3738 -0.5563
-4 -13 1 0.1267 -0.1039
-4 -13 2 0.1739 -0.2088
-4 -13 3 0.0104 0.2390
-4 -13 4 0.5182 0.0016
-4 -13 5 -0.0373 0.5690
-4 -13 6 0.5920 0.1172
-4 -13 7 -0.1505 0.5262
-4 -13 8 -0.0407 0.2374
-4 -13 9 -0.0352 0.4318
-4 -13 10 0.1629 -0.1857
-4 -13 11 -0.3182 -0.3810
-4 -13 12 0.1746 -0.0920
-4 -13 13 -0.0451 -0.7205
-4 -13 14 -0.2082 -0.2751
-4 -13 15 0.2329 0.3348
-4 -13 16 0.9885 -0.4483
-4 -13 17 0.0690 -0.1537
-4 -13 18 0.3534 0.1088
-4 -13 19 0.8255 0.3967
-4 -13 20 0.0635 -0.2751
-4 -13 21 1.0363 0.3605
-4 -12 1 0.0523 0.4178
-4 -12 2 -0.6168 0.3507
-4 -12 3 -0.2484 0.6635
-4 -12 4 -0.9469 0.1465
-4 -12 5 -0.2752 0.6229
-4 -12 6 -0.7438 0.0336
-4 -12 7 -0.2890 0.0920
-4 -12 8 -0.5440 -0.0111
-4 -12 9 -0.1035 0.2574
-4 -12 10 0.4099 -0.2118
-4 -12 11 -0.0545 -0.2625
-4 -12 12 0.2086 0.0542
-4 -12 13 0.6135 -0.4103
-4 -12 14 -0.4490 -0.2633
-4 -12 15 0.5348 0.6493
-4 -12 16 0.3909 -0.1248
-4 -12 17 -0.1546 0.0078
-4 -12 18 -0.2047 0.9756
-4 -12 19 0.2751 -0.0953
-4 -12 20 -0.0217 0.8818
-4 -12 21 0.1874 -0.5783
-4 -12 22 -0.1149 0.0006
-4 -11 1 -0.6027 -0.6012
-4 -11 2 -0.6590 -0.1905
-4 -11 3 -0.2332 -0.9059
-4 -11 4 -0.5051 -0.3856
-4 -11 5 -0.2708 -0.6514
-4 -11 6 0.0451 -0.2102
-4 -11 7 -0.1771 -0.5339
-4 -11 8 -0.1366 -0.0673
-4 -11 9 0.0584 0.1806
-4 -11 10 0.3449 0.0562
-4 -11 11 0.0829 -0.2277
-4 -11 12 0.2628 0.4032
-4 -11 13 0.5486 -0.3559
-4 -11 14 -0.0017 -0.0096
-4 -11 15 0.1159 0.3981
-4 -11 16 0.6929 -0.1238
-4 -11 17 -0.7520 -0.2534
-4 -11 18 0.1337 0.4892
-4 -11 19 -0.2179 0.3642
-4 -11 20 0.4087 0.0059
-4 -11 21 0.3042 0.6615
-4 -11 22 0.4557 -1.0338
-4 -10 1 0.0140 -0.5557
-4 -10 2 0.5545 -0.0446
-4 -10 3 0.4126 -0.2745
-4 -10 4 0.2242 -0.3483
-4 -10 5 0.0344 0.3400
-4 -10 6 0.2023 -0.3700
-4 -10 7 -0.2473 0.1606
-4 -10 8 -0.0853 -0.0871
-4 -10 9 -0.4241 0.2348
-4 -10 10 0.2349 0.2247
-4 -10 11 -0.1960 -0.1265
-4 -10 12 -0.0104 0.4129
-4 -10 13 0.6305 0.2681
-4 -10 14 -0.2192 -0.1659
-4 -10 15 0.3529 1.0409
-4 -10 16 0.4474 -0.4250
-4 -10 17 -0.4183 0.1970
-4 -10 18 -0.5380 0.3727
-4 -10 19 0.0897 0.4317
-4 -10 20 -0.9615 0.5984
-4 -10 21 0.6338 0.5574
-4 -10 22 -0.0557 -0.2055
-4 -9 1 -0.1623 0.2523
-4 -9 2 0.0870 0.3933
-4 -9 3 0.2287 -0.0171
-4 -9 4 -0.4336 -0.1422
-4 -9 5 0.2405 -0.1833
-4 -9 6 -0.2854 -0.3770
-4 -9 7 0.0336 -0.3106
-4 -9 8 -0.2211 -0.4700
-4 -9 9 -0.2245 -0.1673
-4 -9 10 0.1349 -0.2102
-4 -9 11 -0.0611 -0.4604
-4 -9 12 -0.1443 0.5585
-4 -9 13 0.4891 -0.1119
-4 -9 14 -0.4937 0.5150
-4 -9 15 0.2905 0.4686
-4 -9 16 0.0412 0.0504
-4 -9 17 -0.4159 -0.5424
-4 -9 18 -0.4998 0.2580
-4 -9 19 -0.4756 -0.7172
-4 -9 20 -0.6283 0.1314
-4 -9 21 -0.1631 0.3190
-4 -9 22 0.9913 -0.6463
-4 -8 1 -0.3462 0.0370
-4 -8 2 -0.2029 0.2246
-4 -8 3 0.2339 -0.2293
-4 -8 4 0.1733 -0.0424
-4 -8 5 0.1975 -0.0294
-4 -8 6 0.4776 -0.1758
-4 -8 7 -0.0656 -0.1326
-4 -8 8 0.4474 -0.1631
-4 -8 9 0.0266 -0.2684
-4 -8 10 0.6220 0.0056
-4 -8 11 -0.0531 -0.2157
-4 -8 12 0.2228 0.4014
-4 -8 13 -0.1850 0.2711
-4 -8 14 -0.1150 0.2684
-4 -8 15 -0.2475 0.5638
-4 -8 16 0.5971 -0.0844
-4 -8 17 -0.3298 -0.2476
-4 -8 18 0.4590 -0.0107
-4 -8 19 0.1687 -0.4617
-4 -8 20 -0.5986 -0.2257
-4 -8 21 0.4413 1.0396
-4 -8 22 0.4974 -0.0500
-4 -7 1 -0.4821 -0.5006
-4 -7 2 -0.0152 0.1119
-4 -7 3 0.0146 -0.1592
-4 -7 4 -0.2230 -0.0273
-4 -7 5 0.2217 0.3130
-4 -7 6 -0.1624 -0.5158
-4 -7 7 0.0575 0.2706
-4 -7 8 0.3308 -0.3737
-4 -7 9 0.2927 0.3046
-4 -7 10 0.4846 -0.0056
-4 -7 11 0.1862 0.3043
-4 -7 12 -0.2919 0.2483
-4 -7 13 -0.0578 0.3494
-4 -7 14 -0.7331 0.1846
-4 -7 15 -0.0851 0.7239
-4 -7 16 -0.1510 -0.0578
-4 -7 17 -0.3307 0.5019
-4 -7 18 0.1215 0.3405
-4 -7 19 0.1253 -0.5061
-4 -7 20 -0.9477 0.0120
-4 -7 21 -0.5286 0.3653
-4 -7 22 0.3187 0.5734
-4 -6 1 0.2404 -0.1862
-4 -6 2 0.3969 -0.3219
-4 -6 3 0.3013 -0.1226
-4 -6 4 -0.0674 0.1055
-4 -6 5 0.3990 -0.2341
-4 -6 6 -0.0667 -0.0397
-4 -6 7 0.3511 -0.1089
-4 -6 8 0.0834 0.4643
-4 -6 9 0.4038 0.3912
-4 -6 10 -0.0636 0.6720
-4 -6 11 -0.1882 0.2203
-4 -6 12 -0.4118 0.3319
-4 -6 13 -0.6539 -0.3013
-4 -6 14 -0.7207 0.0946
-4 -6 15 -0.2884 -0.2155
-4 -6 16 -0.5864 -0.3413
-4 -6 17 -0.4938 -0.0293
-4 -6 18 0.2830 0.2033
-4 -6 19 0.3410 -0.7697
-4 -6 20 -0.2121 -0.7848
-4 -6 21 -0.5095 0.1782
-4 -6 22 0.3036 -0.0215
-4 -5 1 0.4786 0.4259
-4 -5 2 0.1497 0.7719
-4 -5 3 -0.1955 -0.0250
-4 -5 4 -0.0886 0.3519
-4 -5 5 -0.1208 -0.3206
-4 -5 6 0.2128 -0.1425
-4 -5 7 -0.2692 -0.0428
-4 -5 8 0.0092 0.4079
-4 -5 9 -0.4584 0.3200
-4 -5 10 -0.3512 0.1567
-4 -5 11 -0.5099 0.0541
-4 -5 12 -0.1294 -0.5292
-4 -5 13 -0.3027 -0.4898
-4 -5 14 -0.0425 -0.2412
-4 -5 15 0.2807 -0.3928
-4 -5 16 -0.0890 -0.4744
-4 -5 17 -0.4841 0.2840
-4 -5 18 0.4575 0.5407
-4 -5 19 0.6340 -0.0139
-4 -5 20 -0.0553 -0.4383
-4 -5 21 -0.1480 -0.0192
-4 -4 1 -1.0488 0.8385
-4 -4 2 0.1654 -0.5414
-4 -4 3 -0.8780 -0.1129
-4 -4 4 0.7214 -0.5528
-4 -4 5 0.3159 -0.3134
-4 -4 6 0.5198 -0.1515
-4 -4 7 0.1249 0.1034
-4 -4 8 -0.3829 0.1554
-4 -4 9 -0.2199 0.0730
-4 -4 10 -0.5524 -0.2448
-4 -4 11 -0.0174 -0.0669
-4 -4 12 0.1920 -0.2200
-4 -4 13 -0.1010 -0.2216
-4 -4 14 0.0568 0.3765
-4 -4 15 0.2401 -0.0880
-4 -4 16 -0.4535 -0.6471
-4 -4 17 -0.7663 0.1386
-4 -4 18 -0.1771 0.3670
-4 -4 19 0.4114 -0.1362
-4 -4 20 0.2420 -0.2016
-4 -4 21 -0.0321 -0.7281
-4 -3 1 0.7210 0.3980
-4 -3 2 -0.5231 -1.0595
-4 -3 3 0.7837 0.6482
-4 -3 4 0.5388 0.0851
-4 -3 5 0.5230 0.5323
-4 -3 6 0.0621 0.4392
-4 -3 7 -0.2862 -0.0471
-4 -3 8 -0.4334 -0.0640
-4 -3 9 -0.1542 -0.5057
-4 -3 10 -0.1724 -0.4500
-4 -3 11 -0.0707 0.0486
-4 -3 12 0.2429 -0.2396
-4 -3 13 -0.4417 -0.0462
-4 -3 14 -0.2021 0.1322
-4 -3 15 0.4621 -0.3931
-4 -3 16 -0.1164 -0.9295
-4 -3 17 -0.3374 -0.3272
-4 -3 18 0.2588 0.3126
-4 -3 19 0.0895 0.3277
-4 -3 20 0.8105 0.3731
-4 -3 21 0.2371 -0.3191
-4 -2 1 -0.1297 -0.9051
-4 -2 2 -0.1321 0.4997
-4 -2 3 -0.4892 -0.1156
-4 -2 4 0.1865 1.0725
-4 -2 5 -0.2253 -0.1895
-4 -2 6 -0.2420 0.2811
-4 -2 7 0.1324 -0.3791
-4 -2 8 -0.0281 -0.2037
-4 -2 9 0.5699 -0.1079
-4 -2 10 -0.0944 -0.2501
-4 -2 11 0.0698 0.3144
-4 -2 12 -0.1488 -0.2031
-4 -2 13 -0.3452 -0.3501
-4 -2 14 -0.0635 0.1211
-4 -2 15 0.6125 -0.3638
-4 -2 16 0.3551 -0.6202
-4 -2 17 -0.2044 0.0299
-4 -2 18 -0.1967 -0.0614
-4 -2 19 -0.4233 0.5750
-4 -2 20 0.0034 0.3161
-4 -1 1 -0.0904 0.2536
-4 -1 2 0.8004 -1.8371
-4 -1 3 -1.1801 0.8416
-4 -1 4 0.8267 -0.0081
-4 -1 5 -0.6751 -0.1422
-4 -1 6 0.1383 0.3717
-4 -1 7 -0.0943 -0.3869
-4 -1 8 -0.1572 0.4626
-4 -1 9 0.1669 -0.1645
-4 -1 10 -0.3465 -0.0751
-4 -1 11 -0.1816 -0.3369
-4 -1 12 0.0530 -0.5106
-4 -1 13 0.0073 -0.4948
-4 -1 14 0.4436 -0.1509
-4 -1 15 0.8458 0.1373
-4 -1 16 0.4661 -0.3200
-4 -1 17 0.2240 0.0402
-4 -1 18 -0.0439 -0.1033
-4 -1 19 -0.4763 -0.2827
-4 -1 20 0.0002 0.7646
-4 0 1 2.7482 0.5504
-4 0 2 -0.6131 -0.7363
-4 0 3 0.0554 0.9077
-4 0 4 -0.1345 -0.0908
-4 0 5 -0.3329 -0.0739
-4 0 6 0.1381 -0.2678
-4 0 7 -0.2033 -0.2433
-4 0 8 0.1060 -0.0514
-4 0 9 0.0679 -0.0664
-4 0 10 0.3268 -0.2704
-4 0 11 0.3007 -0.2580
-4 0 12 0.3710 -0.0950
-4 0 13 0.6065 0.2396
-4 0 14 0.2072 0.6057
-4 0 15 0.5197 0.6097
-4 0 16 -0.1054 0.3487
-4 0 17 -0.2244 0.3959
-4 0 18 0.2331 -0.5396
-4 0 19 -0.9767 -0.3664
-4 0 20 0.0022 -0.1671
-4 1 1 0.1766 0.2407
-4 1 2 -0.0128 -0.0817
-4 1 3 -1.0401 -0.2124
-4 1 4 0.2914 0.0095
-4 1 5 0.1095 -0.3716
-4 1 6 0.1337 0.0633
-4 1 7 0.2439 -0.0500
-4 1 8 -0.3491 0.0947
-4 1 9 0.0034 0.2724
-4 1 10 0.1105 0.0451
-4 1 11 0.1436 -0.1574
-4 1 12 -0.2120 0.2815
-4 1 13 -0.1053 0.3671
-4 1 14 -0.1687 0.3501
-4 1 15 -0.3053 -0.0402
-4 1 16 -0.3966 -0.3797
-4 1 17 0.2865 -0.0669
-4 1 18 0.6582 -0.9573
-4 1 19 0.8428 -0.7654
-4 2 1 0.6300 0.9980
-4 2 2 0.1061 -1.5450
-4 2 3 -0.1780 0.4192
-4 2 4 0.5034 0.0066
-4 2 5 -0.0728 0.0743
-4 2 6 0.1618 0.3867
-4 2 7 -0.1611 -0.4137
-4 2 8 -0.2965 -0.1922
-4 2 9 -0.1642 -0.2049
-4 2 10 0.4243 0.1131
-4 2 11 0.3321 -0.5388
-4 2 12 -0.3095 0.0412
-4 2 13 0.1188 0.3421
-4 2 14 0.1931 -0.1454
-4 2 15 0.4646 -0.1751
-4 2 16 0.3290 -0.1304
-4 2 17 0.7751 0.5896
-4 2 18 1.6019 0.9188
-4 2 19 1.0478 0.3417
-4 3 1 0.9600 0.0622
-4 3 2 -0.1702 0.0298
-4 3 3 -0.3197 0.1266
-4 3 4 -0.0712 0.2093
-4 3 5 -0.4764 0.1503
-4 3 6 0.1229 -0.0680
-4 3 7 0.1101 -0.2500
-4 3 8 0.1998 -0.4164
-4 3 9 -0.2143 0.2280
-4 3 10 0.7055 0.6059
-4 3 11 0.3019 -0.2442
-4 3 12 -0.4877 0.2411
-4 3 13 0.0435 0.6018
-4 3 14 0.1739 0.4811
-4 3 15 0.3717 0.4079
-4 3 16 -0.1763 0.4868
-4 3 18 0.1173 1.3962
-4 4 1 -0.2136 0.4246
-4 4 2 0.3103 -0.8061
-4 4 3 -0.4027 0.0821
-4 4 4 -0.0679 -0.4575
-4 4 5 -0.1149 -0.0254
-4 4 6 0.0750 0.0688
-4 4 7 0.3693 0.0465
-4 4 8 0.0059 -0.3093
-4 4 9 -0.6005 0.4151
-4 4 10 0.1308 0.7022
-4 4 11 0.1718 -0.3925
-4 4 12 -0.8952 -0.0429
-4 4 13 -0.3749 0.3426
-4 4 14 -0.3284 0.3222
-4 4 15 -0.1382 0.1362
-4 4 16 -0.9989 -0.1663
-4 4 17 -1.2131 0.4495
-4 5 1 0.9486 0.3359
-4 5 2 -0.3749 -0.1724
-4 5 3 0.3340 -0.0862
-4 5 4 -0.1456 -0.1091
-4 5 5 -0.2462 -0.0273
-4 5 6 -0.1126 0.1618
-4 5 7 0.0840 0.0794
-4 5 8 -0.1037 -0.5480
-4 5 9 -0.8854 -0.1576
-4 5 10 0.2013 0.5689
-4 5 11 0.2306 -0.8313
-4 5 12 -0.2993 -0.3358
-4 5 13 -0.1573 -0.1795
-4 5 14 0.0155 0.0714
-4 5 15 0.3517 -0.1925
-4 5 16 -0.1460 -0.6454
-4 5 17 -0.8853 -0.5199
-4 6 1 -0.2953 -0.5412
-4 6 2 0.3400 0.1441
-4 6 3 -0.0449 -0.2620
-4 6 4 0.0348 -0.3292
-4 6 5 -0.1143 -0.1712
-4 6 6 -0.2248 -0.1999
-4 6 7 0.3050 -0.0757
-4 6 8 0.3162 -0.8613
-4 6 9 -0.6138 -0.1441
-4 6 10 0.4674 0.3657
-4 6 11 0.5203 -0.0189
-4 6 12 0.0627 -0.1015
-4 6 13 0.0279 0.3845
-4 6 14 -0.1143 0.5626
-4 6 15 0.2852 0.4717
-4 6 16 0.0065 -0.2786
-4 7 1 0.1417 0.6275
-4 7 2 0.0525 -0.0537
-4 7 3 0.1675 0.1655
-4 7 4 -0.1266 -0.0918
-4 7 5 0.0028 -0.4131
-4 7 6 0.0081 -0.1444
-4 7 7 0.5194 -0.0122
-4 7 8 0.4430 -0.5894
-4 7 9 -0.2651 -0.0825
-4 7 10 -0.1935 0.6522
-4 7 11 0.1961 0.0277
-4 7 12 -0.4488 0.2703
-4 7 13 -0.4042 -0.0552
-4 7 14 -0.6140 0.2954
-4 7 15 -0.1174 0.2065
-4 8 1 -0.1033 -0.3230
-4 8 2 -0.3026 0.0835
-4 8 3 -0.0928 -0.4959
-4 8 4 0.3555 -0.4862
-4 8 5 0.4090 -0.2354
-4 8 6 0.5345 -0.1395
-4 8 7 0.6933 0.3416
-4 8 8 0.6215 -0.0915
-4 8 9 -0.3981 -0.2259
-4 8 10 -0.0283 0.2868
-4 8 11 -0.3607 -0.1249
-4 8 12 0.0087 -0.0913
-4 8 13 -0.2831 -0.1600
-4 8 14 -0.4489 -0.0076
-4 9 1 -0.1662 -0.0597
-4 9 2 0.4554 -0.1884
-4 9 3 0.5963 0.2028
-4 9 4 0.2056 0.3469
-4 9 5 0.6107 0.6994
-4 9 6 0.0192 0.7215
-4 9 7 0.0865 0.7909
-4 9 8 0.1880 0.0667
-4 9 9 -0.2121 0.0148
-4 9 10 -0.2186 -0.2839
-4 9 11 -0.0353 0.0439
-4 9 12 -0.2619 -0.0476
-4 9 13 -0.0702 -0.2917
-4 9 14 -0.7455 -0.0660
-4 10 1 -0.0291 0.0628
-4 10 2 -0.3723 0.3412
-4 10 3 -0.3116 -0.2892
-4 10 4 -0.5319 0.4536
-4 10 5 -0.5814 0.1575
-4 10 6 -0.4192 0.1706
-4 10 7 -0.2869 0.1153
-4 10 8 -0.0972 0.0268
-4 10 9 0.2241 -0.2905
-4 10 10 -0.0725 0.0015
-4 10 11 -0.1913 -0.2670
-4 10 12 0.0259 0.1615
-4 10 13 -0.1782 -0.4849
-4 11 1 -0.3667 -0.7434
-4 11 2 0.7219 -0.5184
-4 11 3 0.0040 -0.4314
-4 11 4 -0.0252 -0.4854
-4 11 5 -0.1422 0.1898
-4 11 6 -0.0040 -0.1272
-4 11 7 -0.2670 -0.1092
-4 11 8 0.0925 0.2367
-4 11 9 -0.0705 -0.0708
-4 11 10 0.0856 -0.2957
-4 11 11 -0.3835 -0.0446
-4 11 12 -0.0185 -0.3093
-4 12 1 0.7754 0.5484
-4 12 2 0.4323 0.1235
-4 12 3 0.5553 -0.0304
-4 12 4 -0.5741 -0.0449
-4 12 5 -0.1700 0.0394
-4 12 6 -0.0091 -0.3085
-4 12 7 -0.2391 -0.2294
-4 12 8 -0.0495 -0.1808
-4 12 9 0.3515 -0.0012
-4 12 10 -0.0294 -0.4155
-4 12 11 0.2138 -0.2070
-4 13 1 0.1583 0.2391
-4 13 2 0.3474 0.6416
-4 13 3 0.0520 -0.5836
-4 13 4 0.0619 -0.3639
-4 13 5 0.0861 -0.1155
-4 13 6 0.4904 -0.1775
-4 13 7 0.2649 -0.3576
-4 14 1 -0.5343 0.6689
-4 14 2 0.3900 0.1481
-4 14 3 0.4154 0.1953
-4 14 4 -0.0050 -0.2392
-4 14 5 0.0426 0.5374
-4 14 6 0.5993 0.1661
-4 15 1 -0.1603 0.1816
-4 15 2 -0.1993 0.3835
-4 15 3 0.4100 -0.3495
-4 15 4 -0.3705 -0.1623
-4 15 5 0.0271 0.4189
-4 16 1 -0.3013 -0.0907
-4 16 2 0.6551 0.2986
-4 16 3 0.3810 -0.1620
-4 16 4 0.0749 0.0174
-4 16 5 0.1507 0.3960
-4 17 1 0.0088 0.6409
-4 17 2 0.1000 0.4756
-4 17 3 0.2646 0.3532
-4 17 4 -0.3094 0.1083
-4 18 1 -0.3065 0.1705
-4 18 2 -0.1033 0.5410
-4 18 3 0.1134 -0.1263
-4 19 1 -0.5200 0.4254
-3 -21 10 -0.1004 -0.7405
-3 -21 11 0.1365 -0.3549
-3 -21 12 -0.1770 -0.4585
-3 -20 5 0.1925 -0.1783
-3 -20 6 -0.2760 0.4187
-3 -20 7 0.1835 -0.3485
-3 -20 8 0.3926 0.0920
-3 -20 9 0.7136 -0.4148
-3 -20 10 0.4626 -0.1778
-3 -20 11 0.4242 -0.2566
-3 -20 12 -0.2680 -0.0108
-3 -20 13 0.4446 0.2121
-3 -20 14 0.0677 -0.6235
-3 -20 15 -0.0833 -0.6249
-3 -20 16 -0.5500 -0.0275
-3 -19 2 -0.7998 0.5984
-3 -19 3 -0.4653 0.7218
-3 -19 4 0.3981 0.1119
-3 -19 5 -0.4608 -0.3429
-3 -19 6 0.2831 -0.1998
-3 -19 7 -0.0312 0.0444
-3 -19 8 0.4869 0.3970
-3 -19 9 0.4197 0.2637
-3 -19 10 0.2332 0.3243
-3 -19 11 0.0152 -0.3064
-3 -19 12 -0.3467 0.0756
-3 -19 13 0.2271 -0.0255
-3 -19 14 0.8853 -0.4650
-3 -19 15 -0.0872 -0.9534
-3 -19 16 0.5050 0.2782
-3 -19 17 0.2699 -0.0907
-3 -19 18 0.8350 0.8263
-3 -18 1 -0.2426 -0.7245
-3 -18 2 -0.7085 -0.2965
-3 -18 3 -0.1055 0.4809
-3 -18 4 0.1934 -0.4227
-3 -18 5 0.2780 -0.0300
-3 -18 6 0.0683 -0.3346
-3 -18 7 -0.1222 0.1820
-3 -18 8 0.0262 0.2933
-3 -18 9 -0.1954 0.2184
-3 -18 10 0.3763 -0.0618
-3 -18 11 -0.0316 -0.3861
-3 -18 12 0.1338 -0.2366
-3 -18 13 0.4259 0.6005
-3 -18 14 1.2692 -0.1585
-3 -18 15 0.3193 -0.0012
-3 -18 16 0.1918 0.3742
-3 -18 17 0.1364 0.8390
-3 -18 19 1.1040 0.9922
-3 -17 1 0.2269 -0.4790
-3 -17 2 -0.3954 -0.2873
-3 -17 3 0.1369 -0.0952
-3 -17 4 0.1508 -0.0743
-3 -17 5 0.4773 -0.3531
-3 -17 6 0.1768 -0.3237
-3 -17 7 0.0589 -0.0656
-3 -17 8 -0.1793 -0.1702
-3 -17 9 0.1821 0.3714
-3 -17 10 0.0931 -0.1223
-3 -17 11 0.4926 0.1643
-3 -17 12 -0.3675 -0.0519
-3 -17 13 0.1281 1.2112
-3 -17 14 0.7007 0.4777
-3 -17 15 -0.1501 0.1275
-3 -17 16 -0.2949 0.7034
-3 -17 17 -0.8820 0.3985
-3 -17 18 -0.7933 1.4862
-3 -17 19 0.0960 1.2893
-3 -17 20 0.1206 0.0037
-3 -16 1 0.5229 -0.3169
-3 -16 2 0.2423 -0.1784
-3 -16 3 0.4836 -0.1253
-3 -16 4 0.8384 0.1229
-3 -16 5 0.8515 0.1007
-3 -16 6 0.5488 0.1833
-3 -16 7 0.4255 -0.1518
-3 -16 8 -0.1943 0.2781
-3 -16 9 0.1201 -0.2206
-3 -16 10 -0.1370 0.4689
-3 -16 11 0.3642 -0.3959
-3 -16 12 -0.7511 -0.0186
-3 -16 13 -0.3147 0.7576
-3 -16 14 0.0769 0.2555
-3 -16 15 -0.3284 0.0546
-3 -16 16 -0.6696 -0.4061
-3 -16 17 -1.1584 -0.1015
-3 -16 18 -1.4107 0.1437
-3 -16 19 -0.2954 0.5466
-3 -16 20 -0.2693 0.0107
-3 -16 21 -0.3865 -0.5542
-3 -15 1 0.1010 0.2004
-3 -15 2 0.4826 0.5581
-3 -15 3 0.2754 0.8125
-3 -15 4 0.3213 1.0446
-3 -15 5 -0.0086 0.8284
-3 -15 6 0.2369 0.7317
-3 -15 7 -0.3086 0.0327
-3 -15 8 0.2557 0.0469
-3 -15 9 -0.3875 -0.1523
-3 -15 10 0.3440 0.2178
-3 -15 11 0.1498 -0.2132
-3 -15 12 -0.2841 -0.2817
-3 -15 13 -0.5922 0.2404
-3 -15 14 0.0933 0.3728
-3 -15 15 0.1276 -0.7235
-3 -15 16 -0.3218 -0.4082
-3 -15 17 -0.1163 -1.1442
-3 -15 18 -0.7668 -0.3328
-3 -15 19 -0.2665 0.1861
-3 -15 20 0.6007 -0.4280
-3 -15 21 -0.9681 -0.0609
-3 -14 1 -0.3274 0.5608
-3 -14 2 -0.4537 0.1822
-3 -14 3 -0.6489 0.4983
-3 -14 4 -0.5532 0.0251
-3 -14 5 -0.6090 0.2711
-3 -14 6 -0.0747 -0.3669
-3 -14 7 0.1417 0.1200
-3 -14 8 0.2862 -0.5055
-3 -14 9 0.1382 0.0847
-3 -14 10 0.0100 0.0978
-3 -14 11 0.3751 0.1016
-3 -14 12 -0.1555 -0.6188
-3 -14 13 -0.6661 0.2398
-3 -14 14 0.4722 0.1319
-3 -14 15 0.0472 -0.2448
-3 -14 16 0.6234 -0.2408
-3 -14 17 0.2204 -0.4836
-3 -14 18 -0.1707 -0.4676
-3 -14 19 0.2855 0.4086
-3 -14 20 -0.0572 -0.4976
-3 -14 21 0.5731 -0.3419
-3 -14 22 -0.8981 -0.1530
-3 -13 1 0.1370 -0.3228
-3 -13 2 -0.2382 -0.1027
-3 -13 3 0.2681 -0.1241
-3 -13 4 -0.0135 -0.0806
-3 -13 5 0.5500 0.0561
-3 -13 6 0.0132 0.5071
-3 -13 7 0.7918 0.4743
-3 -13 8 0.1554 0.4450
-3 -13 9 0.1391 0.1740
-3 -13 10 -0.2119 0.3777
-3 -13 11 0.3335 0.2014
-3 -13 12 -0.0726 -0.5053
-3 -13 13 -0.3880 0.0904
-3 -13 14 -0.0268 0.2684
-3 -13 15 0.3430 0.0365
-3 -13 16 -0.0764 0.1754
-3 -13 17 0.5998 0.0211
-3 -13 18 -0.0950 0.1017
-3 -13 19 0.0005 0.0591
-3 -13 20 0.8274 0.7566
-3 -13 21 -0.3326 -0.9833
-3 -13 22 0.0588 1.0373
-3 -12 1 -0.1964 0.0762
-3 -12 2 0.0071 0.4901
-3 -12 3 -0.3204 0.3355
-3 -12 4 -0.1353 0.7224
-3 -12 5 -0.7530 0.1033
-3 -12 6 -0.5591 0.8993
-3 -12 7 -0.5821 0.2951
-3 -12 8 -0.2648 0.2851
-3 -12 9 -0.3212 -0.2222
-3 -12 10 -0.4601 0.0043
-3 -12 11 0.1978 0.0957
-3 -12 12 0.1403 -0.5815
-3 -12 13 -0.5343 -0.2778
-3 -12 14 0.1864 0.1445
-3 -12 15 -0.1909 -0.4519
-3 -12 16 -0.0892 0.2433
-3 -12 17 -0.0945 0.1429
-3 -12 18 0.1014 -0.2786
-3 -12 19 -0.6593 0.7971
-3 -12 20 0.7671 -0.4367
-3 -12 21 -0.3757 0.0186
-3 -12 22 -0.7554 -0.7905
-3 -11 1 -0.3930 0.0849
-3 -11 2 -0.3881 -0.3344
-3 -11 3 -0.6909 -0.1185
-3 -11 4 -0.0701 -0.5312
-3 -11 5 -0.5831 -0.4962
-3 -11 6 -0.4096 -0.4234
-3 -11 7 -0.0526 0.0361
-3 -11 8 0.2109 -0.2707
-3 -11 9 0.2205 -0.2255
-3 -11 10 0.0041 -0.0286
-3 -11 11 0.4190 0.2698
-3 -11 12 0.4702 -0.3859
-3 -11 13 0.1250 -0.0927
-3 -11 14 0.3894 -0.1343
-3 -11 15 0.4909 -0.2600
-3 -11 16 -0.2752 -0.3281
-3 -11 17 0.5413 0.3846
-3 -11 18 -0.2981 -0.4377
-3 -11 19 0.3881 0.5025
-3 -11 20 0.3325 0.5108
-3 -11 21 1.0596 -1.0232
-3 -11 22 -0.9357 0.2469
-3 -10 1 0.1526 -0.2295
-3 -10 2 0.1385 -0.5487
-3 -10 3 0.0584 0.1017
-3 -10 4 0.3528 -0.0933
-3 -10 5 0.0530 -0.4135
-3 -10 6 -0.4790 0.3515
-3 -10 7 0.1113 0.1941
-3 -10 8 -0.2176 0.3947
-3 -10 9 0.0493 0.1704
-3 -10 10 -0.4316 0.1611
-3 -10 11 -0.0796 0.5132
-3 -10 12 0.3348 0.1761
-3 -10 13 -0.0310 0.0192
-3 -10 14 0.5578 0.7701
-3 -10 15 0.5624 -0.4226
-3 -10 16 -0.2134 0.5953
-3 -10 17 0.2507 0.0962
-3 -10 18 -0.1377 0.4670
-3 -10 19 -0.8914 0.5767
-3 -10 20 0.8988 1.2563
-3 -10 21 -0.2296 -0.4797
-3 -10 22 -0.3697 -0.3526
-3 -9 1 0.5109 0.1662
-3 -9 2 -0.1729 -0.1423
-3 -9 3 -0.1147 0.1245
-3 -9 4 0.2159 -0.1302
-3 -9 5 -0.3684 -0.6935
-3 -9 6 -0.2321 -0.1718
-3 -9 7 -0.3826 -0.2061
-3 -9 8 -0.0921 -0.1140
-3 -9 9 -0.1903 -0.3426
-3 -9 10 -0.3486 -0.4293
-3 -9 11 -0.2650 0.1684
-3 -9 12 0.2440 -0.1981
-3 -9 13 -0.3338 0.5077
-3 -9 14 0.5517 0.4573
-3 -9 15 -0.0867 0.2384
-3 -9 16 -0.0187 0.0211
-3 -9 17 -0.4099 0.2979
-3 -9 18 -0.3729 -0.7531
-3 -9 19 -1.1999 0.5982
-3 -9 20 0.0091 0.2881
-3 -9 21 0.8490 -0.4407
-3 -9 22 -0.8990 -0.9583
-3 -8 1 -0.0081 0.0368
-3 -8 2 0.1662 0.0306
-3 -8 3 -0.0929 0.0337
-3 -8 4 0.6780 0.0436
-3 -8 5 0.3456 -0.2583
-3 -8 6 -0.2048 -0.0246
-3 -8 7 0.2670 0.2381
-3 -8 8 -0.1685 -0.2340
-3 -8 9 0.3866 -0.1031
-3 -8 10 -0.0522 -0.5744
-3 -8 11 0.2139 0.0706
-3 -8 12 -0.0767 0.0209
-3 -8 13 -0.0036 0.4233
-3 -8 14 -0.2176 0.5463
-3 -8 15 0.3214 0.2306
-3 -8 16 -0.3606 0.0058
-3 -8 17 0.6098 0.0150
-3 -8 18 -0.2827 -0.7756
-3 -8 19 -0.6569 -0.1296
-3 -8 20 0.1921 1.1739
-3 -8 21 0.7402 -0.5406
-3 -8 22 0.0816 -0.0546
-3 -7 1 -0.2770 0.3012
-3 -7 2 -0.1809 -0.4021
-3 -7 3 -0.2820 0.4909
-3 -7 4 0.0717 0.2296
-3 -7 5 -0.2856 -0.3498
-3 -7 6 -0.5371 0.2720
-3 -7 7 -0.1065 -0.5060
-3 -7 8 -0.0398 0.1403
-3 -7 9 0.6274 -0.3574
-3 -7 10 0.3886 0.0428
-3 -7 11 0.2216 0.0580
-3 -7 12 0.0239 0.3795
-3 -7 13 -0.4763 0.3153
-3 -7 14 -0.1574 0.5829
-3 -7 15 -0.3636 0.1333
-3 -7 16 -0.1027 0.6836
-3 -7 17 0.3220 0.0892
-3 -7 18 0.1556 -0.5387
-3 -7 19 -1.2141 -0.1408
-3 -7 20 -0.1359 0.5449
-3 -7 21 0.1865 0.2325
-3 -7 22 -0.1360 -0.7958
-3 -6 1 0.3626 -0.6061
-3 -6 2 -0.0348 -0.1416
-3 -6 3 0.0530 -0.3524
-3 -6 4 0.2314 -0.0788
-3 -6 5 -0.2282 -0.5213
-3 -6 6 0.1875 -0.3993
-3 -6 7 -0.1352 -0.0071
-3 -6 8 0.5488 0.1585
-3 -6 9 0.1434 0.6134
-3 -6 10 0.3289 0.4867
-3 -6 11 -0.2825 0.4340
-3 -6 12 -0.5938 0.1825
-3 -6 13 -0.5102 0.2513
-3 -6 14 -0.5883 -0.2263
-3 -6 15 -0.7236 0.0925
-3 -6 16 -0.3964 0.3147
-3 -6 17 0.3192 0.3610
-3 -6 18 0.3094 -0.8802
-3 -6 19 -0.4092 -0.5141
-3 -6 20 -0.3725 0.1947
-3 -6 21 0.6606 -0.0714
-3 -6 22 -0.0206 0.0349
-3 -5 1 0.1788 0.4553
-3 -5 2 0.6921 0.2009
-3 -5 3 -0.1695 0.5308
-3 -5 4 0.1936 -0.3291
-3 -5 5 0.0356 -0.1141
-3 -5 6 -0.1767 -0.4854
-3 -5 7 0.1686 0.1353
-3 -5 8 -0.3602 0.1202
-3 -5 9 -0.2054 0.5336
-3 -5 10 -0.3893 0.2104
-3 -5 11 -0.4695 -0.2731
-3 -5 12 -0.5697 -0.1308
-3 -5 13 -0.1460 -0.3907
-3 -5 14 -0.1446 -0.5468
-3 -5 15 -0.6383 -0.3894
-3 -5 16 -0.6026 0.4258
-3 -5 17 0.3270 0.4598
-3 -5 18 0.3791 -0.1941
-3 -5 19 -0.1979 -0.4982
-3 -5 20 -0.2011 0.2622
-3 -5 21 -0.3110 0.0785
-3 -4 1 -0.0537 0.5649
-3 -4 2 -1.1865 0.3831
-3 -4 3 0.6255 -0.1526
-3 -4 4 -0.3749 -0.5292
-3 -4 5 0.7383 -0.4604
-3 -4 6 0.3440 -0.1625
-3 -4 7 0.0998 -0.0449
-3 -4 8 -0.1217 0.2303
-3 -4 9 -0.5684 0.0385
-3 -4 10 -0.1651 -0.0488
-3 -4 11 -0.2529 -0.4934
-3 -4 12 -0.2198 -0.2847
-3 -4 13 0.3109 0.0674
-3 -4 14 0.1993 -0.7415
-3 -4 15 -0.6276 -0.5843
-3 -4 16 -0.7564 0.0482
-3 -4 17 -0.1097 0.1730
-3 -4 18 0.4384 -0.2513
-3 -4 19 0.1391 -0.4181
-3 -4 20 0.1324 -0.5638
-3 -4 21 -0.1168 -0.2111
-3 -3 1 -1.3704 -1.2304
-3 -3 2 0.2433 0.9504
-3 -3 3 0.3836 -0.9233
-3 -3 4 0.7724 0.3958
-3 -3 5 0.4506 0.2285
-3 -3 6 0.2282 0.2213
-3 -3 7 -0.2547 0.2971
-3 -3 8 -0.3050 -0.4033
-3 -3 9 -0.3582 -0.3195
-3 -3 10 0.1456 -0.3603
-3 -3 11 0.2586 -0.5819
-3 -3 12 -0.2005 0.1879
-3 -3 13 0.5310 0.2407
-3 -3 14 0.4079 -0.4018
-3 -3 15 -0.2757 -0.8446
-3 -3 16 -0.3831 -0.2332
-3 -3 17 0.0537 0.2396
-3 -3 18 0.3276 0.2779
-3 -3 19 0.6544 0.3998
-3 -3 20 0.1968 0.0004
-3 -3 21 0.0538 -0.1114
-3 -2 1 -1.0391 0.0913
-3 -2 2 0.1732 -0.2820
-3 -2 3 0.4146 1.0274
-3 -2 4 0.0779 -0.1766
-3 -2 5 -0.0236 0.7729
-3 -2 6 -0.0997 -0.0749
-3 -2 7 -0.0548 -0.0821
-3 -2 8 0.3634 -0.1674
-3 -2 9 0.1859 -0.1330
-3 -2 10 0.5294 0.3477
-3 -2 11 -0.1216 -0.0507
-3 -2 12 -0.4936 0.4343
-3 -2 13 -0.1820 0.4253
-3 -2 14 0.3440 -0.5095
-3 -2 15 -0.0457 -0.8192
-3 -2 16 -0.3527 -0.5179
-3 -2 17 -0.2130 -0.0809
-3 -2 18 -0.4367 0.3322
-3 -2 19 -0.1330 0.1937
-3 -2 20 0.1082 -0.1411
-3 -2 21 -0.1418 -0.5977
-3 -1 1 0.4232 -1.6146
-3 -1 2 -1.1906 1.0074
-3 -1 3 1.1898 -0.1491
-3 -1 4 -0.8836 0.2946
-3 -1 5 0.1076 0.3096
-3 -1 6 -0.2639 -0.2353
-3 -1 7 -0.2973 0.4532
-3 -1 8 0.1497 -0.0138
-3 -1 9 -0.4003 0.3439
-3 -1 10 -0.1214 -0.0555
-3 -1 11 -0.5285 -0.5106
-3 -1 12 -0.5982 -0.4731
-3 -1 13 0.2444 -0.3325
-3 -1 14 0.8501 -0.4597
-3 -1 15 0.9287 -0.8883
-3 -1 16 0.4621 -0.2801
-3 -1 17 0.2637 -0.3558
-3 -1 18 -0.1793 -0.1712
-3 -1 19 0.0568 0.3920
-3 -1 20 0.4856 -0.3522
-3 0 1 -0.9143 -1.2897
-3 0 2 0.5642 1.2420
-3 0 3 -0.3436 -0.1234
-3 0 4 -0.2160 0.0941
-3 0 5 -0.0535 -0.1697
-3 0 6 -0.3865 -0.5265
-3 0 7 -0.0177 -0.0420
-3 0 8 -0.1601 -0.1523
-3 0 9 0.1089 -0.0734
-3 0 10 0.2470 -0.4060
-3 0 11 0.2016 -0.5177
-3 0 12 0.4453 -0.1418
-3 0 13 0.5072 0.3626
-3 0 14 1.1408 0.6904
-3 0 15 0.5286 0.4392
-3 0 16 0.3110 0.5259
-3 0 17 0.1375 -0.0196
-3 0 18 -0.7076 -0.1534
-3 0 19 0.0042 -0.0465
-3 0 20 -0.4886 -0.1091
-3 1 1 -0.0957 0.2236
-3 1 2 -0.9652 -0.1009
-3 1 3 0.3988 0.2137
-3 1 4 -0.2930 -0.4192
-3 1 5 0.5748 -0.1458
-3 1 6 0.2994 -0.2756
-3 1 7 -0.1621 0.0080
-3 1 8 0.0020 0.3033
-3 1 9 0.0386 0.1640
-3 1 10 0.1640 -0.1467
-3 1 11 -0.0009 0.0323
-3 1 12 0.0530 0.2140
-3 1 13 -0.1465 0.5689
-3 1 14 -0.1431 0.5824
-3 1 15 -0.2174 0.1632
-3 1 16 -0.2453 0.0791
-3 1 17 0.2383 -0.7471
-3 1 18 0.3514 -0.7857
-3 1 19 0.2899 -1.0367
-3 2 1 -0.0633 -1.4959
-3 2 2 -0.2708 0.9913
-3 2 3 0.3947 -0.4890
-3 2 4 0.1392 0.6492
-3 2 5 0.4865 0.5081
-3 2 6 0.0374 -0.1662
-3 2 7 -0.3831 0.1284
-3 2 8 -0.3729 -0.0858
-3 2 9 0.1569 0.0301
-3 2 10 0.2857 -0.4604
-3 2 11 -0.1009 0.0044
-3 2 12 0.2586 0.1172
-3 2 13 -0.2507 -0.0464
-3 2 14 0.0914 0.1275
-3 2 15 0.0403 -0.4225
-3 2 16 0.4626 0.0316
-3 2 17 1.2787 0.1470
-3 2 18 1.4811 -0.1878
-3 2 19 1.5646 0.2284
-3 3 1 -0.8831 0.1155
-3 3 2 0.0761 -0.0731
-3 3 3 -0.5607 0.5206
-3 3 4 -0.6036 0.3716
-3 3 5 0.0324 0.3815
-3 3 6 -0.2141 -0.2065
-3 3 7 -0.1211 -0.4605
-3 3 8 -0.2462 0.0546
-3 3 9 0.5575 0.3502
-3 3 10 0.2640 -0.2851
-3 3 11 -0.1323 0.4740
-3 3 12 0.2154 0.1936
-3 3 13 -0.0301 0.1262
-3 3 14 0.3826 0.1900
-3 3 15 0.3363 0.0196
-3 3 16 0.1084 0.9990
-3 3 17 0.8372 1.3763
-3 3 18 0.7042 1.8462
-3 4 1 0.6207 -0.5986
-3 4 2 -0.7995 -0.1077
-3 4 3 0.0101 -0.6171
-3 4 4 -0.6510 0.1949
-3 4 5 0.0222 0.0310
-3 4 6 0.2967 -0.1677
-3 4 7 -0.1064 -0.2967
-3 4 8 -0.4341 0.2929
-3 4 9 0.3179 0.4902
-3 4 10 -0.1079 -0.1547
-3 4 11 -0.4826 0.2665
-3 4 12 0.1109 0.3033
-3 4 13 -0.2419 0.1585
-3 4 14 0.3028 0.4761
-3 4 15 -0.3135 -0.0340
-3 4 16 -0.8307 0.8088
-3 4 17 -1.1404 1.2731
-3 5 1 -0.4259 -0.5213
-3 5 2 0.6203 0.2233
-3 5 3 -0.6030 -0.4733
-3 5 4 -0.3799 0.0062
-3 5 5 -0.0949 0.2120
-3 5 6 -0.0417 -0.1338
-3 5 7 -0.1290 -0.4920
-3 5 8 -0.7045 0.0648
-3 5 9 0.0570 0.2706
-3 5 10 -0.0738 -0.5785
-3 5 11 -0.5022 0.2207
-3 5 12 0.0556 -0.1629
-3 5 13 -0.2223 0.2503
-3 5 14 0.3339 0.0963
-3 5 15 -0.0117 -0.4568
-3 5 16 -0.9402 -0.3810
-3 5 17 -1.2349 0.3459
-3 6 1 0.0247 0.5547
-3 6 2 0.0210 -0.8120
-3 6 3 0.0840 -0.4779
-3 6 4 -0.2880 -0.2177
-3 6 5 0.0224 -0.2746
-3 6 6 0.3252 -0.0439
-3 6 7 0.0433 -0.7680
-3 6 8 -0.4881 -0.2192
-3 6 9 0.3962 0.0945
-3 6 10 -0.0724 -0.5322
-3 6 11 0.0360 0.0330
-3 6 12 0.0982 0.1100
-3 6 13 -0.0528 0.2843
-3 6 14 0.5528 0.6961
-3 6 15 0.3423 -0.3803
-3 6 16 -0.4040 -0.4335
-3 7 1 0.6138 -0.2861
-3 7 2 0.4632 0.3606
-3 7 3 -0.0373 -0.2514
-3 7 4 0.0969 0.0061
-3 7 5 -0.2470 0.1476
-3 7 6 0.3984 -0.2019
-3 7 7 0.2832 -0.6446
-3 7 8 -0.1414 -0.1418
-3 7 9 0.4178 -0.0436
-3 7 10 0.2192 -0.1058
-3 7 11 -0.1870 0.3216
-3 7 12 0.1125 0.1219
-3 7 13 -0.6387 0.7258
-3 7 14 0.2657 0.6575
-3 7 15 0.3217 0.0685
-3 8 1 -0.4229 0.6146
-3 8 2 0.0656 -0.3871
-3 8 3 -0.0947 -0.1095
-3 8 4 -0.2306 -0.5393
-3 8 5 0.5032 -0.2116
-3 8 6 0.6502 -0.0384
-3 8 7 0.7511 -0.2574
-3 8 8 0.3162 0.0986
-3 8 9 0.2893 0.4045
-3 8 10 -0.1845 -0.1006
-3 8 11 -0.1638 0.4209
-3 8 12 -0.5600 -0.1203
-3 8 13 -0.6407 0.3287
-3 8 14 -0.3460 0.7963
-3 8 15 0.3241 0.1370
-3 9 1 0.5509 -0.0689
-3 9 2 0.0892 0.0580
-3 9 3 0.4381 -0.3904
-3 9 4 0.5288 0.6615
-3 9 5 0.2959 0.4674
-3 9 6 0.4837 0.9719
-3 9 7 0.2448 0.5567
-3 9 8 -0.2660 0.4597
-3 9 9 0.1070 0.0542
-3 9 10 -0.4027 -0.0595
-3 9 11 -0.1910 -0.2020
-3 9 12 -0.1128 -0.2766
-3 9 13 -0.9789 -0.1653
-3 9 14 -0.1717 0.3317
-3 10 1 -0.4572 0.2196
-3 10 2 0.3676 0.0416
-3 10 3 -0.7922 0.4837
-3 10 4 -0.3495 0.1294
-3 10 5 -0.7142 0.6338
-3 10 6 -0.4885 0.2663
-3 10 7 -0.4636 0.0998
-3 10 8 -0.0531 0.2067
-3 10 9 -0.1001 -0.1645
-3 10 10 0.0079 -0.1433
-3 10 11 -0.0873 0.2294
-3 10 12 -0.1051 -0.5825
-3 10 13 -0.4801 0.0243
-3 11 1 0.2238 0.2318
-3 11 2 -0.5084 -0.9075
-3 11 3 0.1824 -0.4940
-3 11 4 -0.6280 -0.2996
-3 11 5 0.0220 -0.2853
-3 11 6 -0.3383 -0.2185
-3 11 7 -0.2361 0.1358
-3 11 8 -0.1192 -0.1399
-3 11 9 0.0258 0.0300
-3 11 10 -0.4001 -0.2944
-3 11 11 0.1231 -0.1969
-3 11 12 -0.1343 -0.4203
-3 12 1 0.8160 -0.7948
-3 12 2 0.8058 0.1894
-3 12 3 0.0263 -0.5746
-3 12 4 0.2340 0.2180
-3 12 5 -0.1373 -0.2091
-3 12 6 -0.2025 -0.1770
-3 12 7 -0.1015 -0.2834
-3 12 8 -0.1030 0.0363
-3 12 9 0.2407 -0.4528
-3 12 10 0.1558 0.0093
-3 12 11 0.2104 -0.0863
-3 13 1 0.1299 1.0732
-3 13 2 0.5357 -0.0773
-3 13 3 -0.0832 0.3368
-3 13 4 -0.1854 -0.3339
-3 13 5 0.1516 -0.0288
-3 13 6 0.1853 -0.4574
-3 13 7 -0.1289 -0.1212
-3 14 1 0.1193 0.4198
-3 14 2 -0.3771 0.1785
-3 14 3 0.2327 -0.5447
-3 14 4 -0.1920 0.1913
-3 14 5 0.4933 -0.0972
-3 14 6 0.0781 -0.1691
-3 15 1 -0.2568 -0.2196
-3 15 2 0.6630 -0.0574
-3 15 3 -0.1927 -0.2550
-3 15 4 0.2657 0.0559
-3 15 5 0.0909 0.0191
-3 15 6 0.1775 0.4000
-3 16 1 0.3004 0.5150
-3 16 2 0.1773 -0.1329
-3 16 3 0.4912 0.1308
-3 16 4 0.0056 -0.0451
-3 16 5 0.0888 0.3079
-3 16 6 0.0700 0.2852
-3 17 1 0.1299 0.0432
-3 17 2 0.2020 0.6670
-3 17 3 0.1501 -0.0183
-3 17 4 -0.0976 0.3554
-3 18 1 -0.3419 0.4566
-3 18 2 0.1200 0.1913
-3 18 3 -0.1262 0.1707
-3 19 1 -0.0957 0.3111
-2 -21 7 -0.0147 -0.4412
-2 -21 8 -0.0903 -0.0768
-2 -21 9 -0.1335 -0.5661
-2 -21 10 0.1538 -0.6122
-2 -21 11 -0.1636 -0.7076
-2 -21 12 0.0711 -0.2788
-2 -21 13 0.0115 -0.6922
-2 -21 14 -0.6746 -0.0489
-2 -20 4 0.2186 0.3943
-2 -20 5 -0.3107 0.6218
-2 -20 6 0.3028 -0.0651
-2 -20 7 -0.1020 -0.1218
-2 -20 8 0.4264 -0.4433
-2 -20 9 0.5368 -0.2175
-2 -20 10 0.7407 -0.2755
-2 -20 11 0.3010 -0.1568
-2 -20 12 0.4401 0.1951
-2 -20 13 0.0457 -0.6013
-2 -20 14 -0.4282 -0.0737
-2 -20 15 -0.1540 -0.3139
-2 -20 16 0.0681 -0.4829
-2 -19 1 -0.7441 0.1139
-2 -19 2 -0.1923 0.6517
-2 -19 3 0.0999 0.1682
-2 -19 4 -0.6285 -0.2247
-2 -19 5 -0.0234 0.1780
-2 -19 6 -0.1679 -0.3199
-2 -19 7 0.3405 0.1022
-2 -19 8 0.3685 0.0876
-2 -19 9 0.3014 0.4953
-2 -19 10 0.4035 0.1306
-2 -19 11 -0.3983 0.2501
-2 -19 12 0.3364 0.0487
-2 -19 13 0.0310 -0.6804
-2 -19 14 -0.0265 -0.6017
-2 -19 15 0.5212 -0.2922
-2 -19 16 0.1785 -0.7313
-2 -19 17 0.6100 0.6360
-2 -19 18 1.2104 -0.0017
-2 -18 1 -0.6827 -0.1359
-2 -18 2 -0.1308 0.2582
-2 -18 3 0.1507 -0.3802
-2 -18 4 -0.1946 -0.1606
-2 -18 5 0.1391 -0.4664
-2 -18 6 -0.0447 -0.0573
-2 -18 7 0.1611 0.0933
-2 -18 8 -0.1943 0.1865
-2 -18 9 0.1943 0.4342
-2 -18 10 -0.1818 -0.3236
-2 -18 11 0.0072 0.0940
-2 -18 12 0.3483 -0.0959
-2 -18 13 0.8542 -0.2783
-2 -18 14 0.4006 -0.1408
-2 -18 15 0.8247 0.0428
-2 -18 16 0.2098 0.0917
-2 -18 17 -0.0484 0.8903
-2 -18 18 1.3094 1.0530
-2 -18 19 0.6542 -0.2938
-2 -18 20 0.2731 -0.0096
-2 -17 1 -0.0713 -0.4181
-2 -17 2 -0.0314 0.1266
-2 -17 3 0.1618 -0.3220
-2 -17 4 0.3102 -0.3252
-2 -17 5 0.1716 -0.4215
-2 -17 6 0.1414 -0.2218
-2 -17 7 -0.1011 -0.2849
-2 -17 8 -0.2381 0.2876
-2 -17 9 0.0472 -0.1832
-2 -17 10 0.0540 0.1172
-2 -17 11 -0.0808 -0.2571
-2 -17 12 0.2211 0.8174
-2 -17 13 0.6673 0.0516
-2 -17 14 0.0935 0.5271
-2 -17 15 0.6007 0.4591
-2 -17 16 -0.3777 -0.1785
-2 -17 17 -0.6332 1.5440
-2 -17 18 0.5211 1.0536
-2 -17 19 0.5433 0.4541
-2 -17 20 -0.0718 0.5535
-2 -16 1 -0.1771 -0.2681
-2 -16 2 0.3967 -0.0117
-2 -16 3 0.4986 -0.1220
-2 -16 4 0.7819 -0.2359
-2 -16 5 0.7677 -0.0793
-2 -16 6 0.7574 -0.3283
-2 -16 7 -0.0164 -0.1353
-2 -16 8 0.2912 -0.1509
-2 -16 9 -0.1668 0.1662
-2 -16 10 0.5693 -0.3225
-2 -16 11 -0.5702 -0.0164
-2 -16 12 0.2134 0.5572
-2 -16 13 -0.1004 0.2147
-2 -16 14 -0.0713 0.6731
-2 -16 15 0.2055 -0.0110
-2 -16 16 -0.9220 -0.1309
-2 -16 17 -1.1851 0.3537
-2 -16 18 -0.4709 1.1469
-2 -16 19 -0.0538 0.0398
-2 -16 20 -0.2182 -0.0235
-2 -16 21 -0.5255 0.6814
-2 -15 1 0.2354 0.3321
-2 -15 2 0.1898 0.2091
-2 -15 3 0.6819 0.6981
-2 -15 4 0.3829 0.7510
-2 -15 5 0.7014 1.0173
-2 -15 6 0.2470 0.2171
-2 -15 7 0.1767 0.3718
-2 -15 8 -0.3306 -0.1615
-2 -15 9 0.2241 0.4648
-2 -15 10 0.1170 -0.3188
-2 -15 11 -0.1950 0.0115
-2 -15 12 -0.3788 0.1451
-2 -15 13 -0.2301 0.2812
-2 -15 14 -0.1900 0.0737
-2 -15 15 0.0066 -0.1081
-2 -15 16 -0.0700 -1.1769
-2 -15 17 -1.3338 -0.3494
-2 -15 18 -0.0896 0.2122
-2 -15 19 0.3681 -0.1999
-2 -15 20 -0.7070 -0.2834
-2 -15 21 0.4952 0.0489
-2 -14 1 0.0903 -0.1959
-2 -14 2 -0.3264 0.7234
-2 -14 3 -0.2733 0.2367
-2 -14 4 -0.7303 0.6943
-2 -14 5 -0.1284 0.2744
-2 -14 6 -0.1317 0.0680
-2 -14 7 0.2301 -0.6285
-2 -14 8 -0.1627 -0.1378
-2 -14 9 0.2695 -0.0959
-2 -14 10 0.3750 -0.0458
-2 -14 11 -0.0174 -0.5091
-2 -14 12 -0.2669 0.0293
-2 -14 13 0.0487 -0.1999
-2 -14 14 -0.1370 0.0726
-2 -14 15 0.9309 -0.0174
-2 -14 16 0.3618 -0.9714
-2 -14 17 -0.0732 -0.4186
-2 -14 18 0.1220 0.5124
-2 -14 19 0.5182 -0.3816
-2 -14 20 0.4058 0.1895
-2 -14 21 -0.5209 -0.5650
-2 -14 22 0.9303 0.3207
-2 -13 1 -0.5619 0.0244
-2 -13 2 0.1244 0.0167
-2 -13 3 -0.2615 -0.2451
-2 -13 4 -0.0695 0.0099
-2 -13 5 0.1039 0.3461
-2 -13 6 0.9688 0.3678
-2 -13 7 0.4190 0.1153
-2 -13 8 0.4486 0.3595
-2 -13 9 0.0401 0.5451
-2 -13 10 0.4935 0.3626
-2 -13 11 0.0856 -0.1145
-2 -13 12 -0.0258 0.0791
-2 -13 13 -0.0454 0.1264
-2 -13 14 0.0278 0.4606
-2 -13 15 0.3879 0.5717
-2 -13 16 0.7680 0.0527
-2 -13 17 -0.4617 0.0534
-2 -13 18 0.1651 0.7149
-2 -13 19 0.2764 0.8539
-2 -13 20 0.0801 -0.6982
-2 -13 21 -0.1780 1.3593
-2 -13 22 -0.0610 -0.5142
-2 -12 1 0.0435 0.1559
-2 -12 2 -0.0502 0.0763
-2 -12 3 0.0739 0.0974
-2 -12 4 -0.5639 0.1454
-2 -12 5 -0.4744 1.0379
-2 -12 6 -0.1702 0.4988
-2 -12 7 -0.3046 0.5049
-2 -12 8 -0.4776 -0.0580
-2 -12 9 -0.5330 0.2847
-2 -12 10 0.0226 0.1470
-2 -12 11 0.0020 -0.2814
-2 -12 12 -0.3134 -0.0561
-2 -12 13 -0.1257 -0.1066
-2 -12 14 -0.6938 -0.0138
-2 -12 15 -0.0711 0.5598
-2 -12 16 -0.1400 -0.3051
-2 -12 17 -0.4034 -0.0808
-2 -12 18 -1.0376 0.4170
-2 -12 19 0.7218 -0.0321
-2 -12 20 -0.9861 -0.2014
-2 -12 21 0.0201 -0.5676
-2 -12 22 -0.5618 0.6846
-2 -11 1 -0.1231 -0.1507
-2 -11 2 -0.0927 0.2092
-2 -11 3 0.0651 -0.2915
-2 -11 4 -0.7086 -0.5639
-2 -11 5 -0.4600 0.0878
-2 -11 6 -0.0949 -0.0254
-2 -11 7 0.2231 -0.3258
-2 -11 8 0.0969 -0.2487
-2 -11 9 0.0655 -0.0711
-2 -11 10 0.3549 0.2506
-2 -11 11 0.2919 -0.1585
-2 -11 12 0.2174 -0.0757
-2 -11 13 0.0990 -0.4845
-2 -11 14 0.0188 -0.2541
-2 -11 15 0.0245 -0.3590
-2 -11 16 0.4877 -0.0393
-2 -11 17 -0.2401 -1.0117
-2 -11 18 0.1104 0.6554
-2 -11 19 0.3662 -0.2751
-2 -11 20 1.0378 -0.4778
-2 -11 21 -0.9077 0.0800
-2 -11 22 0.9980 0.1523
-2 -10 1 -0.2228 -0.1494
-2 -10 2 -0.1584 0.2834
-2 -10 3 0.6247 -0.3097
-2 -10 4 -0.4134 -0.3420
-2 -10 5 -0.2866 0.3134
-2 -10 6 0.1222 0.3492
-2 -10 7 -0.1062 0.4001
-2 -10 8 0.1713 0.2250
-2 -10 9 -0.4615 0.3267
-2 -10 10 -0.0826 0.5089
-2 -10 11 0.0571 0.2467
-2 -10 12 0.1107 0.0053
-2 -10 13 0.4567 0.2495
-2 -10 14 0.4578 -0.3354
-2 -10 15 0.1742 0.5553
-2 -10 16 0.8225 -0.1981
-2 -10 17 -0.2676 0.2792
-2 -10 18 -0.1721 0.3247
-2 -10 19 0.7299 1.3169
-2 -10 20 -0.1088 -0.7383
-2 -10 21 -0.2246 0.6851
-2 -10 22 -0.7583 0.3690
-2 -9 1 -0.1910 -0.4304
-2 -9 2 0.1834 0.4871
-2 -9 3 0.1530 -0.3924
-2 -9 4 -0.1857 -0.5312
-2 -9 5 -0.4919 -0.1067
-2 -9 6 -0.2592 -0.1254
-2 -9 7 -0.0209 0.1088
-2 -9 8 -0.2380 -0.2606
-2 -9 9 -0.2980 -0.1408
-2 -9 10 -0.4191 0.0374
-2 -9 11 0.0705 -0.0333
-2 -9 12 -0.1004 0.3028
-2 -9 13 0.5008 0.2694
-2 -9 14 -0.0068 0.4416
-2 -9 15 0.4406 0.4093
-2 -9 16 -0.1599 0.2587
-2 -9 17 0.0077 -0.3036
-2 -9 18 -1.1845 0.7825
-2 -9 19 0.5245 0.2940
-2 -9 20 0.0170 -0.0994
-2 -9 21 -0.8593 -0.7125
-2 -9 22 0.2124 0.6138
-2 -8 1 -0.1387 0.2700
-2 -8 2 -0.0180 0.0041
-2 -8 3 0.7004 0.2858
-2 -8 4 0.1830 -0.6396
-2 -8 5 0.0297 0.1771
-2 -8 6 0.1248 0.3576
-2 -8 7 -0.1572 0.0623
-2 -8 8 0.1139 0.2721
-2 -8 9 -0.2598 -0.6158
-2 -8 10 -0.1529 0.0391
-2 -8 11 -0.0526 -0.1486
-2 -8 12 0.0490 0.2488
-2 -8 13 -0.2456 0.4326
-2 -8 14 0.1042 0.5765
-2 -8 15 -0.2711 0.2903
-2 -8 16 0.3959 0.1996
-2 -8 17 -0.6469 -0.6469
-2 -8 18 -0.4946 0.3382
-2 -8 19 -0.1577 0.7074
-2 -8 20 0.5298 -0.7281
-2 -8 21 -0.7522 0.2469
-2 -8 22 -0.1458 0.0351
-2 -7 1 -0.0243 -0.3346
-2 -7 2 -0.5098 0.6340
-2 -7 3 0.4890 0.0047
-2 -7 4 -0.2360 0.1532
-2 -7 5 -0.5463 0.2352
-2 -7 6 -0.3937 -0.1141
-2 -7 7 -0.6439 0.2474
-2 -7 8 0.4090 -0.5122
-2 -7 9 0.0688 -0.3240
-2 -7 10 0.3949 -0.2665
-2 -7 11 0.2221 0.2103
-2 -7 12 -0.0541 0.1480
-2 -7 13 -0.2817 0.3645
-2 -7 14 -0.4944 0.3336
-2 -7 15 0.0747 0.5095
-2 -7 16 0.1972 -0.3114
-2 -7 17 0.0122 -0.3615
-2 -7 18 -0.9322 -0.3097
-2 -7 19 0.2916 0.4734
-2 -7 20 -0.1383 -0.6214
-2 -7 21 -0.2949 -0.6496
-2 -7 22 -0.3667 0.4558
-2 -6 1 -0.3020 -0.3879
-2 -6 2 0.1914 -0.1437
-2 -6 3 -0.2766 0.2164
-2 -6 4 -0.0758 -0.5313
-2 -6 5 -0.3562 -0.2506
-2 -6 6 -0.5567 -0.4807
-2 -6 7 0.2679 -0.0230
-2 -6 8 0.1375 0.1745
-2 -6 9 0.6993 0.2707
-2 -6 10 -0.1239 0.4349
-2 -6 11 -0.1235 0.6136
-2 -6 12 -0.1632 0.2326
-2 -6 13 -0.7659 -0.1846
-2 -6 14 -0.5138 0.5147
-2 -6 15 0.0126 0.2983
-2 -6 16 0.3459 0.4351
-2 -6 17 0.3208 -0.5459
-2 -6 18 -0.3900 0.1486
-2 -6 19 0.2279 0.0970
-2 -6 20 0.7129 -0.3106
-2 -6 21 -0.3807 -0.1841
-2 -6 22 0.3915 0.4633
-2 -5 1 0.7986 0.1161
-2 -5 2 -0.3710 -0.1133
-2 -5 3 0.5154 -0.0095
-2 -5 4 -0.2895 -0.3157
-2 -5 5 0.0746 -0.8406
-2 -5 6 -0.0424 -0.2642
-2 -5 7 -0.2472 -0.2984
-2 -5 8 0.1918 0.5794
-2 -5 9 -0.1864 0.0530
-2 -5 10 -0.5724 0.1679
-2 -5 11 -0.5157 0.3161
-2 -5 12 -0.1317 -0.4231
-2 -5 13 -0.6278 -0.4038
-2 -5 14 -0.7506 0.0016
-2 -5 15 -0.5612 0.6315
-2 -5 16 -0.0076 0.4180
-2 -5 17 -0.2966 -0.0420
-2 -5 18 -0.4058 -0.0703
-2 -5 19 -0.0473 0.3908
-2 -5 20 -0.0440 -0.4123
-2 -5 21 -0.4922 0.1622
-2 -5 22 -0.9554 0.5311
-2 -4 1 -0.0525 0.2965
-2 -4 2 0.4465 0.4914
-2 -4 3 -0.5503 -0.4371
-2 -4 4 0.9151 -0.1174
-2 -4 5 0.2427 -0.5834
-2 -4 6 0.5379 -0.3749
-2 -4 7 0.0329 0.3202
-2 -4 8 -0.1240 0.1781
-2 -4 9 -0.1384 0.0939
-2 -4 10 -0.6825 -0.4087
-2 -4 11 -0.3129 -0.0389
-2 -4 12 0.2603 -0.3898
-2 -4 13 -0.1223 -1.0333
-2 -4 14 -0.7998 -0.3883
-2 -4 15 -0.5869 -0.1196
-2 -4 16 -0.3193 -0.2044
-2 -4 17 -0.0043 -0.4523
-2 -4 18 -0.0961 -0.3847
-2 -4 19 0.4947 -0.3262
-2 -4 20 0.2196 -0.5151
-2 -4 21 -0.4079 -0.7308
-2 -3 1 -0.3652 1.1859
-2 -3 2 -0.0888 -1.1514
-2 -3 3 0.0604 0.6975
-2 -3 4 0.5846 -0.3684
-2 -3 5 0.6557 0.2921
-2 -3 6 -0.0547 0.2464
-2 -3 7 -0.1632 -0.0644
-2 -3 8 -0.4411 0.1374
-2 -3 9 0.1279 -0.6795
-2 -3 10 -0.1380 -0.7456
-2 -3 11 0.1148 0.0621
-2 -3 12 1.0383 -0.0735
-2 -3 13 0.3880 -0.5523
-2 -3 14 -0.1449 -0.4777
-2 -3 15 -0.2570 -0.1784
-2 -3 16 -0.0364 -0.0603
-2 -3 17 0.2201 0.0102
-2 -3 18 0.3254 0.4457
-2 -3 19 0.5212 0.4211
-2 -3 20 0.4461 -0.1246
-2 -3 21 -0.4477 -0.2364
-2 -2 1 0.4781 -0.4872
-2 -2 2 -0.2276 0.0663
-2 -2 3 0.5188 -0.4254
-2 -2 4 0.2492 0.9595
-2 -2 5 0.1730 -0.1299
-2 -2 6 0.0266 0.2287
-2 -2 7 -0.1069 -0.1515
-2 -2 8 0.3712 -0.0564
-2 -2 9 0.7428 0.0039
-2 -2 10 0.1778 -0.0828
-2 -2 11 -0.0759 0.9518
-2 -2 12 0.2259 0.7231
-2 -2 13 0.0734 -0.1541
-2 -2 14 -0.3830 -0.5354
-2 -2 15 -0.4561 -0.6425
-2 -2 16 -0.2139 -0.2754
-2 -2 17 -0.4301 -0.1709
-2 -2 18 -0.3508 0.4066
-2 -2 19 0.0841 0.2619
-2 -2 20 -0.1339 -0.5492
-2 -2 21 -0.0619 -0.7265
-2 -1 1 -0.3637 0.2801
-2 -1 2 1.4553 -0.2704
-2 -1 3 -0.9591 0.5989
-2 -1 4 0.6980 0.3986
-2 -1 5 -0.4440 0.1471
-2 -1 6 -0.2281 0.1912
-2 -1 7 0.0658 0.0883
-2 -1 8 -0.2673 0.5492
-2 -1 9 0.2657 0.2527
-2 -1 10 -0.7214 -0.1035
-2 -1 11 -0.8923 0.2001
-2 -1 12 -0.2168 -0.1365
-2 -1 13 0.2855 -0.6181
-2 -1 14 0.6721 -1.1907
-2 -1 15 0.4017 -0.6308
-2 -1 16 0.6217 -0.6565
-2 -1 17 -0.1549 -0.2896
-2 -1 18 -0.1825 0.2711
-2 -1 19 0.2671 -0.1206
-2 -1 20 0.3541 -0.0949
-2 0 1 0.9493 1.3483
-2 0 2 -0.5005 -0.5082
-2 0 3 0.0471 0.8421
-2 0 4 -0.3930 -0.0591
-2 0 5 -0.1999 -0.4088
-2 0 6 -0.1707 -0.0180
-2 0 7 -0.3012 -0.3218
-2 0 8 -0.0606 0.2878
-2 0 9 0.1011 -0.2714
-2 0 10 -0.2651 -0.5594
-2 0 11 -0.0418 -0.3705
-2 0 12 0.1950 -0.0714
-2 0 13 1.2021 0.2056
-2 0 14 0.8717 -0.0303
-2 0 15 0.7889 0.3518
-2 0 16 0.3930 0.0516
-2 0 17 -0.3356 -0.2414
-2 0 18 -0.2918 -0.0081
-2 0 19 -0.3390 -0.1053
-2 0 20 0.4175 -0.1226
-2 1 1 -0.1591 -0.2103
-2 1 2 -0.0151 0.5022
-2 1 3 -0.6782 -0.5921
-2 1 4 0.6749 0.0890
-2 1 5 0.0746 -0.6191
-2 1 6 0.2774 -0.1610
-2 1 7 0.0366 0.1009
-2 1 8 -0.0622 0.2074
-2 1 9 0.1894 -0.0936
-2 1 10 0.0655 -0.2000
-2 1 11 0.0818 -0.2741
-2 1 12 0.0724 0.3880
-2 1 13 0.3658 0.6712
-2 1 14 0.3889 0.4354
-2 1 15 -0.1066 0.4201
-2 1 16 0.3587 -0.1470
-2 1 17 -0.0144 -0.6572
-2 1 18 0.0034 -0.8517
-2 1 19 0.3384 -0.4134
-2 2 1 -0.3027 0.9573
-2 2 2 0.5529 -1.1236
-2 2 3 -0.0760 1.0313
-2 2 4 0.9629 0.0445
-2 2 5 0.4068 0.3087
-2 2 6 0.0519 0.4274
-2 2 7 -0.2076 0.0237
-2 2 8 -0.1020 0.2808
-2 2 9 0.1055 -0.1776
-2 2 10 0.2085 -0.0654
-2 2 11 0.3705 0.0086
-2 2 12 -0.3275 0.1153
-2 2 13 0.0466 0.7778
-2 2 14 -0.1978 -0.0991
-2 2 15 -0.1691 0.2703
-2 2 16 0.5638 -0.1291
-2 2 17 0.9248 -0.6325
-2 2 18 1.0158 -0.3041
-2 2 19 0.9214 -0.5697
-2 3 1 0.9206 0.2162
-2 3 2 -1.0041 0.4049
-2 3 3 -0.0329 0.6892
-2 3 4 -0.2229 0.9633
-2 3 5 -0.3871 0.2446
-2 3 6 -0.2161 0.0549
-2 3 7 -0.4953 0.0065
-2 3 8 0.0488 0.0377
-2 3 9 0.0839 -0.0931
-2 3 10 -0.0191 0.5149
-2 3 11 0.3595 -0.1503
-2 3 12 -0.5611 0.0563
-2 3 13 0.0455 0.0523
-2 3 14 0.0631 -0.4716
-2 3 15 -0.0187 0.0925
-2 3 16 1.0622 0.4960
-2 3 17 1.0559 0.7622
-2 3 18 1.6431 0.5842
-2 4 1 -0.8224 -0.4844
-2 4 2 0.0700 -0.2379
-2 4 3 -1.2838 0.1482
-2 4 4 -0.0517 0.0178
-2 4 5 -0.2432 -0.0553
-2 4 6 -0.2118 -0.2706
-2 4 7 -0.1135 -0.0829
-2 4 8 0.1008 0.1551
-2 4 9 -0.3117 -0.1438
-2 4 10 0.0215 0.5323
-2 4 11 0.2826 -0.0917
-2 4 12 -0.0795 -0.1412
-2 4 13 0.5669 0.3241
-2 4 14 0.3105 -0.3685
-2 4 15 -0.0757 0.7137
-2 4 16 -0.1548 1.0949
-2 4 17 0.2530 1.7377
-2 5 1 0.6278 0.5785
-2 5 2 -0.5525 -1.0133
-2 5 3 -0.2298 0.3124
-2 5 4 -0.3403 -0.0206
-2 5 5 -0.2004 -0.1885
-2 5 6 -0.0287 -0.0645
-2 5 7 -0.4259 -0.1053
-2 5 8 0.0570 -0.0931
-2 5 9 -0.4343 -0.1608
-2 5 10 -0.3783 0.4496
-2 5 11 0.3526 0.0736
-2 5 12 -0.3371 0.3078
-2 5 13 0.4867 0.3472
-2 5 14 0.0734 -0.1439
-2 5 15 -0.6806 -0.0745
-2 5 16 -0.8446 0.6575
-2 5 17 -0.8238 0.8215
-2 6 1 0.3867 -0.6652
-2 6 2 -0.2989 -0.0901
-2 6 3 -0.4196 -0.5295
-2 6 4 0.1079 -0.3825
-2 6 5 -0.1461 -0.0932
-2 6 6 0.1724 -0.5870
-2 6 7 -0.0971 -0.1300
-2 6 8 0.1668 -0.3261
-2 6 9 -0.4218 -0.7133
-2 6 10 -0.2710 0.3473
-2 6 11 0.0567 -0.2604
-2 6 12 -0.1154 0.1658
-2 6 13 0.5217 0.4851
-2 6 14 0.5307 -0.5676
-2 6 16 -0.6821 -0.3829
-2 7 1 0.0085 0.0109
-2 7 2 0.3685 -0.7093
-2 7 3 0.3236 0.2121
-2 7 4 -0.0978 -0.2165
-2 7 5 0.4262 0.0620
-2 7 6 -0.0074 -0.1630
-2 7 7 0.2176 -0.1398
-2 7 8 0.6336 -0.5058
-2 7 9 -0.1555 -0.4935
-2 7 10 0.1471 0.0669
-2 7 11 0.2935 0.1266
-2 7 12 -0.2809 0.6309
-2 7 13 0.7733 0.8454
-2 7 14 0.2334 0.2815
-2 7 15 0.2986 -0.2170
-2 8 1 0.7400 0.0154
-2 8 2 -0.2817 0.4029
-2 8 3 0.0431 -0.3531
-2 8 4 0.1229 0.2037
-2 8 5 -0.0118 -0.4298
-2 8 6 0.5243 0.0125
-2 8 7 0.6531 0.1039
-2 8 8 0.7420 -0.0924
-2 8 9 0.2742 -0.1752
-2 8 10 -0.2262 0.4859
-2 8 11 -0.2984 0.0301
-2 8 12 -0.7044 0.7507
-2 8 13 -0.3643 0.6640
-2 8 14 0.1615 0.2505
-2 9 1 -0.5528 -0.1070
-2 9 2 0.4638 -0.2480
-2 9 3 -0.1256 0.3803
-2 9 4 0.6947 -0.2885
-2 9 5 0.2780 0.7121
-2 9 6 0.3744 0.5757
-2 9 7 0.3370 0.9329
-2 9 8 0.6490 0.4649
-2 9 9 -0.3270 -0.1596
-2 9 10 -0.0118 0.0670
-2 9 11 -0.3897 -0.3143
-2 9 12 -0.6546 -0.1085
-2 9 13 0.0840 0.4317
-2 9 14 -0.3340 -0.2900
-2 10 1 0.6292 0.3960
-2 10 2 -0.6314 0.0138
-2 10 3 0.4466 0.6162
-2 10 4 -0.6745 0.6206
-2 10 5 -0.2858 0.3450
-2 10 6 -0.9545 0.7091
-2 10 7 -0.2574 0.8855
-2 10 8 0.0351 0.0050
-2 10 9 -0.0841 0.1662
-2 10 10 -0.1241 -0.0406
-2 10 11 -0.0777 -0.2382
-2 10 12 -0.6270 0.3675
-2 10 13 0.0202 -0.1005
-2 11 1 -0.4281 -0.7119
-2 11 2 -0.4058 0.4083
-2 11 3 -0.9967 -0.5425
-2 11 4 0.0194 -0.0918
-2 11 5 -0.8793 -0.7725
-2 11 6 -0.6889 -0.0247
-2 11 7 -0.2898 0.0745
-2 11 8 -0.1027 0.1519
-2 11 9 -0.1396 -0.4450
-2 11 10 -0.0964 -0.0690
-2 11 11 -0.3431 -0.6621
-2 11 12 -0.1091 -0.2123
-2 12 1 -0.1425 -0.3395
-2 12 2 0.4368 -1.3238
-2 12 3 0.1979 0.2208
-2 12 4 0.4801 -0.6944
-2 12 5 0.2082 -0.3374
-2 12 6 -0.3550 -0.3631
-2 12 7 -0.2870 0.2413
-2 12 8 0.3890 -0.1937
-2 12 9 -0.0461 -0.0962
-2 12 10 0.4752 -0.2913
-2 12 11 0.2459 -0.0483
-2 13 1 1.4603 0.3630
-2 13 2 -0.0830 0.5008
-2 13 3 0.2750 0.2298
-2 13 4 0.1714 0.7078
-2 13 5 0.2057 -0.6115
-2 13 6 -0.4948 -0.1841
-2 13 7 0.0436 -0.0115
-2 13 8 -0.1207 -0.1301
-2 13 9 0.3423 -0.0361
-2 13 10 -0.1323 0.0175
-2 14 1 -0.7092 0.1229
-2 14 2 -0.1051 -0.1582
-2 14 3 -1.0532 0.1562
-2 14 4 0.5041 -0.0308
-2 14 5 0.0589 -0.3589
-2 14 6 0.2854 -0.3198
-2 14 7 0.0555 -0.2640
-2 14 8 0.5255 0.2098
-2 15 1 0.4627 -0.0881
-2 15 2 -0.0740 -1.0041
-2 15 3 0.1666 0.0156
-2 15 4 -0.0348 0.1249
-2 15 5 0.6210 0.1328
-2 15 6 0.1661 -0.1248
-2 15 7 0.1393 0.4472
-2 16 1 0.6969 0.0449
-2 16 2 0.5248 0.1129
-2 16 3 -0.2679 -0.3787
-2 16 4 0.1775 0.5982
-2 16 5 0.2019 0.0019
-2 16 6 0.0969 0.3307
-2 17 1 0.0980 0.7309
-2 17 2 0.6029 -0.2893
-2 17 3 -0.2850 0.2308
-2 17 4 -0.0416 0.1162
-2 18 1 0.2637 0.7328
-2 18 2 0.0292 0.0963
-2 18 3 0.0310 -0.2212
-2 19 1 -0.3236 0.3026
-1 -21 6 0.4160 -0.1005
-1 -21 7 -0.3249 0.3950
-1 -21 8 -0.0906 0.0004
-1 -21 9 -0.0966 -0.3726
-1 -21 10 -0.2568 -0.7434
-1 -21 11 -0.1651 -0.7598
-1 -21 12 -0.6055 -0.7071
-1 -21 13 -0.4852 0.1010
-1 -21 14 0.2655 -0.0623
-1 -21 15 -0.4369 -0.6175
-1 -20 3 0.0171 0.7249
-1 -20 4 0.0097 0.7461
-1 -20 5 0.3111 0.3631
-1 -20 6 -0.4543 -0.1691
-1 -20 7 -0.0901 -0.2004
-1 -20 8 0.0913 -0.3297
-1 -20 9 0.7054 -0.4005
-1 -20 10 0.7890 -0.5168
-1 -20 11 0.6373 -0.3875
-1 -20 12 0.0893 -0.4993
-1 -20 13 -0.3835 0.3546
-1 -20 14 0.3954 -0.1557
-1 -20 15 -0.4541 -0.6225
-1 -20 16 -0.4796 -0.1833
-1 -19 1 -0.3391 0.3562
-1 -19 2 -0.1192 -0.2421
-1 -19 3 -0.6089 0.0207
-1 -19 4 -0.2247 0.4084
-1 -19 5 -0.1256 -0.3746
-1 -19 6 -0.0313 -0.0692
-1 -19 7 0.1838 -0.3481
-1 -19 8 0.2050 0.3572
-1 -19 9 0.7611 0.4117
-1 -19 10 0.2188 0.4035
-1 -19 11 0.5432 0.1893
-1 -19 12 -0.5411 -0.5366
-1 -19 13 -0.2557 0.2249
-1 -19 14 0.3496 -0.6205
-1 -19 15 -0.0698 -0.9318
-1 -19 16 0.1880 0.0567
-1 -18 1 0.2305 0.0261
-1 -18 2 0.0276 -0.3324
-1 -18 3 -0.3921 -0.2320
-1 -18 4 0.0501 -0.2059
-1 -18 5 -0.2246 -0.2731
-1 -18 6 0.3010 -0.1440
-1 -18 7 -0.1863 -0.1621
-1 -18 8 0.0045 0.5752
-1 -18 9 -0.1467 0.1466
-1 -18 10 -0.0074 0.5549
-1 -18 11 0.2968 -0.4677
-1 -18 12 -0.0818 -0.3728
-1 -18 13 0.2703 -0.1888
-1 -18 14 0.9152 -0.2027
-1 -18 15 0.2965 -0.5700
-1 -18 16 0.1043 0.4180
-1 -18 17 0.9808 0.7075
-1 -18 18 0.4420 -0.3976
-1 -18 19 0.4164 0.3646
-1 -18 20 0.5087 -0.3234
-1 -17 1 -0.0737 0.0406
-1 -17 2 0.3972 -0.3771
-1 -17 3 -0.0385 -0.2605
-1 -17 4 0.1562 -0.5734
-1 -17 5 0.0979 -0.2220
-1 -17 6 0.1325 -0.4747
-1 -17 7 -0.2548 -0.0272
-1 -17 8 -0.1777 -0.1854
-1 -17 9 -0.4114 0.2281
-1 -17 10 0.1464 -0.0705
-1 -17 11 0.1743 0.0984
-1 -17 12 0.3733 -0.3255
-1 -17 13 0.0227 0.6004
-1 -17 14 1.0739 0.1526
-1 -17 15 -0.1155 -0.3874
-1 -17 16 -0.3673 0.9985
-1 -17 17 0.6515 0.4639
-1 -17 18 0.2211 0.4643
-1 -17 19 0.3586 0.1832
-1 -17 20 0.7125 0.0521
-1 -17 21 0.1059 0.1777
-1 -16 1 0.3672 0.5319
-1 -16 2 0.2365 -0.1864
-1 -16 3 0.6492 -0.1583
-1 -16 4 0.4899 -0.2659
-1 -16 5 0.8019 -0.4310
-1 -16 6 0.2735 -0.2585
-1 -16 7 0.4949 -0.3459
-1 -16 8 -0.2404 -0.2128
-1 -16 9 0.3242 -0.0585
-1 -16 10 -0.2097 -0.0198
-1 -16 11 0.5674 0.2071
-1 -16 12 -0.2789 -0.1732
-1 -16 13 0.1379 0.8641
-1 -16 14 0.6118 0.0159
-1 -16 15 -0.3870 -0.2745
-1 -16 16 -0.5334 0.3929
-1 -16 17 -0.2878 0.7942
-1 -16 18 0.2492 0.0850
-1 -16 19 -0.0512 0.4184
-1 -16 20 0.1326 0.3127
-1 -16 21 0.4709 -0.1390
-1 -15 1 -0.1500 -0.0679
-1 -15 2 0.2657 0.5036
-1 -15 3 0.3128 0.1511
-1 -15 4 0.8896 0.6914
-1 -15 5 0.4338 0.1681
-1 -15 6 0.4839 0.5683
-1 -15 7 0.0489 -0.1445
-1 -15 8 -0.0451 0.3461
-1 -15 9 -0.0444 -0.1998
-1 -15 10 -0.1272 0.3170
-1 -15 11 0.0765 -0.1112
-1 -15 12 -0.3679 0.1336
-1 -15 13 -0.2148 0.4778
-1 -15 14 0.4282 0.1838
-1 -15 15 -0.1059 -0.7384
-1 -15 16 -1.0298 -0.1020
-1 -15 17 0.0263 0.2929
-1 -15 18 -0.1003 -0.1067
-1 -15 19 -0.2232 -0.0832
-1 -15 20 0.5554 0.3878
-1 -15 22 0.2565 0.6866
-1 -14 1 -0.3655 0.1851
-1 -14 2 0.3331 -0.0833
-1 -14 3 -0.2942 0.7758
-1 -14 4 0.2197 0.3775
-1 -14 5 -0.1343 0.3331
-1 -14 6 0.1378 -0.1779
-1 -14 7 -0.1191 -0.3009
-1 -14 8 0.1779 -0.3554
-1 -14 9 0.0510 -0.2563
-1 -14 10 0.1696 -0.2301
-1 -14 11 0.0637 -0.1633
-1 -14 12 -0.2146 -0.3997
-1 -14 13 -0.2838 0.4190
-1 -14 14 0.7506 -0.0712
-1 -14 15 0.1864 -0.9087
-1 -14 16 -0.1301 -0.3660
-1 -14 17 0.0839 0.0667
-1 -14 18 0.6829 -0.2817
-1 -14 19 0.1409 0.3838
-1 -14 20 0.4174 -0.5974
-1 -14 21 0.3823 0.4395
-1 -14 22 -0.6199 -0.8147
-1 -13 1 0.3482 0.5151
-1 -13 2 -0.4784 0.0438
-1 -13 3 -0.2019 0.3736
-1 -13 4 -0.0360 0.4237
-1 -13 5 0.4212 0.1585
-1 -13 6 0.4637 0.1508
-1 -13 7 0.6172 0.1846
-1 -13 8 0.3212 0.2030
-1 -13 9 0.4162 0.3531
-1 -13 10 0.1917 0.1182
-1 -13 11 0.3205 -0.0138
-1 -13 12 -0.1733 -0.1329
-1 -13 13 0.0356 0.4417
-1 -13 14 0.6387 0.4757
-1 -13 15 0.7812 -0.1588
-1 -13 16 -0.1655 0.0370
-1 -13 17 0.4765 0.8684
-1 -13 18 0.0422 0.6030
-1 -13 19 0.4933 0.2799
-1 -13 20 -0.3780 1.1951
-1 -13 21 0.5644 -0.7437
-1 -13 22 -0.7432 1.3098
-1 -12 1 -0.3256 -0.4718
-1 -12 2 -0.1951 -0.2143
-1 -12 3 -0.6266 -0.0126
-1 -12 4 -0.1535 0.4314
-1 -12 5 -0.1237 0.4465
-1 -12 6 -0.1675 0.4725
-1 -12 7 -0.1313 0.1888
-1 -12 8 -0.4003 0.2368
-1 -12 9 -0.0467 0.0605
-1 -12 10 -0.0023 0.0088
-1 -12 11 0.0855 -0.1024
-1 -12 12 -0.0831 -0.1423
-1 -12 13 -0.5856 0.3759
-1 -12 14 0.2492 0.6682
-1 -12 15 -0.1056 -0.1899
-1 -12 16 -0.4560 0.3122
-1 -12 17 -0.8091 0.1920
-1 -12 18 0.1329 0.5528
-1 -12 19 -1.2180 -0.2823
-1 -12 20 0.4924 0.2074
-1 -12 21 -0.8998 -0.1690
-1 -12 22 0.3857 -0.5981
-1 -11 1 0.2608 0.0523
-1 -11 2 0.2528 -0.4306
-1 -11 3 -0.2251 -0.2207
-1 -11 4 -0.3491 0.2756
-1 -11 5 0.0100 -0.1429
-1 -11 6 -0.0410 0.0478
-1 -11 7 0.1831 -0.2485
-1 -11 8 0.2119 -0.0979
-1 -11 9 0.2774 0.1632
-1 -11 10 0.3949 0.0933
-1 -11 11 0.2678 0.1253
-1 -11 12 -0.1337 -0.3411
-1 -11 13 -0.2833 0.1349
-1 -11 14 0.0098 -0.2138
-1 -11 15 0.1373 -0.1369
-1 -11 16 -0.1522 -0.8609
-1 -11 17 -0.3237 0.4645
-1 -11 18 0.1945 -0.7533
-1 -11 19 0.2010 0.2101
-1 -11 20 -0.4102 -0.3828
-1 -11 21 1.2291 0.4125
-1 -11 22 -0.6352 -0.1265
-1 -10 1 0.0437 0.2900
-1 -10 2 0.2906 -0.1071
-1 -10 3 -0.6893 -0.3040
-1 -10 4 0.1084 0.2909
-1 -10 5 -0.2613 0.0464
-1 -10 6 0.1238 0.3560
-1 -10 7 0.2171 0.2648
-1 -10 8 -0.2450 0.3120
-1 -10 9 0.0486 0.5906
-1 -10 10 -0.1695 0.2837
-1 -10 11 0.0764 0.0301
-1 -10 12 -0.0172 -0.1180
-1 -10 13 0.1832 -0.2794
-1 -10 14 0.2664 0.1691
-1 -10 15 0.7202 -0.3438
-1 -10 16 -0.2209 0.0005
-1 -10 17 0.3507 -0.0941
-1 -10 18 0.0473 0.5571
-1 -10 19 0.1971 -0.8297
-1 -10 20 -0.2842 1.1527
-1 -10 21 -0.0461 -0.2495
-1 -10 22 0.1633 0.5218
-1 -9 1 0.1484 0.1562
-1 -9 2 0.3241 -0.6976
-1 -9 3 -0.0536 -0.0167
-1 -9 4 -0.2756 -0.3635
-1 -9 5 -0.0056 0.1363
-1 -9 6 -0.0885 0.1211
-1 -9 7 -0.0156 -0.0608
-1 -9 8 -0.2308 0.1960
-1 -9 9 -0.3182 0.0080
-1 -9 10 0.0507 0.1674
-1 -9 11 0.0512 -0.1062
-1 -9 12 0.3526 0.0634
-1 -9 13 0.2897 0.3648
-1 -9 14 0.7124 0.2968
-1 -9 15 0.1116 0.2484
-1 -9 16 0.5110 0.1441
-1 -9 17 -0.5237 0.3759
-1 -9 18 1.0130 0.2474
-1 -9 19 -0.5095 -0.0131
-1 -9 20 -0.0952 -0.0195
-1 -9 21 -0.0505 0.8934
-1 -9 22 0.0169 -0.5767
-1 -8 1 0.3389 0.3241
-1 -8 2 0.1494 0.3947
-1 -8 3 0.1812 -0.6432
-1 -8 4 -0.1396 0.4413
-1 -8 5 0.0989 -0.0530
-1 -8 6 -0.0613 0.3842
-1 -8 7 -0.0399 0.3683
-1 -8 8 -0.2938 -0.3057
-1 -8 9 -0.4372 0.3598
-1 -8 10 0.0941 -0.1876
-1 -8 11 -0.0308 0.1035
-1 -8 12 -0.1505 0.4000
-1 -8 13 0.1851 0.7798
-1 -8 14 -0.1431 0.4786
-1 -8 15 0.0146 0.5836
-1 -8 16 -0.5953 -0.0248
-1 -8 17 -0.2113 0.8226
-1 -8 18 -0.3200 0.1845
-1 -8 19 0.0682 -0.1943
-1 -8 20 -1.3988 0.3392
-1 -8 21 0.0662 0.1688
-1 -8 22 -0.1490 0.5859
-1 -7 1 -0.6185 0.0684
-1 -7 2 0.7278 -0.1301
-1 -7 3 -0.3761 -0.0491
-1 -7 4 0.1978 0.0184
-1 -7 5 -0.4054 0.2752
-1 -7 6 -0.5169 0.3351
-1 -7 7 0.1593 -0.2238
-1 -7 8 -0.5495 -0.3754
-1 -7 9 0.2973 -0.2375
-1 -7 10 0.1789 -0.0313
-1 -7 11 0.1917 -0.0857
-1 -7 12 -0.3985 0.3292
-1 -7 13 -0.4183 0.4972
-1 -7 14 -0.0872 0.1589
-1 -7 15 -0.4025 -0.4924
-1 -7 16 -0.3005 -0.1107
-1 -7 17 -0.4423 -0.5216
-1 -7 18 0.3095 0.1885
-1 -7 19 -0.3399 -1.3522
-1 -7 20 -0.4639 -0.3907
-1 -7 21 -0.5666 -0.0350
-1 -7 22 0.4961 -0.1878
-1 -6 1 0.1521 0.3638
-1 -6 2 -0.0919 0.1033
-1 -6 3 0.3493 0.1494
-1 -6 4 -0.7788 0.0959
-1 -6 5 -0.5681 -0.1581
-1 -6 6 -0.3534 0.1788
-1 -6 7 -0.1354 -0.3429
-1 -6 8 0.4307 -0.0276
-1 -6 9 -0.1481 0.1876
-1 -6 10 0.4072 0.6712
-1 -6 11 -0.0447 0.0398
-1 -6 12 -0.7883 0.0490
-1 -6 13 -0.2175 0.5760
-1 -6 14 0.2761 -0.2306
-1 -6 15 0.1965 0.1488
-1 -6 16 0.5251 -0.2023
-1 -6 17 -0.0510 0.5932
-1 -6 18 0.9407 0.0746
-1 -6 19 0.4899 -0.4033
-1 -6 20 -0.3376 -0.4557
-1 -6 21 0.4114 0.4729
-1 -6 22 -0.0165 0.7622
-1 -5 1 -0.3474 -0.3510
-1 -5 2 0.1154 0.4384
-1 -5 3 -0.5503 -0.7711
-1 -5 4 -0.1100 -0.6213
-1 -5 5 -0.6345 -0.7330
-1 -5 6 -0.0779 -0.6587
-1 -5 7 0.3277 0.1121
-1 -5 8 0.0196 -0.4754
-1 -5 9 -0.3588 0.5336
-1 -5 10 -0.1783 0.3779
-1 -5 11 -0.1684 -0.3338
-1 -5 12 -0.8774 -0.1758
-1 -5 13 -0.3581 0.3017
-1 -5 14 -0.2115 0.4401
-1 -5 15 -0.1144 0.4405
-1 -5 16 -0.7107 0.3697
-1 -5 17 -0.4869 0.6745
-1 -5 18 -0.0158 0.4331
-1 -5 19 0.1253 -0.6800
-1 -5 20 -0.5183 0.0049
-1 -5 21 -0.7565 0.1046
-1 -5 22 -0.4729 1.1012
-1 -4 1 0.0145 0.1521
-1 -4 2 0.2309 -0.3555
-1 -4 3 0.7588 0.0676
-1 -4 4 0.2333 -1.0627
-1 -4 5 0.7485 -0.3335
-1 -4 6 0.1874 0.0925
-1 -4 7 0.6318 0.1120
-1 -4 8 -0.0746 0.2281
-1 -4 9 -0.6185 -0.1075
-1 -4 10 -0.2914 0.2896
-1 -4 11 0.0332 -0.7186
-1 -4 12 -0.5221 -0.8040
-1 -4 13 -0.5952 -0.1387
-1 -4 14 -0.3172 -0.1454
-1 -4 15 -0.5365 -0.3977
-1 -4 16 -0.6339 -0.3692
-1 -4 17 -0.4435 -0.1798
-1 -4 18 0.6170 -0.1168
-1 -4 19 0.4945 -0.6716
-1 -4 20 -0.0254 -0.7388
-1 -4 21 -0.6017 0.0731
-1 -3 1 -0.2004 -0.0902
-1 -3 2 -0.4431 0.9889
-1 -3 3 0.7161 -0.5916
-1 -3 4 0.3416 0.4016
-1 -3 5 0.1734 -0.1554
-1 -3 6 0.1133 0.4306
-1 -3 7 -0.3339 0.3871
-1 -3 8 0.1046 -0.5620
-1 -3 9 -0.6525 -0.5162
-1 -3 10 0.2961 -0.1946
-1 -3 11 0.8858 -0.6146
-1 -3 12 0.3213 -0.6612
-1 -3 13 0.0527 -0.1657
-1 -3 14 0.0179 -0.1232
-1 -3 15 -0.1780 -0.3184
-1 -3 16 -0.1958 -0.2992
-1 -3 17 -0.2177 0.3540
-1 -3 18 0.6530 0.5852
-1 -3 19 0.6598 -0.1031
-1 -3 20 -0.3402 -0.1032
-1 -3 21 -0.3122 -0.4230
-1 -2 1 -1.0134 -0.6428
-1 -2 2 0.5346 -0.2524
-1 -2 3 0.0298 0.3185
-1 -2 4 0.6673 -0.3613
-1 -2 5 -0.0641 0.4944
-1 -2 6 -0.2566 -0.1555
-1 -2 7 0.2852 0.2359
-1 -2 8 0.4253 -0.4266
-1 -2 9 0.3335 -0.2130
-1 -2 10 0.4474 0.7183
-1 -2 11 0.7867 0.5769
-1 -2 12 0.1418 0.1207
-1 -2 13 -0.3368 0.0295
-1 -2 14 -0.4246 -0.4506
-1 -2 15 -0.1836 -0.4854
-1 -2 16 -0.4669 -0.8628
-1 -2 17 -0.4754 0.3380
-1 -2 18 0.3447 0.3831
-1 -2 19 0.0542 -0.2411
-1 -2 20 0.0822 -0.3365
-1 -2 21 -0.2806 -0.8648
-1 -1 1 0.8156 -0.4416
-1 -1 2 -0.4155 0.2110
-1 -1 3 1.3430 0.4250
-1 -1 4 -0.6486 0.1716
-1 -1 5 0.2254 0.0527
-1 -1 6 -0.3439 0.0547
-1 -1 7 -0.0690 0.2678
-1 -1 8 0.5684 0.2114
-1 -1 9 -0.4036 0.1191
-1 -1 10 -0.4570 0.8019
-1 -1 11 -0.1909 0.3183
-1 -1 12 -0.2208 -0.1722
-1 -1 13 0.1845 -0.9314
-1 -1 14 0.0783 -0.5865
-1 -1 15 0.9079 -0.8533
-1 -1 16 -0.0898 -0.5504
-1 -1 17 -0.1882 0.3550
-1 -1 18 0.0581 0.3870
-1 -1 19 0.0361 0.1466
-1 -1 20 0.1353 -0.4837
-1 0 1 -0.1086 -0.5535
-1 0 2 0.3931 1.5428
-1 0 3 -0.2271 -0.3217
-1 0 4 0.1382 0.3186
-1 0 5 -0.2309 -0.2357
-1 0 6 -0.0724 -0.3734
-1 0 7 -0.0648 0.4756
-1 0 8 0.1909 -0.0788
-1 0 9 -0.4425 -0.1235
-1 0 10 -0.4392 -0.0162
-1 0 11 -0.3886 -0.1274
-1 0 12 0.6762 -0.0640
-1 0 13 0.4486 -0.5962
-1 0 14 0.7639 0.1070
-1 0 15 0.6215 -0.1892
-1 0 16 -0.0697 -0.4599
-1 0 17 -0.6657 -0.0320
-1 0 18 -0.3864 -0.1676
-1 0 19 0.1209 -0.4828
-1 0 20 -0.2169 -0.6142
-1 1 1 -0.6743 0.7183
-1 1 2 -0.3631 -0.2309
-1 1 3 0.0715 0.6242
-1 1 4 -0.1808 -0.8285
-1 1 5 0.4589 0.0392
-1 1 6 -0.0491 -0.3350
-1 1 7 -0.0396 0.2063
-1 1 8 0.1497 0.0190
-1 1 9 -0.1625 -0.3168
-1 1 10 -0.1066 -0.6148
-1 1 11 -0.0766 0.0536
-1 1 12 0.6898 0.0420
-1 1 13 0.7661 0.0873
-1 1 14 0.3479 0.3181
-1 1 15 0.9360 0.1902
-1 1 16 0.1199 -0.6148
-1 1 17 0.0166 -0.4401
-1 1 18 0.3550 -0.2708
-1 1 19 0.5088 -0.6821
-1 2 1 0.2352 -0.9654
-1 2 2 -0.7226 0.6803
-1 2 3 1.2614 -0.7274
-1 2 4 0.1976 0.4199
-1 2 5 0.8628 0.1251
-1 2 6 0.2414 0.0345
-1 2 7 -0.0576 0.4829
-1 2 8 0.1867 -0.0093
-1 2 9 0.4059 -0.0369
-1 2 10 0.3016 -0.2075
-1 2 11 0.0772 0.1628
-1 2 12 0.3786 1.0723
-1 2 13 0.1763 0.2421
-1 2 14 -0.3353 1.0037
-1 2 15 0.2762 0.3366
-1 2 16 0.1827 -0.3325
-1 2 17 0.0849 -0.2140
-1 2 18 0.6443 -0.4277
-1 2 19 0.7579 -0.0635
-1 3 1 -0.8134 -0.3411
-1 3 2 0.9432 0.9701
-1 3 3 -0.2221 0.7327
-1 3 4 0.2048 0.8806
-1 3 5 -0.0243 0.8445
-1 3 6 -0.4732 0.2204
-1 3 7 -0.2655 0.2463
-1 3 8 -0.2164 0.2525
-1 3 9 0.0032 0.3306
-1 3 10 0.3510 -0.0638
-1 3 11 -0.9241 0.1797
-1 3 12 -0.0670 0.3749
-1 3 13 -0.6058 -0.4716
-1 3 14 -0.6441 -0.1537
-1 3 15 0.4454 -0.1816
-1 3 16 0.4441 -0.4895
-1 3 17 1.1714 -0.0830
-1 3 18 0.6879 0.2823
-1 4 1 -0.2331 0.5698
-1 4 2 -1.1660 0.0422
-1 4 3 -0.1536 0.5151
-1 4 4 -1.0395 0.1747
-1 4 5 -0.2341 0.0000
-1 4 6 -0.2376 -0.2411
-1 4 7 -0.3317 -0.1979
-1 4 8 -0.2559 -0.1847
-1 4 9 0.0664 0.5330
-1 4 10 0.2305 -0.5432
-1 4 11 -0.1652 -0.1225
-1 4 12 0.4486 -0.1636
-1 4 13 0.4667 -0.8181
-1 4 14 0.2684 0.1296
-1 4 15 0.6890 0.2136
-1 4 16 0.8035 0.9583
-1 4 17 0.4285 0.6703
-1 5 1 -0.1226 -1.2304
-1 5 2 -0.2965 0.5417
-1 5 3 -0.3686 -0.6587
-1 5 4 -0.3182 0.0813
-1 5 5 -0.0598 0.0984
-1 5 6 -0.0703 -0.3956
-1 5 7 0.0221 -0.1126
-1 5 8 -0.5631 -0.1158
-1 5 9 -0.0452 0.3899
-1 5 10 0.2890 0.1962
-1 5 11 -0.1369 0.1381
-1 5 12 0.6614 0.5476
-1 5 13 0.2398 -0.0588
-1 5 14 -0.1291 0.2339
-1 5 15 -0.2491 0.7977
-1 5 16 -0.3097 0.4607
-1 5 17 -0.3839 0.7357
-1 6 1 -0.5555 0.2034
-1 6 2 0.0185 -0.3996
-1 6 3 -0.2476 -0.1614
-1 6 4 -0.5824 -0.3015
-1 6 5 0.3288 -0.2271
-1 6 6 -0.0724 -0.2213
-1 6 7 0.2133 -0.6188
-1 6 8 -0.4160 -0.5569
-1 6 9 -0.4937 0.2982
-1 6 10 0.1016 -0.3157
-1 6 11 -0.4186 0.2838
-1 6 12 0.4152 0.2029
-1 6 13 0.3695 -0.4681
-1 6 14 -0.2458 0.0185
-1 6 15 0.0734 -0.3123
-1 6 16 -0.4496 0.3804
-1 7 1 0.2848 -0.5236
-1 7 2 -0.0611 -0.1382
-1 7 3 0.2909 -0.9057
-1 7 4 0.2403 0.2092
-1 7 5 0.1406 -0.1418
-1 7 6 0.6989 0.1134
-1 7 7 0.5280 -0.5072
-1 7 8 -0.1834 -0.6805
-1 7 9 0.1815 -0.1036
-1 7 10 -0.0316 -0.1785
-1 7 11 0.0944 0.3319
-1 7 12 0.7707 0.6342
-1 7 13 0.2872 0.1239
-1 7 15 -0.3190 0.1665
-1 8 1 0.0769 0.0482
-1 8 2 0.9301 0.0537
-1 8 3 -0.0626 0.3324
-1 8 4 0.0146 -0.2660
-1 8 5 0.0653 0.7277
-1 8 6 0.5340 -0.0089
-1 8 7 0.8017 -0.1949
-1 8 8 0.4716 -0.4031
-1 8 9 -0.0361 -0.0923
-1 8 10 0.0926 0.1048
-1 8 11 -0.5906 0.6517
-1 8 12 -0.0124 0.5282
-1 8 13 -0.2073 0.3413
-1 8 14 -0.5287 0.0154
-1 9 1 0.2110 0.5796
-1 9 2 -0.5029 0.0533
-1 9 3 0.6965 -0.2991
-1 9 4 -0.5831 0.1584
-1 9 5 0.4971 0.3016
-1 9 6 0.4704 0.9199
-1 9 7 1.0743 0.4378
-1 9 8 0.3414 -0.0934
-1 9 9 0.2842 0.3156
-1 9 10 -0.3255 -0.3931
-1 9 11 -0.3097 0.2652
-1 9 12 0.1204 0.1018
-1 9 13 -0.0370 -0.5425
-1 10 1 -0.0255 -0.5307
-1 10 2 0.7630 0.8661
-1 10 3 -0.0980 -0.1986
-1 10 4 0.1439 0.5464
-1 10 5 -1.0239 0.8959
-1 10 6 -0.0053 1.3127
-1 10 7 0.0198 0.5787
-1 10 8 -0.1076 0.5487
-1 10 9 0.0664 -0.1103
-1 10 10 -0.3321 0.0961
-1 10 11 -0.4064 0.3250
-1 10 12 0.3530 0.1800
-1 10 13 -0.2842 -0.0484
-1 11 1 -0.7642 1.1573
-1 11 2 -0.3380 -0.0146
-1 11 3 -0.3013 0.5271
-1 11 4 -1.2027 -1.0430
-1 11 5 -1.0929 0.2503
-1 11 6 -0.7187 0.0289
-1 11 7 -0.2544 0.1498
-1 11 8 0.0103 -0.2350
-1 11 9 -0.2211 -0.1385
-1 11 10 -0.2575 -0.6398
-1 11 11 -0.3273 0.1482
-1 11 12 0.3709 -0.2487
-1 12 1 0.0853 -0.8833
-1 12 2 -0.5661 -0.1420
-1 12 3 0.9709 -1.2110
-1 12 4 0.0529 -0.8104
-1 12 5 -0.2446 -0.7576
-1 12 6 -0.0370 0.3456
-1 12 7 0.2671 -0.0269
-1 12 8 -0.0661 0.0282
-1 12 9 0.4883 -0.2215
-1 12 10 -0.1577 -0.2646
-1 12 11 0.0969 0.3965
-1 13 1 0.2006 -0.2601
-1 13 2 0.9717 0.8484
-1 13 3 0.6664 0.6855
-1 13 4 0.7037 -0.4884
-1 13 5 -0.6623 0.2971
-1 13 6 -0.0856 0.0836
-1 13 7 -0.2650 -0.0209
-1 13 8 0.1747 -0.0956
-1 13 9 0.0127 -0.3460
-1 14 1 -0.6721 0.6188
-1 14 2 -1.1717 0.4793
-1 14 3 0.4644 0.5697
-1 14 4 -0.3811 -0.5185
-1 14 5 0.0122 -0.3786
-1 14 6 -0.2109 -0.0913
-1 14 7 0.5633 -0.0367
-1 14 8 0.3577 -0.2019
-1 15 1 -0.1305 -1.2883
-1 15 2 -0.4088 0.1031
-1 15 3 0.1940 -0.1338
-1 15 4 0.6982 -0.1044
-1 15 5 -0.3406 -0.3322
-1 15 6 0.2399 0.4805
-1 15 7 0.1175 0.1036
-1 16 1 0.3253 -0.3145
-1 16 2 -0.0936 -0.1558
-1 16 3 0.2460 0.8029
-1 16 4 0.2830 -0.5238
-1 16 6 0.0645 -0.1134
-1 17 1 0.6016 -0.1478
-1 17 2 -0.5544 0.1541
-1 17 3 0.3513 0.2529
-1 17 4 -0.0359 0.2347
-1 18 1 0.1776 -0.1011
-1 18 2 -0.2103 0.1793
-1 19 1 -0.1475 0.0367
0 -21 5 0.9578 -0.0865
0 -21 6 0.0287 0.3021
0 -21 7 0.2806 0.6957
0 -21 8 0.0014 0.1857
0 -21 9 -0.1025 -0.2682
0 -21 10 -0.5164 -0.8068
0 -21 11 -1.1337 -0.4193
0 -21 12 -0.4917 0.4002
0 -21 13 0.1106 -0.2226
0 -21 14 -0.4613 -0.6171
0 -21 15 -0.7271 0.1020
0 -21 16 -0.3089 -0.0220
0 -20 2 -0.0908 0.6669
0 -20 3 0.2362 0.8627
0 -20 4 0.3652 0.6478
0 -20 5 -0.1961 0.0144
0 -20 6 -0.5479 0.2502
0 -20 7 -0.4668 -0.0938
0 -20 8 0.1597 -0.0913
0 -20 9 0.7236 -0.8930
0 -20 10 0.4308 -1.0967
0 -20 11 -0.0800 -0.7303
0 -20 12 -0.0490 0.3085
0 -20 13 0.7737 -0.0734
0 -20 14 -0.3665 -0.7098
0 -20 15 -0.3909 -0.0318
0 -20 16 -0.2200 -0.2944
0 -20 17 -0.4257 -0.4137
0 -19 1 -0.2030 -0.4901
0 -19 2 -0.8200 0.0153
0 -19 3 -0.2947 0.3552
0 -19 4 -0.0110 -0.0570
0 -19 5 -0.2572 -0.1805
0 -19 6 -0.0518 -0.6313
0 -19 7 -0.3756 0.0611
0 -19 8 0.9088 0.3432
0 -19 9 0.8260 0.1269
0 -19 10 0.9659 -0.0743
0 -19 11 -0.4092 -0.2725
0 -19 12 -0.2041 0.8912
0 -19 13 0.3725 -0.3293
0 -19 14 -0.3332 -0.5193
0 -19 15 -0.1850 -0.4123
0 -19 16 0.0965 -0.5345
0 -19 17 0.2348 -0.1866
0 -18 1 0.0290 -0.6701
0 -18 2 -0.2778 -0.2892
0 -18 3 -0.1997 0.0822
0 -18 4 -0.2367 -0.1792
0 -18 5 0.3535 -0.0737
0 -18 6 -0.3002 -0.7582
0 -18 7 -0.2240 0.5422
0 -18 8 0.0063 0.4406
0 -18 9 0.3482 0.9029
0 -18 10 0.3621 -0.3604
0 -18 11 -0.6968 -0.1922
0 -18 12 -0.0437 0.1006
0 -18 13 0.4154 -0.2807
0 -18 14 0.3178 -0.7974
0 -18 15 0.1509 -0.1380
0 -18 16 0.5258 -0.0345
0 -18 17 0.3238 -0.2172
0 -17 1 0.5285 -0.3057
0 -17 2 -0.2389 -0.5031
0 -17 3 0.0517 -0.4743
0 -17 4 -0.2212 -0.0661
0 -17 5 0.5190 -0.6568
0 -17 6 -0.2930 -0.4653
0 -17 7 -0.3722 -0.3503
0 -17 8 -0.6247 0.4927
0 -17 9 0.2436 0.1856
0 -17 10 0.0891 -0.3028
0 -17 11 -0.0603 -0.4502
0 -17 12 -0.1310 0.3302
0 -17 13 0.9834 0.0308
0 -17 14 -0.0136 -0.3050
0 -17 15 0.1217 0.4220
0 -17 16 0.3219 0.0818
0 -17 17 -0.2420 0.3189
0 -17 18 0.3865 0.1568
0 -17 19 0.3924 -0.1058
0 -17 20 0.0587 -0.5591
0 -16 1 0.6608 -0.1809
0 -16 2 0.5275 0.0984
0 -16 3 0.1304 -0.4132
0 -16 4 0.6573 -0.0173
0 -16 5 0.4755 -0.2912
0 -16 6 0.7526 -0.6872
0 -16 7 -0.4545 -0.4482
0 -16 8 0.1162 0.1277
0 -16 9 0.0492 0.0883
0 -16 10 0.6032 -0.0638
0 -16 11 -0.2755 -0.4083
0 -16 12 0.0903 0.7194
0 -16 13 0.4510 -0.1707
0 -16 14 -0.0789 -0.1539
0 -16 15 -0.1343 0.0518
0 -16 16 -0.0573 0.0304
0 -16 17 0.1494 -0.0588
0 -16 18 0.0055 0.1970
0 -16 19 0.6728 -0.1587
0 -16 20 0.5737 -0.1870
0 -16 21 -0.3052 0.4093
0 -15 1 -0.3683 0.6050
0 -15 2 0.1262 -0.1694
0 -15 3 0.1477 0.3398
0 -15 4 0.1424 -0.0434
0 -15 5 0.8243 0.6256
0 -15 6 0.3549 -0.4980
0 -15 7 -0.1012 0.1237
0 -15 8 -0.2400 0.0120
0 -15 9 -0.0625 0.4514
0 -15 10 0.2875 -0.1718
0 -15 11 -0.4207 -0.0578
0 -15 12 -0.0201 0.3491
0 -15 13 0.4604 0.1435
0 -15 14 0.0376 -0.4425
0 -15 15 -0.1951 0.1506
0 -15 16 0.1889 0.0965
0 -15 17 -0.1270 -0.0563
0 -15 18 0.2092 0.1573
0 -15 19 0.4813 0.3429
0 -15 20 -0.1753 -0.6641
0 -15 21 0.1428 1.1879
0 -15 22 -0.4418 -0.4399
0 -14 1 0.5290 -0.3206
0 -14 2 -0.0824 -0.1005
0 -14 3 0.6601 -0.2121
0 -14 4 -0.0792 0.4712
0 -14 5 0.5960 0.1700
0 -14 6 0.2882 -0.2018
0 -14 7 -0.0567 -0.4796
0 -14 8 -0.1610 -0.2262
0 -14 9 0.0795 -0.0335
0 -14 10 0.2125 -0.3124
0 -14 11 -0.1916 -0.3215
0 -14 12 -0.1883 0.4385
0 -14 13 0.5779 -0.1031
0 -14 14 -0.1036 -0.3083
0 -14 15 -0.0343 -0.1691
0 -14 16 -0.0229 -0.1130
0 -14 17 0.4306 -0.1589
0 -14 18 0.0397 0.1800
0 -14 19 1.0603 -0.2438
0 -14 20 -0.1127 0.3555
0 -14 21 0.1697 -0.5924
0 -14 22 0.4041 1.1507
0 -13 1 0.1252 0.1012
0 -13 2 0.3616 0.9652
0 -13 3 -0.1110 0.3999
0 -13 4 -0.0323 0.5236
0 -13 5 0.2630 0.7025
0 -13 6 0.5615 -0.1109
0 -13 7 0.2522 0.0289
0 -13 8 0.1597 0.0542
0 -13 9 0.2177 0.1622
0 -13 10 0.3044 -0.0520
0 -13 11 -0.2325 -0.2443
0 -13 12 0.0822 0.3864
0 -13 13 0.3795 0.0797
0 -13 14 0.4867 -0.2238
0 -13 15 -0.0109 -0.0771
0 -13 16 0.4942 0.4378
0 -13 17 0.1021 0.2044
0 -13 18 0.6498 0.8997
0 -13 19 -0.2257 0.6515
0 -13 20 0.7824 -0.0002
0 -13 21 -1.3135 0.9223
0 -13 22 0.9612 -0.2548
0 -12 1 -0.9824 0.2489
0 -12 2 -0.6058 -0.2179
0 -12 3 -0.3221 -0.0965
0 -12 4 -0.6613 0.1240
0 -12 5 0.1223 0.2799
0 -12 6 0.0363 0.1977
0 -12 7 -0.0519 -0.0985
0 -12 8 -0.0365 0.0225
0 -12 9 -0.0274 -0.0606
0 -12 10 0.3056 -0.2561
0 -12 11 -0.0889 -0.1768
0 -12 12 -0.1015 0.2739
0 -12 13 0.4386 0.4092
0 -12 14 0.0273 -0.1337
0 -12 15 -0.0500 0.3292
0 -12 16 -0.2733 -0.0175
0 -12 17 -0.1892 0.7750
0 -12 18 -0.6453 -0.1464
0 -12 19 0.3131 0.8591
0 -12 20 -0.8628 -0.8466
0 -12 22 -0.5435 -0.2152
0 -11 1 0.5204 -0.5602
0 -11 2 0.1482 -0.1156
0 -11 3 0.0651 -0.1670
0 -11 4 0.1446 0.0538
0 -11 5 -0.2668 0.3484
0 -11 6 0.4661 -0.0633
0 -11 7 0.0328 -0.0040
0 -11 8 0.3831 -0.0472
0 -11 9 0.4885 0.1351
0 -11 10 0.3426 0.0819
0 -11 11 0.0580 0.0323
0 -11 12 -0.2113 0.4586
0 -11 13 0.0875 0.0436
0 -11 14 -0.0156 0.1228
0 -11 15 0.1261 -0.3574
0 -11 16 -0.3829 0.2731
0 -11 17 0.1064 -0.3306
0 -11 18 -0.5274 0.7004
0 -11 19 0.1102 -0.4316
0 -11 20 0.3966 0.7448
0 -11 21 -0.3153 -0.4711
0 -11 22 1.0234 0.8480
0 -10 1 -0.1968 0.0216
0 -10 2 -0.3721 0.0327
0 -10 3 -0.0189 0.2827
0 -10 4 -0.6918 -0.4108
0 -10 5 0.1336 0.4533
0 -10 6 -0.0546 -0.1746
0 -10 7 0.1181 0.2827
0 -10 8 0.2220 0.4620
0 -10 9 -0.0175 0.2230
0 -10 10 0.0138 0.2998
0 -10 11 -0.4023 -0.1497
0 -10 12 -0.1498 -0.0244
0 -10 13 -0.0533 -0.1389
0 -10 14 0.2394 -0.1770
0 -10 15 -0.0559 -0.0829
0 -10 16 0.2028 -0.2585
0 -10 17 -0.6970 -0.0378
0 -10 18 0.1290 -0.5463
0 -10 19 -0.7807 0.5638
0 -10 20 0.4048 -0.6548
0 -10 21 -0.3356 0.8951
0 -10 22 0.0468 -0.5468
0 -9 1 0.2366 -0.5655
0 -9 2 -0.0743 -0.1092
0 -9 3 0.3585 -0.7222
0 -9 4 0.0256 0.2781
0 -9 5 0.2690 -0.2345
0 -9 6 0.1954 0.2823
0 -9 7 -0.0803 0.3354
0 -9 8 0.0251 0.2555
0 -9 9 -0.0696 0.3202
0 -9 10 0.0453 -0.3529
0 -9 11 0.0253 -0.0837
0 -9 12 0.4471 -0.1322
0 -9 13 0.5684 -0.1584
0 -9 14 0.2906 0.2138
0 -9 15 0.8364 0.1908
0 -9 16 0.0529 -0.2260
0 -9 17 0.9454 0.0739
0 -9 18 -0.3449 -0.4377
0 -9 19 0.7317 0.3086
0 -9 20 -0.3133 0.5280
0 -9 21 0.4750 0.0504
0 -9 22 0.4345 0.4507
0 -8 1 0.1478 0.1823
0 -8 2 0.3681 0.1126
0 -8 3 -0.4886 0.5098
0 -8 4 0.2653 -0.0445
0 -8 5 -0.3557 0.5762
0 -8 6 -0.0562 0.1132
0 -8 7 -0.4420 0.1610
0 -8 8 -0.4929 0.4521
0 -8 9 0.2006 -0.1812
0 -8 10 -0.1917 -0.0282
0 -8 11 0.2638 0.2487
0 -8 12 0.4815 0.5475
0 -8 13 0.1211 0.4543
0 -8 14 -0.0665 0.9690
0 -8 15 -0.1466 0.6266
0 -8 16 -0.0052 0.9636
0 -8 17 -0.1687 0.0540
0 -8 18 -0.1476 0.5423
0 -8 19 -1.2258 0.1729
0 -8 20 -0.2072 0.6088
0 -8 21 -0.9940 0.6488
0 -8 22 0.9369 -0.1596
0 -7 1 0.0552 0.0854
0 -7 2 -0.5669 -0.7076
0 -7 3 0.4067 -0.0518
0 -7 4 -0.4463 -0.1456
0 -7 5 0.2244 0.1889
0 -7 6 -0.0279 -0.1490
0 -7 7 -0.6248 -0.2375
0 -7 8 0.2196 0.0613
0 -7 9 -0.0105 -0.2385
0 -7 10 0.3325 0.0199
0 -7 11 -0.2270 0.4342
0 -7 12 -0.0071 0.6582
0 -7 13 -0.3734 0.0964
0 -7 14 -0.9787 -0.0713
0 -7 15 -0.6329 0.1832
0 -7 16 -0.3077 -0.5624
0 -7 17 -0.1132 -0.0499
0 -7 18 -0.1801 -1.4452
0 -7 19 -0.6380 -0.3103
0 -7 20 -0.7770 -0.7936
0 -7 21 0.1211 0.1853
0 -7 22 0.6219 0.3390
0 -6 1 0.7628 -0.2540
0 -6 2 0.3948 0.4097
0 -6 3 -0.2425 0.0481
0 -6 4 -0.0858 0.6902
0 -6 5 -0.5068 0.4248
0 -6 6 -0.2079 -0.2054
0 -6 7 -0.2494 0.0137
0 -6 8 -0.2549 -0.1052
0 -6 9 0.4056 0.4981
0 -6 10 -0.1970 -0.0803
0 -6 11 -0.6115 0.5463
0 -6 12 -0.1158 0.4265
0 -6 13 -0.0444 -0.5918
0 -6 14 -0.3035 -0.2453
0 -6 15 0.4914 -0.2202
0 -6 16 0.1777 0.3256
0 -6 17 1.3160 0.1639
0 -6 18 0.3694 -0.3158
0 -6 19 0.0896 -0.5386
0 -6 20 -0.0508 0.1439
0 -6 21 -0.5239 0.4418
0 -6 22 1.2191 1.4617
0 -5 1 -0.3503 0.4296
0 -5 2 -0.3244 -0.5138
0 -5 3 -0.7805 0.0678
0 -5 4 -0.9727 -0.7873
0 -5 5 -0.3059 -0.4364
0 -5 6 -0.0459 -0.5696
0 -5 7 0.1238 -0.9125
0 -5 8 -0.1248 0.3534
0 -5 9 0.1799 -0.0724
0 -5 10 -0.3654 -0.0705
0 -5 11 -0.7967 0.0103
0 -5 12 -0.0853 0.2618
0 -5 13 0.0344 -0.1934
0 -5 14 -0.0451 0.1938
0 -5 15 -0.4582 0.3659
0 -5 16 -0.3462 1.1237
0 -5 17 -0.0133 0.5255
0 -5 18 0.1171 -0.3608
0 -5 19 -0.3843 -0.4138
0 -5 20 -0.5101 -0.8310
0 -5 21 -0.8631 0.8620
0 -4 1 0.6060 -0.0599
0 -4 2 0.1059 -0.5423
0 -4 3 0.2844 -1.1082
0 -4 4 0.3779 -0.3386
0 -4 5 0.3348 -0.4641
0 -4 6 1.0837 0.0574
0 -4 7 0.1419 0.0834
0 -4 8 0.0566 0.1629
0 -4 9 -0.2539 0.3643
0 -4 10 -0.1816 -0.6571
0 -4 11 -0.7627 -0.3738
0 -4 12 -0.1442 -0.0877
0 -4 13 -0.0343 -0.2024
0 -4 14 -0.2581 -0.3278
0 -4 15 -0.8396 -0.1092
0 -4 16 -0.5984 0.1486
0 -4 17 0.2752 0.1757
0 -4 18 0.6506 -0.5346
0 -4 19 0.7179 -0.6977
0 -4 20 -0.1719 -0.3341
0 -4 21 -0.7013 -0.1148
0 -3 1 0.2456 0.4849
0 -3 2 0.6325 -0.3131
0 -3 3 -0.0699 0.2454
0 -3 4 0.5700 -0.4779
0 -3 5 0.0390 0.6705
0 -3 6 0.0870 0.3160
0 -3 7 0.1823 0.0505
0 -3 8 -0.7169 -0.1740
0 -3 9 0.2836 -0.2798
0 -3 10 0.2410 -0.8933
0 -3 11 0.2065 -0.5963
0 -3 12 0.1794 -0.1421
0 -3 13 0.2779 0.0759
0 -3 14 -0.1749 -0.3035
0 -3 15 -0.5483 -0.2749
0 -3 16 -0.8723 0.2304
0 -3 17 0.2489 0.6501
0 -3 18 0.4664 0.1291
0 -3 19 0.0891 0.1084
0 -3 20 0.0067 -0.5470
0 -3 21 -1.5579 -0.4308
0 -2 1 0.0824 0.1455
0 -2 2 -0.1960 -0.4309
0 -2 3 0.8494 -0.1353
0 -2 4 -0.1923 0.2006
0 -2 5 0.0377 -0.0128
0 -2 6 -0.1369 0.6744
0 -2 7 0.0755 -0.3849
0 -2 8 0.1556 -0.0731
0 -2 9 0.4808 0.0779
0 -2 10 0.8692 0.1414
0 -2 11 0.3699 0.0314
0 -2 12 -0.1428 0.3244
0 -2 13 -0.2507 -0.1138
0 -2 14 -0.2097 -0.4311
0 -2 15 -0.5983 -1.3930
0 -2 16 -0.7779 -0.1376
0 -2 17 0.2562 -0.0946
0 -2 18 0.1556 -0.0463
0 -2 19 0.6710 -0.0288
0 -2 20 0.1193 -1.0872
0 -1 2 0.9711 0.1545
0 -1 3 -0.4357 -0.0948
0 -1 4 0.6316 0.2037
0 -1 5 -0.9718 -0.2959
0 -1 6 -0.0934 0.0725
0 -1 7 0.2025 -0.1064
0 -1 8 -0.0614 -0.1525
0 -1 9 0.1253 0.6421
0 -1 10 0.2061 0.4479
0 -1 11 -0.1233 0.1831
0 -1 12 -0.0231 -0.4042
0 -1 13 -0.2666 -0.2541
0 -1 14 1.0483 -0.7886
0 -1 15 0.0449 -0.9521
0 -1 16 0.1668 0.0998
0 -1 17 0.0922 0.5225
0 -1 18 0.0101 0.7460
0 -1 19 0.2382 0.3284
0 -1 20 0.0500 0.1065
0 0 1 0.7393 0.9776
0 0 2 0.3343 -0.5618
0 0 3 0.2583 1.0179
0 0 4 0.2186 -0.7764
0 0 5 0.1051 -0.2715
0 0 6 0.0140 0.0573
0 0 7 0.5410 -0.0715
0 0 8 -0.1028 0.1890
0 0 9 -0.2960 0.3901
0 0 10 -0.4511 0.2909
0 0 11 0.1859 0.2057
0 0 12 -0.1688 -0.7704
0 0 13 0.2416 0.2300
0 0 14 0.6520 -0.3714
0 0 15 0.1237 -0.5038
0 0 16 -0.7209 -0.1011
0 0 17 -0.5724 -0.1398
0 0 18 -0.6418 -0.2857
0 0 19 -0.4429 -0.5007
0 1 1 0.4062 0.6170
0 1 2 -0.5834 0.8389
0 1 3 0.0377 -0.1906
0 1 4 0.2177 0.4850
0 1 5 0.0064 -0.6871
0 1 6 -0.0349 0.4003
0 1 7 0.1103 0.0874
0 1 8 -0.3166 -0.1943
0 1 9 -0.4078 -0.4098
0 1 10 -0.5762 -0.0374
0 1 11 0.6113 -0.4581
0 1 12 0.3341 -0.5285
0 1 13 0.4589 -0.1492
0 1 14 1.1400 0.0834
0 1 15 0.4782 -0.7869
0 1 16 0.2925 -0.3096
0 1 17 0.3202 -0.4936
0 1 18 0.4439 -0.6260
0 1 19 0.5963 -0.3282
0 2 0 -0.7028 0.0726
0 2 1 -0.9558 0.1501
0 2 2 0.5216 -0.7859
0 2 3 -0.7167 0.1012
0 2 4 1.3380 -0.3736
0 2 5 0.1638 -0.2562
0 2 6 0.2625 0.2440
0 2 7 0.3996 -0.0395
0 2 8 0.3489 -0.0939
0 2 9 0.1404 -0.5412
0 2 10 0.3313 0.1477
0 2 11 0.6795 0.5783
0 2 12 0.8357 0.1116
0 2 13 -0.0823 1.1204
0 2 14 0.6991 0.8086
0 2 15 0.0777 0.3031
0 2 16 -0.1436 0.2822
0 2 17 0.3168 0.0036
0 2 18 0.1516 0.0758
0 3 0 -0.3301 -0.7473
0 3 1 1.0308 0.4863
0 3 2 0.0475 -0.5362
0 3 3 0.9017 1.0838
0 3 4 0.4219 0.7337
0 3 5 0.1974 0.5005
0 3 6 -0.1547 0.6947
0 3 7 -0.1619 0.4610
0 3 8 0.1391 0.2176
0 3 9 0.1490 0.1336
0 3 10 -0.7184 0.2369
0 3 11 0.1757 0.9486
0 3 12 -0.7144 -0.2588
0 3 13 -0.9347 0.3789
0 3 14 -0.3432 -0.0887
0 3 15 -0.4709 -0.6881
0 3 16 0.1864 -0.3097
0 3 17 0.0725 -0.4712
0 3 18 1.2070 0.2411
0 4 0 -0.3703 0.6656
0 4 1 0.0311 0.1573
0 4 2 -0.1633 0.9565
0 4 3 -0.9746 0.3474
0 4 4 -0.1404 0.7386
0 4 5 -0.6597 -0.1181
0 4 6 -0.5095 -0.0699
0 4 7 -0.2222 -0.0895
0 4 8 -0.1665 0.2442
0 4 9 0.1700 -0.5888
0 4 10 -0.5815 0.1430
0 4 11 0.2418 -0.3452
0 4 12 0.0823 -0.7912
0 4 13 0.0284 -0.5448
0 4 14 0.6482 -0.6086
0 4 15 0.6734 -0.0772
0 4 16 0.6834 -0.2844
0 4 17 0.3843 0.9711
0 5 0 -0.0683 -0.4952
0 5 1 -0.5349 0.3863
0 5 2 -0.0732 -0.8539
0 5 3 -0.6791 0.3908
0 5 4 -0.0689 -0.2294
0 5 5 -0.0665 -0.3153
0 5 6 -0.1065 -0.0468
0 5 7 -0.3042 -0.3070
0 5 8 0.0368 0.2734
0 5 9 -0.0281 -0.0692
0 5 10 0.0233 -0.0625
0 5 11 0.4416 0.4632
0 5 12 0.6098 -0.2776
0 5 13 0.3440 0.2099
0 5 14 0.3143 0.4669
0 5 15 0.3916 0.1972
0 5 16 -0.2612 0.5285
0 6 0 -0.2429 -0.1769
0 6 1 0.4937 0.1817
0 6 2 -0.5224 -0.0849
0 6 3 -0.3358 -0.2589
0 6 4 0.0220 0.0366
0 6 5 -0.2588 -0.4461
0 6 6 0.3187 -0.4207
0 6 7 -0.2907 -0.5457
0 6 8 -0.3142 -0.0948
0 6 9 0.1712 -0.2091
0 6 10 -0.5745 0.1664
0 6 11 0.4489 0.2988
0 6 12 0.1261 -0.0803
0 6 13 -0.0328 0.0965
0 6 14 0.3414 -0.0308
0 6 15 -0.1876 0.1320
0 6 16 0.4669 -0.5749
0 7 0 -0.2765 0.0789
0 7 1 -0.4237 -0.4044
0 7 2 0.2896 -0.7797
0 7 3 -0.2127 -0.1948
0 7 4 0.5111 -0.5568
0 7 5 0.5964 0.1617
0 7 6 0.6247 -0.4080
0 7 7 0.3075 -0.4614
0 7 8 0.0600 -0.1732
0 7 9 -0.2222 -0.3724
0 7 10 0.0167 0.2012
0 7 11 0.1543 0.2424
0 7 12 0.3228 0.0969
0 7 13 0.3376 0.4387
0 7 14 -0.0814 0.1932
0 7 15 0.6009 0.7536
0 8 0 0.4492 -0.4918
0 8 1 0.9030 0.1108
0 8 2 0.2488 -0.1613
0 8 3 0.6684 0.1717
0 8 4 -0.0234 0.7474
0 8 5 0.5144 0.1723
0 8 6 0.4548 0.4119
0 8 7 0.5369 -0.4989
0 8 8 0.0636 -0.5240
0 8 9 0.1423 -0.1682
0 8 10 -0.3322 -0.1118
0 8 11 0.1647 0.3908
0 8 12 -0.3042 0.1145
0 8 13 -0.3450 0.0166
0 8 14 -0.5420 0.3172
0 9 0 0.0497 0.6327
0 9 1 -0.1671 0.0644
0 9 2 0.2613 0.3949
0 9 3 -0.7938 -0.1477
0 9 4 0.3561 0.3447
0 9 5 -0.2041 0.4136
0 9 6 1.0426 0.4037
0 9 7 0.7958 -0.0327
0 9 8 0.6997 0.0862
0 9 9 0.2762 -0.3859
0 9 10 -0.0281 0.4516
0 9 11 0.2198 -0.1505
0 9 12 0.0653 -0.2625
0 9 13 -0.0369 -0.2652
0 10 0 0.2866 -0.5112
0 10 1 0.2023 0.3807
0 10 2 0.4789 -0.7536
0 10 3 0.1746 0.5447
0 10 4 -0.3678 0.2173
0 10 5 0.1523 1.2265
0 10 6 -0.1218 0.9229
0 10 7 0.2772 0.9461
0 10 8 0.2441 0.1940
0 10 9 -0.4435 0.2614
0 10 10 -0.1380 0.2502
0 10 11 0.0868 0.2552
0 10 12 0.0207 -0.1902
0 11 0 -0.2481 0.7431
0 11 1 0.5943 0.6217
0 11 2 -0.4324 0.7305
0 11 3 -0.5501 -0.3787
0 11 4 -1.1644 0.6059
0 11 5 -0.9639 -0.2220
0 11 6 -0.6530 0.3866
0 11 7 -0.1440 -0.0059
0 11 8 -0.0435 -0.2396
0 11 9 -0.1263 -0.4649
0 11 10 -0.3568 0.0684
0 11 11 0.4564 -0.1672
0 12 0 -0.3987 0.2315
0 12 1 -0.9471 -0.3748
0 12 2 0.5366 -0.6755
0 12 3 -0.5855 -1.1271
0 12 4 0.0653 -0.9680
0 12 5 -0.0325 -0.1779
0 12 6 0.1170 -0.2902
0 12 7 0.1837 0.4454
0 12 8 0.4552 -0.0642
0 12 9 -0.2481 -0.1960
0 12 10 -0.0394 0.3596
0 13 0 0.4529 -0.8140
0 13 1 0.6978 0.7305
0 13 2 1.0900 -0.1828
0 13 3 0.9409 -0.1647
0 13 4 -0.1253 0.3676
0 13 5 0.4149 0.0732
0 13 6 -0.5573 0.3489
0 13 7 -0.0100 0.0609
0 13 8 -0.0883 -0.2798
0 13 9 -0.0935 -0.6649
0 14 0 -0.7409 0.6198
0 14 1 -0.2767 0.8012
0 14 2 0.1714 0.8960
0 14 3 -0.4153 -0.3019
0 14 4 -0.1019 0.2432
0 14 5 -0.4510 -0.1083
0 14 6 0.3467 -0.1750
0 14 7 -0.0098 -0.0809
0 14 8 1.0772 -0.0517
0 15 0 -0.2551 -0.5798
0 15 1 -0.8419 -0.0629
0 15 2 0.4197 -0.2403
0 15 3 0.1494 -0.3018
0 15 4 -0.3884 -0.3818
0 15 5 0.3279 0.4804
0 15 6 -0.2531 -0.2428
0 15 7 0.1679 0.8361
0 16 0 0.2797 -0.7394
0 16 1 0.1295 0.2694
0 16 2 0.4181 0.3908
0 16 3 0.3965 -0.5219
0 16 4 -0.3643 0.3116
0 16 5 0.1252 -0.4052
0 17 0 0.2156 0.0637
0 17 1 -0.2939 0.1374
0 17 2 0.4861 0.5473
0 17 3 -0.0567 -0.1809
0 17 4 0.1773 -0.0624
0 18 0 0.3632 -0.0542
0 18 1 -0.4867 0.5304
0 18 2 0.0756 0.2871
0 19 0 -0.5427 -0.1221
1 -22 9 0.1250 -0.4639
1 -22 10 -0.3355 0.0585
1 -22 11 0.4690 0.8006
1 -22 12 0.8836 0.0939
1 -22 13 -0.0521 0.0033
1 -21 4 0.9044 -0.4963
1 -21 5 0.3410 -0.2915
1 -21 6 0.6881 0.8173
1 -21 7 0.6443 0.2372
1 -21 8 0.2681 0.2434
1 -21 9 -0.3980 -0.5108
1 -21 10 -1.1138 0.2172
1 -21 11 -0.4147 0.5957
1 -21 12 0.0250 -0.0484
1 -21 13 -0.5458 -0.3218
1 -21 14 -0.8833 0.0315
1 -21 15 -0.5092 0.3494
1 -21 16 -0.2950 0.3296
1 -20 2 0.1477 0.6975
1 -20 3 0.5003 0.5146
1 -20 4 0.2538 0.0600
1 -20 5 -0.5974 0.4742
1 -20 6 -0.3711 0.4718
1 -20 7 -0.2987 0.4460
1 -20 8 0.3874 -0.7019
1 -20 9 -0.3088 -1.1094
1 -20 10 -0.3760 -0.8787
1 -20 11 -0.1180 0.0154
1 -20 12 0.6764 -0.3331
1 -20 13 -0.0491 -0.7614
1 -20 14 -0.2985 -0.1302
1 -20 15 -0.4507 -0.1654
1 -20 16 -0.1981 0.2205
1 -20 17 0.1510 -0.1616
1 -20 18 -0.2587 -0.6569
1 -19 0 -0.2543 -0.3793
1 -19 1 -0.9610 -0.1729
1 -19 2 -0.2638 0.3374
1 -19 3 0.0623 0.1275
1 -19 4 -0.1462 -0.2997
1 -19 5 -0.2872 -0.4246
1 -19 6 -0.8613 -0.0558
1 -19 7 0.6984 0.2936
1 -19 8 0.6137 -0.4821
1 -19 9 1.0686 -0.4356
1 -19 10 -0.0892 -0.4742
1 -19 11 0.2256 0.7518
1 -19 12 0.5568 0.0039
1 -19 13 -0.1403 -0.1053
1 -19 14 -0.1909 -0.4092
1 -19 15 -0.5859 -0.1624
1 -19 16 -0.1919 -0.0252
1 -19 17 0.1689 -0.3594
1 -19 18 0.2416 -0.3117
1 -18 0 0.1912 -0.9763
1 -18 1 -0.3635 -0.2638
1 -18 2 -0.2616 0.1019
1 -18 3 0.0327 0.1399
1 -18 4 0.2543 0.0326
1 -18 5 -0.3989 -0.9750
1 -18 6 -0.5562 0.6120
1 -18 7 0.2044 0.1439
1 -18 8 0.4934 0.8694
1 -18 9 0.5856 -0.2836
1 -18 10 -0.4494 0.1380
1 -18 11 -0.1083 0.3461
1 -18 12 0.0501 -0.0495
1 -18 13 0.2320 -0.4545
1 -18 14 -0.0621 -0.5161
1 -18 15 0.1018 -0.4723
1 -18 16 0.1055 -0.1325
1 -18 17 0.3535 0.1341
1 -17 0 0.2979 -0.4769
1 -17 1 -0.1880 -0.6701
1 -17 2 -0.2577 -0.1486
1 -17 3 -0.3582 -0.0148
1 -17 4 0.6730 -0.6216
1 -17 5 -0.6364 -0.8672
1 -17 6 -0.2715 -0.4003
1 -17 7 -0.6343 0.4312
1 -17 8 0.3425 0.1912
1 -17 9 -0.0351 -0.0904
1 -17 10 -0.1615 -0.3132
1 -17 11 -0.1952 0.1518
1 -17 12 0.4834 0.0484
1 -17 13 0.0753 -0.1615
1 -17 14 0.4128 0.1093
1 -17 15 -0.0702 -0.1056
1 -17 16 -0.1535 0.2698
1 -17 17 0.0895 0.2571
1 -16 0 1.0823 -0.1583
1 -16 1 0.2821 -0.1202
1 -16 2 0.2052 -0.3580
1 -16 3 0.4569 0.5054
1 -16 4 0.7445 -0.4668
1 -16 5 0.6868 -0.6541
1 -16 6 -0.5585 -0.5051
1 -16 7 0.2257 0.1862
1 -16 8 -0.1266 0.0498
1 -16 9 0.4773 -0.0543
1 -16 10 -0.1936 -0.2878
1 -16 11 0.0254 0.3611
1 -16 12 0.1338 -0.2054
1 -16 13 -0.1196 0.1129
1 -16 14 -0.0351 -0.3184
1 -16 15 -0.1063 -0.2359
1 -16 16 -0.1321 -0.3491
1 -16 17 -0.1252 -0.1851
1 -15 0 -0.2227 0.4580
1 -15 1 0.0322 0.2513
1 -15 2 -0.8221 0.2556
1 -15 3 -0.0944 0.2400
1 -15 4 0.5186 0.4725
1 -15 5 0.2668 -0.9570
1 -15 6 -0.1469 0.0631
1 -15 7 -0.2120 -0.2449
1 -15 8 0.0160 0.3249
1 -15 9 0.1328 -0.1034
1 -15 10 -0.2173 -0.0491
1 -15 11 0.0973 0.1459
1 -15 12 0.1365 -0.1329
1 -15 13 0.1711 -0.3222
1 -15 14 0.2020 0.0460
1 -15 15 0.3964 -0.2740
1 -15 16 0.1354 -0.0771
1 -15 17 0.3497 -0.0066
1 -15 18 0.3463 0.0558
1 -15 19 0.5994 -0.5388
1 -15 20 0.1345 0.6491
1 -15 21 0.3746 -0.7937
1 -14 0 -0.0943 -0.2227
1 -14 1 -0.2436 -1.2404
1 -14 2 0.3196 -0.6274
1 -14 3 -0.1494 -0.1002
1 -14 4 1.2698 -0.0291
1 -14 5 0.5644 -0.3613
1 -14 6 0.2475 -0.4457
1 -14 7 0.1188 0.0225
1 -14 8 -0.0344 -0.1008
1 -14 9 0.1755 -0.0697
1 -14 10 -0.1989 -0.0932
1 -14 11 0.0657 0.2036
1 -14 12 0.4145 -0.1188
1 -14 13 -0.1233 -0.0110
1 -14 14 0.3088 0.0643
1 -14 15 -0.0587 0.0381
1 -14 16 0.3530 0.0167
1 -14 17 0.0479 -0.0824
1 -14 18 1.0129 0.1235
1 -14 19 0.0960 0.0250
1 -14 20 1.1271 -0.0174
1 -14 21 -0.1638 0.6965
1 -14 22 0.5800 -0.7583
1 -13 0 1.2645 -0.2253
1 -13 1 0.7442 0.8221
1 -13 2 0.4544 0.0302
1 -13 3 0.0792 1.2952
1 -13 4 0.4506 1.0534
1 -13 5 0.4784 0.1199
1 -13 6 -0.0975 0.4598
1 -13 7 0.0957 -0.1636
1 -13 8 -0.1054 0.2146
1 -13 9 -0.0155 -0.1934
1 -13 10 -0.2306 -0.0939
1 -13 11 0.0610 0.2860
1 -13 12 0.2155 -0.1850
1 -13 13 0.1490 0.0567
1 -13 14 -0.0438 -0.1047
1 -13 15 0.1665 0.2455
1 -13 16 0.1080 0.0183
1 -13 17 0.3963 0.7432
1 -13 18 0.0887 0.2703
1 -13 19 0.6316 0.9135
1 -13 20 -0.9321 0.4275
1 -13 21 0.8971 0.3123
1 -13 22 -1.6124 0.1316
1 -12 0 -1.1770 0.6790
1 -12 1 -0.1072 0.2115
1 -12 2 -1.1265 -0.0315
1 -12 3 -1.0288 0.1368
1 -12 4 0.0039 0.2158
1 -12 5 -0.3524 -0.1711
1 -12 6 0.2517 -0.2546
1 -12 7 -0.1185 -0.1501
1 -12 8 0.1328 -0.4003
1 -12 9 0.1513 -0.3105
1 -12 10 -0.1373 -0.2980
1 -12 11 0.2612 0.1312
1 -12 12 0.2490 0.0543
1 -12 13 0.1363 -0.1210
1 -12 14 0.0532 0.0260
1 -12 15 -0.0852 -0.2564
1 -12 16 -0.1531 0.3838
1 -12 17 0.0400 -0.1816
1 -12 18 -0.0837 0.7932
1 -12 19 -0.3006 -0.7350
1 -12 20 0.2586 0.7891
1 -12 21 -0.2819 -1.2253
1 -11 0 0.2592 -0.0827
1 -11 1 -0.0406 -0.7413
1 -11 2 0.3219 -0.5783
1 -11 3 0.0281 0.0964
1 -11 4 0.0880 0.1621
1 -11 5 0.6189 0.2737
1 -11 6 -0.1535 0.1157
1 -11 7 0.6571 0.0836
1 -11 8 0.2280 -0.0347
1 -11 9 0.4463 -0.1093
1 -11 10 0.1911 0.1886
1 -11 11 0.0398 0.3493
1 -11 12 0.2291 0.2897
1 -11 13 0.0563 0.2148
1 -11 14 0.4086 -0.1134
1 -11 15 -0.0686 0.0300
1 -11 16 0.3640 0.2089
1 -11 17 -0.2960 0.6693
1 -11 18 0.4554 0.1064
1 -11 19 -0.4246 0.9873
1 -11 20 0.3920 -0.2172
1 -11 22 -0.5177 -0.6723
1 -10 0 0.0868 -0.2344
1 -10 1 0.0858 0.5239
1 -10 2 -0.3158 0.0398
1 -10 3 -0.6572 -0.1315
1 -10 4 -0.2443 0.5993
1 -10 5 -0.4395 -0.6291
1 -10 6 -0.0201 0.4699
1 -10 7 0.2295 -0.1528
1 -10 8 0.2387 0.1315
1 -10 9 0.1226 0.3020
1 -10 10 -0.2335 -0.0541
1 -10 11 -0.3576 0.3403
1 -10 12 -0.3163 -0.1448
1 -10 13 -0.1515 0.1862
1 -10 14 0.1599 -0.0765
1 -10 15 -0.1041 -0.1066
1 -10 16 -0.7329 0.1276
1 -10 17 -0.1505 0.0778
1 -10 18 -1.2586 -0.0094
1 -10 19 0.0954 -0.3101
1 -10 20 -0.8857 0.5981
1 -10 21 0.7383 -0.7508
1 -10 22 -0.9279 -0.0368
1 -9 0 -0.3626 -0.1082
1 -9 1 -0.0036 -0.6341
1 -9 2 0.3247 -0.6939
1 -9 3 -0.2259 -0.1374
1 -9 4 0.7983 -0.6185
1 -9 5 0.0298 0.1603
1 -9 6 0.4554 0.1270
1 -9 7 0.3307 0.5022
1 -9 8 0.0327 0.4076
1 -9 9 0.1194 -0.0074
1 -9 10 -0.3185 -0.0549
1 -9 11 0.2402 -0.4890
1 -9 12 -0.0426 -0.4936
1 -9 13 0.3246 0.0679
1 -9 14 0.8179 -0.0799
1 -9 15 0.1940 -0.4259
1 -9 16 0.4512 0.0448
1 -9 17 -0.0502 -0.7604
1 -9 18 0.6744 0.1084
1 -9 19 -0.3243 -0.2687
1 -9 20 0.9421 0.6606
1 -9 21 0.2885 0.3122
1 -9 22 0.1622 -1.1885
1 -8 0 0.7629 -0.1080
1 -8 1 0.3757 0.4505
1 -8 2 -0.1320 0.1343
1 -8 3 0.4530 0.5843
1 -8 4 -0.4406 0.4224
1 -8 5 0.1274 0.2399
1 -8 6 -0.7147 0.4864
1 -8 7 -0.3673 0.4013
1 -8 8 -0.1783 0.0131
1 -8 9 -0.3895 -0.0765
1 -8 10 0.5231 -0.0840
1 -8 11 0.4887 -0.2016
1 -8 12 0.4175 0.1155
1 -8 13 0.2129 0.8764
1 -8 14 0.4358 0.8151
1 -8 15 0.0670 0.7845
1 -8 16 0.0345 0.2790
1 -8 17 -0.1442 0.7513
1 -8 18 -0.5079 -0.0720
1 -8 19 -0.5510 0.9765
1 -8 20 -1.1144 0.6298
1 -8 21 0.7513 0.3417
1 -8 22 -0.4726 -0.9011
1 -7 0 -0.4729 0.2828
1 -7 1 -0.2116 -0.5511
1 -7 2 -0.3889 0.1804
1 -7 3 -0.4353 -0.6226
1 -7 4 0.3090 0.1554
1 -7 5 -0.2052 -0.5798
1 -7 6 -0.2642 -0.1270
1 -7 7 0.0843 -0.0719
1 -7 8 -0.1878 -0.3908
1 -7 9 0.4201 0.2836
1 -7 10 0.3074 0.2444
1 -7 11 0.6078 0.6329
1 -7 12 -0.2178 0.2195
1 -7 13 -0.8105 0.6968
1 -7 14 -0.6049 0.5129
1 -7 15 -0.4805 -0.1978
1 -7 16 -0.5627 -0.0565
1 -7 17 0.0585 -0.9637
1 -7 18 -0.7338 -0.4429
1 -7 19 -0.6689 -1.0214
1 -7 20 -0.3556 0.4219
1 -7 21 0.4868 -0.2256
1 -7 22 1.6320 -0.4611
1 -6 0 0.9731 -0.0396
1 -6 1 -0.1636 -0.3236
1 -6 2 0.5751 -0.1911
1 -6 3 0.0568 0.6782
1 -6 4 0.1233 0.2964
1 -6 5 0.0493 0.3114
1 -6 6 -0.3678 0.1143
1 -6 7 -0.1787 -0.2006
1 -6 8 -0.1319 0.3011
1 -6 9 -0.2645 0.0866
1 -6 10 -0.2515 0.9940
1 -6 11 -0.0272 0.3649
1 -6 12 -0.5471 -0.1657
1 -6 13 -0.7891 -0.1533
1 -6 14 -0.0565 -0.1960
1 -6 15 -0.0782 -0.2034
1 -6 16 0.9912 0.2018
1 -6 17 0.4130 -0.3278
1 -6 18 0.4771 -0.2831
1 -6 19 -0.4771 -0.0680
1 -6 20 -0.6206 0.3362
1 -6 21 0.6297 1.5796
1 -6 22 0.3686 0.4621
1 -5 0 0.0252 -0.1949
1 -5 1 0.1038 0.3814
1 -5 2 -0.7980 0.2208
1 -5 3 -0.6051 -0.1542
1 -5 4 -0.7583 0.2080
1 -5 5 -0.2997 -0.5985
1 -5 6 0.0439 -0.7399
1 -5 7 -0.0620 -0.3594
1 -5 8 0.1869 -0.5970
1 -5 9 -0.5709 0.1817
1 -5 10 -0.3926 0.1502
1 -5 11 -0.2678 0.1437
1 -5 12 -0.1318 -0.5792
1 -5 13 -0.2649 -0.2340
1 -5 14 -0.1216 -0.1734
1 -5 15 -0.2398 0.7856
1 -5 16 0.1686 0.4429
1 -5 17 0.0136 0.1748
1 -5 18 -0.2647 -0.6229
1 -5 19 -0.6501 -1.2296
1 -5 20 -1.2730 0.1664
1 -5 21 -0.2539 0.0230
1 -4 0 -0.0951 0.4244
1 -4 1 -0.2384 -0.9553
1 -4 2 -0.0222 -0.3775
1 -4 3 -0.3354 -0.6932
1 -4 4 0.0602 -0.5844
1 -4 5 0.7278 0.0848
1 -4 6 0.5625 -0.2576
1 -4 7 0.7510 0.1261
1 -4 8 -0.1787 0.0249
1 -4 9 -0.2137 -0.1663
1 -4 10 -0.7307 -0.0693
1 -4 11 0.0420 -0.1774
1 -4 12 0.0255 -0.4027
1 -4 13 0.2481 -0.3293
1 -4 14 -0.4858 -0.1492
1 -4 15 -0.3025 0.3916
1 -4 16 -0.0735 0.4007
1 -4 17 0.6578 -0.1525
1 -4 18 0.9878 -0.7099
1 -4 19 0.2841 -0.9212
1 -4 20 0.0792 -0.3040
1 -4 21 -0.6958 0.8191
1 -3 0 1.1285 -0.2283
1 -3 1 -0.1596 -0.1512
1 -3 2 0.2307 -0.2348
1 -3 3 0.5255 -0.7789
1 -3 4 -0.4128 0.2567
1 -3 5 0.5710 0.2587
1 -3 6 0.2866 0.5428
1 -3 7 -0.0491 -0.0460
1 -3 8 0.1052 -0.1790
1 -3 9 -0.2731 -0.6870
1 -3 10 0.1246 -0.4224
1 -3 11 0.1642 -0.3350
1 -3 12 0.4172 0.2408
1 -3 13 0.1689 -0.1653
1 -3 14 -0.5206 0.0516
1 -3 15 -1.0786 0.2887
1 -3 16 -0.3125 0.8432
1 -3 17 0.0505 0.4401
1 -3 18 0.4500 0.3446
1 -3 19 0.2140 -0.4100
1 -3 20 -1.3454 -0.2366
1 -3 21 -0.8048 -0.0825
1 -2 0 -0.2632 -0.1842
1 -2 1 0.0288 -0.2700
1 -2 2 0.7624 0.1114
1 -2 3 0.1333 -0.6442
1 -2 4 0.1980 0.2294
1 -2 5 -0.3805 0.8163
1 -2 6 0.2297 0.3193
1 -2 7 -0.0147 0.2742
1 -2 8 0.1773 -0.2160
1 -2 9 0.4364 0.0253
1 -2 10 0.4440 -0.1365
1 -2 11 -0.0869 0.2462
1 -2 12 -0.0553 0.2792
1 -2 13 -0.2403 -0.1512
1 -2 14 -0.7189 -1.2425
1 -2 15 -1.2327 -0.4417
1 -2 16 -0.3411 -0.5887
1 -2 17 -0.2327 0.0018
1 -2 18 0.8838 -0.1256
1 -2 19 0.3191 -1.1980
1 -2 20 0.0708 -0.6076
1 -1 0 0.5466 -0.0294
1 -1 1 -0.0090 -0.2583
1 -1 2 0.4343 0.1219
1 -1 3 0.6392 0.0945
1 -1 4 -1.1787 -0.5526
1 -1 5 -0.4591 0.4978
1 -1 6 -0.5298 -0.2303
1 -1 7 -0.1124 -0.3121
1 -1 8 0.0054 -0.0076
1 -1 9 0.2537 0.1922
1 -1 10 0.2100 0.0498
1 -1 11 -0.1102 -0.1499
1 -1 12 -0.3982 -0.0273
1 -1 13 0.8417 -0.5336
1 -1 14 0.0154 -1.3043
1 -1 15 0.3577 -0.4585
1 -1 16 0.0668 -0.0902
1 -1 17 0.2181 0.8185
1 -1 18 0.7132 0.7541
1 -1 19 0.3126 0.2126
1 -1 20 0.2106 -0.0185
1 0 2 0.4596 1.0166
1 0 3 0.8413 -1.0730
1 0 4 -0.2895 -0.2803
1 0 5 0.0359 -0.6156
1 0 6 0.5259 -0.2004
1 0 7 0.3514 -0.1793
1 0 8 0.1113 0.1954
1 0 9 -0.0228 0.5630
1 0 10 0.2144 0.4183
1 0 11 -0.2488 -0.5808
1 0 12 -0.2498 0.4889
1 0 13 0.6934 -0.3522
1 0 14 0.2242 -0.3569
1 0 15 -0.2413 -0.2490
1 0 16 -0.5205 -0.1175
1 0 17 -1.0375 0.2387
1 0 18 -0.3348 0.0466
1 0 19 -0.2641 -0.5903
1 1 0 0.5140 0.6988
1 1 1 -0.4640 0.6513
1 1 2 0.4836 0.9828
1 1 3 0.1704 0.4333
1 1 4 0.2728 -0.5897
1 1 5 -0.1540 0.5368
1 1 6 0.3402 0.0854
1 1 7 -0.1215 0.0952
1 1 8 -0.4715 -0.0278
1 1 9 -0.8404 0.2335
1 1 10 0.3742 -0.2046
1 1 11 -0.3670 -0.8016
1 1 12 0.1818 -0.2519
1 1 13 0.6123 -0.1272
1 1 14 0.5944 -0.7130
1 1 15 0.3957 -0.3888
1 1 16 0.1281 -0.8521
1 1 17 0.0817 -0.3840
1 1 18 0.5713 -0.2664
1 1 19 0.5634 -0.8465
1 2 0 -0.2350 0.2341
1 2 1 -0.9304 -0.0680
1 2 2 -1.0987 0.2539
1 2 3 0.9392 -0.3184
1 2 4 -0.4804 -0.6060
1 2 5 0.4388 0.0232
1 2 6 0.2122 -0.1181
1 2 7 0.2621 -0.2026
1 2 8 -0.1017 -0.7559
1 2 9 -0.0167 0.1169
1 2 10 0.6219 -0.1138
1 2 11 0.9429 -0.2278
1 2 12 0.0517 0.3001
1 2 13 0.9692 0.7353
1 2 14 0.3064 0.3707
1 2 15 0.3635 0.4865
1 2 16 0.2794 0.1242
1 2 17 -0.2326 0.3375
1 2 18 0.7950 0.2164
1 3 0 0.0939 -0.6072
1 3 1 -0.2174 -1.1989
1 3 2 0.5556 0.5547
1 3 3 0.6800 -0.3320
1 3 4 0.6643 0.4372
1 3 5 0.0870 0.4574
1 3 6 0.2268 0.4941
1 3 7 0.3253 0.1103
1 3 8 0.0316 -0.0546
1 3 9 -0.3024 0.0729
1 3 10 0.3765 1.1256
1 3 11 0.0326 -0.2544
1 3 12 -0.6222 0.7907
1 3 13 -0.4068 0.1630
1 3 14 -0.7742 0.0612
1 3 15 -0.2939 0.0511
1 3 16 -0.5373 -0.6576
1 3 17 0.0478 0.3978
1 3 18 0.5094 -0.4420
1 4 0 0.8035 0.1051
1 4 1 0.0207 0.2736
1 4 2 0.0393 0.3082
1 4 3 0.1100 1.0432
1 4 4 -0.4409 -0.0468
1 4 5 -0.3827 0.4800
1 4 6 -0.1972 0.0109
1 4 7 -0.1234 0.1206
1 4 8 0.2728 -0.4062
1 4 9 -0.8693 0.2287
1 4 10 0.2127 0.1877
1 4 11 -0.2788 -0.2376
1 4 12 -0.1720 -0.6614
1 4 13 -0.1557 -0.7031
1 4 14 0.0256 -0.5671
1 4 15 0.4319 -0.8682
1 4 16 -0.0740 -0.0305
1 4 17 0.4718 0.1572
1 5 0 -0.0711 0.0938
1 5 1 0.1843 -0.2111
1 5 2 -0.7714 0.4587
1 5 3 0.1530 -0.2402
1 5 4 -0.5044 0.0274
1 5 5 -0.0676 -0.0614
1 5 6 -0.1806 -0.2401
1 5 7 -0.0387 0.2892
1 5 8 -0.1085 -0.3866
1 5 9 -0.3318 -0.1348
1 5 10 -0.2436 0.2691
1 5 11 0.7421 -0.3365
1 5 12 0.3023 -0.3239
1 5 13 0.5811 -0.2185
1 5 14 0.6983 -0.1265
1 5 15 0.2013 -0.0838
1 5 16 0.0038 -0.1383
1 6 0 0.1661 0.5237
1 6 1 -0.2914 -0.2091
1 6 2 -0.0172 0.1322
1 6 3 -0.4392 -0.1365
1 6 4 -0.2666 -0.3213
1 6 5 0.0691 -0.1780
1 6 6 -0.2506 -0.6374
1 6 7 -0.0752 -0.2596
1 6 8 0.2184 -0.4130
1 6 9 -0.4978 -0.4488
1 6 10 0.2970 0.4634
1 6 11 0.2760 0.1199
1 6 12 0.5352 0.1944
1 6 13 0.3355 0.2072
1 6 14 0.2819 0.2210
1 6 15 0.7573 -0.2530
1 7 0 -0.1860 -0.1110
1 7 1 -0.1088 -0.1861
1 7 2 -0.2981 -0.6595
1 7 3 0.3771 -0.6516
1 7 4 0.0780 -0.2831
1 7 5 0.8130 -0.3914
1 7 6 0.5854 -0.3615
1 7 7 0.2147 -0.1863
1 7 8 0.2286 -0.2845
1 7 9 -0.2330 -0.0207
1 7 10 -0.4723 0.1967
1 7 11 0.1703 0.5722
1 7 12 -0.0649 0.1878
1 7 13 -0.1487 0.3834
1 7 14 0.3371 0.9096
1 7 15 0.4623 -0.4085
1 8 0 0.1030 -0.1549
1 8 1 0.6279 -0.3792
1 8 2 0.8286 0.1366
1 8 3 0.4027 -0.0395
1 8 4 0.5788 0.4469
1 8 5 0.3939 0.7483
1 8 6 0.6693 -0.2039
1 8 7 -0.0466 -0.1926
1 8 8 0.1805 -0.4072
1 8 9 -0.3038 -0.9067
1 8 10 -0.3425 0.0563
1 8 11 -0.1374 -0.3174
1 8 12 -0.2216 -0.1294
1 8 13 -0.7942 0.0042
1 8 14 -0.1527 0.3871
1 9 0 0.0494 0.3581
1 9 1 0.0362 0.6523
1 9 2 -0.0397 0.0526
1 9 3 0.0130 0.4870
1 9 4 -0.6063 0.1139
1 9 5 0.5281 0.7100
1 9 6 0.5521 -0.1037
1 9 7 0.7868 -0.1068
1 9 8 0.8642 -0.4058
1 9 9 0.3600 -0.1416
1 9 10 0.4361 -0.2081
1 9 11 0.2042 0.1338
1 9 12 0.2295 -0.5836
1 9 13 -0.4560 -0.3981
1 10 0 -0.3209 -0.0982
1 10 1 0.4264 -0.3451
1 10 2 -0.0989 0.1435
1 10 3 0.3171 -0.4087
1 10 4 -0.2515 0.6038
1 10 5 -0.0569 0.7358
1 10 6 0.5262 0.9988
1 10 7 0.2810 0.4922
1 10 8 0.0843 0.4653
1 10 9 0.0578 0.2497
1 10 10 -0.3591 0.2667
1 10 11 0.1977 0.0700
1 10 12 0.1407 -0.5611
1 11 0 0.5456 0.5468
1 11 1 -0.0986 0.2695
1 11 2 0.3636 0.4805
1 11 3 -0.6201 0.2974
1 11 4 -0.6964 -0.1175
1 11 5 -0.9961 0.6035
1 11 6 -0.3413 0.1056
1 11 7 -0.0447 -0.0163
1 11 8 -0.0987 -0.3122
1 11 9 -0.1124 -0.2411
1 11 10 0.1418 -0.1337
1 11 11 0.5331 -0.1273
1 12 0 -0.4574 -0.2260
1 12 1 -0.2085 0.3302
1 12 2 -0.5655 -0.7904
1 12 3 0.0234 -0.4943
1 12 4 -0.3311 -0.9151
1 12 5 -0.1229 -0.5422
1 12 6 0.2480 0.4141
1 12 7 0.5222 -0.1835
1 12 8 0.0639 0.2301
1 12 9 -0.0093 0.1375
1 12 10 -0.0365 0.5711
1 13 0 -0.2106 0.1676
1 13 1 0.9435 -0.5466
1 13 2 0.3387 -0.0148
1 13 3 0.7041 -0.0804
1 13 4 0.7133 -0.1696
1 13 5 -0.4120 0.3709
1 13 6 0.2846 0.3716
1 13 7 -0.3307 0.2048
1 13 8 -0.0459 -0.5325
1 13 9 -0.8081 -0.2504
1 14 0 0.3703 0.7083
1 14 1 -0.1063 0.3729
1 14 2 0.0429 0.2472
1 14 3 -0.0909 0.5786
1 14 4 -0.2405 -0.0955
1 14 5 -0.0622 0.1452
1 14 6 -0.4891 0.0437
1 14 7 0.9230 -0.0075
1 14 8 0.0343 -0.8368
1 15 0 -0.5021 -0.2772
1 15 1 0.2466 0.0764
1 15 2 -0.3081 -0.5608
1 15 3 -0.1097 -0.1542
1 15 4 0.1201 0.1060
1 15 5 -0.4303 -0.5083
1 15 6 0.0339 0.9199
1 16 0 -0.0594 0.3744
1 16 1 0.7003 -0.1574
1 16 2 0.3814 -0.1653
1 16 3 -0.1133 0.1257
1 16 4 0.3191 -0.3459
1 16 5 -0.6322 0.1197
1 17 0 0.0754 0.2704
1 17 1 0.2579 0.6604
1 17 2 0.2381 -0.1929
1 17 3 0.0807 0.2073
1 18 0 -0.6222 0.3387
1 18 1 0.3648 0.5758
1 18 2 -0.1165 0.1859
1 19 0 -0.5721 0.2791
2 -22 8 0.1004 -0.4620
2 -22 9 -0.1733 -0.4952
2 -22 10 0.5182 0.3756
2 -22 11 0.7525 -0.4185
2 -22 12 0.3268 -0.2141
2 -22 13 0.0900 0.3136
2 -21 4 0.1314 -0.6118
2 -21 5 0.6586 0.3510
2 -21 6 1.0284 -0.3049
2 -21 7 0.3787 0.3173
2 -21 8 0.2835 -0.2581
2 -21 9 -0.7061 0.5246
2 -21 10 -0.0696 0.5146
2 -21 11 -0.0065 0.3273
2 -21 12 -0.3317 -0.1826
2 -21 13 -0.7414 0.1825
2 -21 14 -0.5417 0.6491
2 -21 15 -0.0038 0.3776
2 -21 16 -0.0294 -0.1232
2 -20 1 -0.1149 0.1895
2 -20 2 0.2861 0.2100
2 -20 3 0.2456 -0.1452
2 -20 4 -0.3642 0.3339
2 -20 5 0.1824 0.6718
2 -20 6 -0.3227 0.4749
2 -20 7 0.2239 0.0217
2 -20 8 -0.7259 -0.5358
2 -20 9 -0.3684 -0.5436
2 -20 10 -0.6404 -0.1677
2 -20 11 0.3764 -0.3745
2 -20 12 -0.0809 -0.6855
2 -20 13 -0.3311 -0.3980
2 -20 14 -0.3710 0.0628
2 -20 15 0.1778 0.3685
2 -20 16 0.0747 -0.2751
2 -20 17 -0.2272 -0.0198
2 -20 18 -0.0656 0.0102
2 -19 0 -0.6047 -0.2807
2 -19 1 -0.2743 0.2347
2 -19 2 0.0767 -0.1009
2 -19 3 -0.0207 -0.3434
2 -19 4 -0.3081 -0.0894
2 -19 5 -0.5874 -0.0432
2 -19 6 0.2751 0.3271
2 -19 7 -0.0295 -0.7011
2 -19 8 0.6807 -0.1886
2 -19 9 -0.0168 -0.9890
2 -19 10 0.2922 0.2651
2 -19 11 0.4354 -0.1535
2 -19 12 0.2605 -0.1170
2 -19 13 -0.1571 -0.3466
2 -19 14 -0.6410 0.2443
2 -19 15 -0.0500 0.1450
2 -19 16 -0.2923 -0.1291
2 -19 17 -0.2638 -0.1327
2 -19 18 -0.1421 -0.4040
2 -18 0 -0.5146 -0.2828
2 -18 1 0.0394 -0.0258
2 -18 2 0.1804 0.2323
2 -18 3 0.2139 0.0026
2 -18 4 -0.2853 -0.4573
2 -18 5 -0.6172 0.6791
2 -18 6 0.2539 -0.2556
2 -18 7 -0.1466 0.6601
2 -18 8 0.7617 -0.2848
2 -18 9 -0.0374 0.1371
2 -18 10 0.1271 -0.0127
2 -18 11 0.0925 0.1647
2 -18 12 0.2992 -0.2524
2 -18 13 -0.1397 -0.5461
2 -18 14 -0.0876 -0.2527
2 -18 15 -0.0250 -0.2009
2 -18 16 0.1961 -0.3165
2 -18 17 0.2322 -0.1712
2 -18 18 0.1687 -0.2240
2 -17 0 -0.0289 -0.3080
2 -17 1 -0.4587 -0.0157
2 -17 2 -0.1727 0.0597
2 -17 3 0.2268 -0.3505
2 -17 4 -0.9134 -0.8471
2 -17 5 -0.1112 -0.1775
2 -17 6 -0.6601 -0.2925
2 -17 7 0.2085 0.0483
2 -17 8 -0.1307 0.1797
2 -17 9 0.3537 -0.1691
2 -17 10 -0.1260 0.1131
2 -17 11 0.2856 0.1055
2 -17 12 0.2299 0.0552
2 -17 13 0.2964 0.0633
2 -17 14 -0.1800 -0.0012
2 -17 15 0.1403 0.3227
2 -17 16 -0.2318 0.0552
2 -17 17 -0.0695 0.3193
2 -17 18 -0.0196 -0.2676
2 -16 0 0.0966 -0.5671
2 -16 1 0.2875 -0.0965
2 -16 2 0.2042 0.3122
2 -16 3 0.9055 -0.5996
2 -16 4 0.2180 -0.3740
2 -16 5 -0.0434 -0.4368
2 -16 6 0.3826 0.0305
2 -16 7 -0.4867 -0.1565
2 -16 8 0.3445 0.4048
2 -16 9 -0.1473 -0.0611
2 -16 10 0.1176 0.1603
2 -16 11 -0.1401 -0.0253
2 -16 12 -0.1811 0.2028
2 -16 13 -0.1472 -0.3392
2 -16 14 -0.3960 -0.0341
2 -16 15 -0.1379 -0.5666
2 -16 16 -0.4064 -0.3002
2 -16 17 0.1217 -0.2895
2 -16 18 0.0811 -0.6461
2 -15 0 -0.0994 0.6190
2 -15 1 -0.7840 0.1453
2 -15 2 -0.0657 0.8724
2 -15 3 -0.0589 0.0966
2 -15 4 -0.0834 -0.5839
2 -15 5 -0.3166 0.1521
2 -15 6 -0.0736 -0.7816
2 -15 7 -0.3508 -0.0081
2 -15 8 -0.1951 -0.2165
2 -15 9 0.0850 0.0890
2 -15 10 0.0769 -0.0907
2 -15 11 0.0044 -0.2442
2 -15 12 0.1084 -0.2199
2 -15 13 0.0303 -0.3014
2 -15 14 0.4250 -0.3532
2 -15 15 0.2510 -0.3119
2 -15 16 0.2817 -0.2745
2 -15 17 0.2418 -0.0321
2 -15 18 0.7873 -0.4523
2 -14 0 -0.2491 -1.2733
2 -14 1 -0.6990 -0.4849
2 -14 2 -0.1570 -0.8253
2 -14 3 0.9621 -0.4403
2 -14 4 0.3660 -0.9610
2 -14 5 0.8107 -0.3968
2 -14 6 0.6738 -0.3208
2 -14 7 0.2035 -0.5206
2 -14 8 0.1943 0.3381
2 -14 9 -0.0028 0.0450
2 -14 10 0.2770 0.2767
2 -14 11 0.1675 -0.1235
2 -14 12 0.0658 -0.1063
2 -14 13 0.3708 0.0554
2 -14 14 0.1283 0.0126
2 -14 15 0.5266 0.0959
2 -14 16 0.0458 -0.2021
2 -14 17 0.6371 0.3507
2 -14 18 0.6518 -0.3542
2 -14 19 1.2942 0.0135
2 -14 20 0.0076 -0.0898
2 -14 21 1.1734 0.2378
2 -13 0 0.4650 -0.3044
2 -13 1 1.1994 -0.3804
2 -13 2 0.3588 1.1745
2 -13 3 1.2847 0.6583
2 -13 4 0.4385 0.6410
2 -13 5 0.1830 1.0697
2 -13 6 0.5174 0.0598
2 -13 7 -0.5134 0.4231
2 -13 8 -0.1900 -0.1044
2 -13 9 -0.5119 0.2870
2 -13 10 -0.0333 0.0961
2 -13 11 0.1668 -0.1695
2 -13 12 0.0266 0.1157
2 -13 13 0.1695 -0.0502
2 -13 14 -0.0378 0.4136
2 -13 15 0.2055 0.1160
2 -13 16 -0.0652 0.3953
2 -13 17 0.2219 0.3743
2 -13 18 0.4970 1.0207
2 -13 19 0.0199 0.1259
2 -13 20 0.4098 0.9702
2 -13 21 -1.3937 0.1082
2 -13 22 0.9302 1.0991
2 -12 0 0.5994 0.9623
2 -12 1 -1.2417 0.1780
2 -12 2 -0.5371 0.9479
2 -12 3 -0.4931 0.2950
2 -12 4 -0.8587 -0.1053
2 -12 5 0.0742 0.1192
2 -12 6 -0.3266 -0.4696
2 -12 7 0.2285 -0.5540
2 -12 8 -0.2982 -0.4937
2 -12 9 -0.0579 -0.4172
2 -12 10 0.2054 0.0524
2 -12 11 0.1496 -0.1877
2 -12 12 0.2500 0.1015
2 -12 13 -0.1065 -0.1485
2 -12 14 -0.1908 -0.0790
2 -12 15 -0.1707 -0.0942
2 -12 16 0.0078 -0.3389
2 -12 17 -0.3105 0.2659
2 -12 18 0.2827 -0.2613
2 -12 19 -0.0436 0.6147
2 -12 20 0.0130 -1.2594
2 -12 21 -0.2451 0.6053
2 -12 22 0.1525 -0.3480
2 -11 0 -0.2279 -1.0371
2 -11 1 -0.2285 -0.1768
2 -11 2 -0.3043 -0.2917
2 -11 3 0.3836 -0.2175
2 -11 4 0.2585 0.1515
2 -11 5 0.1215 0.0876
2 -11 6 0.8415 0.3770
2 -11 7 0.0619 -0.2753
2 -11 8 0.5319 0.0025
2 -11 9 0.0317 -0.0344
2 -11 10 0.2236 0.1812
2 -11 11 0.1761 0.4082
2 -11 12 0.1641 0.1226
2 -11 13 0.2818 -0.0037
2 -11 14 0.0857 -0.2176
2 -11 15 0.5022 0.1526
2 -11 16 0.3095 0.0860
2 -11 17 0.5869 0.4406
2 -11 18 -0.2249 0.8495
2 -11 19 0.8666 0.3155
2 -11 20 -0.2023 0.7085
2 -11 21 -0.0115 -0.3221
2 -11 22 0.0795 1.9140
2 -10 0 -0.0282 0.3781
2 -10 1 -0.1017 -0.4064
2 -10 2 -0.2902 0.5234
2 -10 3 -0.2832 0.3290
2 -10 4 -0.4975 -0.3170
2 -10 5 -0.4836 0.7784
2 -10 6 0.1260 -0.5298
2 -10 7 -0.0470 0.2181
2 -10 8 0.3245 -0.1462
2 -10 9 0.0248 -0.0953
2 -10 10 -0.3188 0.3571
2 -10 11 -0.2236 0.0220
2 -10 12 -0.3668 0.3962
2 -10 13 0.2438 -0.1480
2 -10 14 -0.2434 -0.0170
2 -10 15 -0.0916 0.3491
2 -10 16 -0.0713 0.4018
2 -10 17 -0.9255 0.1149
2 -10 18 -0.2718 0.4598
2 -10 19 -1.0400 0.1216
2 -10 20 0.5089 -0.4507
2 -10 21 -1.3640 0.0679
2 -10 22 -0.0209 0.1467
2 -9 0 0.3093 -0.5212
2 -9 1 -0.4639 -0.2554
2 -9 2 -0.2572 -0.4476
2 -9 3 0.5648 -0.5217
2 -9 4 -0.4294 -0.4262
2 -9 5 0.7707 -0.0997
2 -9 6 0.1865 0.1063
2 -9 7 0.4424 0.3574
2 -9 8 0.3859 0.3544
2 -9 9 -0.1700 0.0473
2 -9 10 -0.0195 -0.2621
2 -9 11 -0.5916 -0.4228
2 -9 12 0.2017 -0.0449
2 -9 13 0.4468 -0.4096
2 -9 14 0.1976 -0.2681
2 -9 15 0.1890 0.1904
2 -9 16 0.1402 -0.4006
2 -9 17 0.0709 0.0941
2 -9 18 -0.1577 -0.5752
2 -9 19 0.7301 0.5985
2 -9 20 0.1206 -0.2879
2 -9 21 0.3975 -0.0222
2 -9 22 -0.6716 0.6161
2 -8 0 -0.0401 -0.2131
2 -8 1 0.4546 -0.3045
2 -8 2 0.2295 0.6785
2 -8 3 0.1787 -0.0919
2 -8 4 0.2380 0.5625
2 -8 5 -0.4439 0.3174
2 -8 6 -0.1525 0.4920
2 -8 7 -0.6245 0.3500
2 -8 8 -0.3693 0.2613
2 -8 9 0.2510 -0.2469
2 -8 10 0.0124 -0.7546
2 -8 11 0.3649 -0.2734
2 -8 12 0.3818 0.1521
2 -8 13 0.7661 0.4609
2 -8 14 0.1140 0.4107
2 -8 15 0.1131 0.5698
2 -8 16 -0.2126 0.5640
2 -8 17 -0.0611 -0.0027
2 -8 18 -0.6233 0.8095
2 -8 19 -0.4985 0.3317
2 -8 20 -0.0195 0.6567
2 -8 21 -1.1745 -0.4090
2 -8 22 0.5224 -0.2414
2 -7 0 0.5021 0.1726
2 -7 1 -0.8293 0.1453
2 -7 2 0.0034 -0.1488
2 -7 3 -0.3221 0.2953
2 -7 4 -0.1110 -0.6290
2 -7 5 -0.1877 -0.0254
2 -7 6 -0.1628 -0.5674
2 -7 7 -0.5062 -0.3137
2 -7 8 0.3254 0.2962
2 -7 9 0.6456 -0.2755
2 -7 10 0.8546 0.2716
2 -7 11 0.3968 0.0570
2 -7 12 0.0147 0.9913
2 -7 13 -0.0087 0.5750
2 -7 14 -0.4141 0.3330
2 -7 15 -0.6144 0.0981
2 -7 16 0.0020 -0.2777
2 -7 17 -0.6515 -0.4864
2 -7 18 -0.2230 -0.5900
2 -7 19 -0.4717 0.0768
2 -7 20 0.0780 -0.7908
2 -7 21 0.6760 0.1690
2 -6 0 -0.4472 -0.8804
2 -6 1 0.4895 0.0997
2 -6 2 -0.3929 -0.2860
2 -6 3 0.5091 0.2193
2 -6 4 0.1683 0.2580
2 -6 5 0.2010 -0.0501
2 -6 6 -0.0356 -0.3449
2 -6 7 -0.5712 0.0758
2 -6 8 -0.0890 0.3513
2 -6 9 0.0829 0.8832
2 -6 10 0.1897 0.4134
2 -6 11 -0.5451 0.5945
2 -6 12 -0.6194 0.3959
2 -6 13 -0.5529 0.2553
2 -6 14 -0.4244 -0.2223
2 -6 15 0.1578 0.2160
2 -6 16 0.2592 -0.3709
2 -6 17 0.3791 0.1331
2 -6 18 -0.2538 -0.0373
2 -6 19 -0.1486 0.3149
2 -6 20 -0.1939 0.9977
2 -6 21 -0.1763 0.7680
2 -5 0 -0.0088 0.7948
2 -5 1 0.1680 -0.4388
2 -5 2 -0.2519 0.3839
2 -5 3 -0.6309 0.4349
2 -5 4 0.0165 0.1007
2 -5 5 0.0869 -0.2636
2 -5 6 0.0554 -0.8975
2 -5 7 -0.1746 -0.7339
2 -5 8 -0.4868 0.1805
2 -5 9 0.0467 0.1304
2 -5 10 -0.5345 0.1255
2 -5 11 -0.3396 -0.2463
2 -5 12 -0.6598 -0.3439
2 -5 13 -0.2042 -0.4590
2 -5 14 -0.3792 0.0705
2 -5 15 0.2470 0.0517
2 -5 16 -0.1805 0.2656
2 -5 17 -0.1290 -0.3511
2 -5 18 -0.7562 -0.6382
2 -5 19 -1.1268 -0.3453
2 -5 20 -0.7275 -0.8630
2 -5 21 -1.7338 0.9307
2 -4 0 0.2178 -0.3121
2 -4 1 -0.3992 0.3055
2 -4 2 -0.5325 -0.8600
2 -4 3 -0.6628 0.1181
2 -4 4 0.1315 0.2252
2 -4 5 0.7944 -0.2464
2 -4 6 0.8820 -0.1932
2 -4 7 -0.0004 -0.3831
2 -4 8 -0.0547 0.3258
2 -4 9 -0.3687 -0.0167
2 -4 10 -0.1856 -0.1088
2 -4 11 -0.1365 -0.4296
2 -4 12 0.3052 -0.4102
2 -4 13 -0.1171 -0.4221
2 -4 14 0.1417 0.2927
2 -4 15 -0.0530 0.2480
2 -4 16 0.5004 0.1748
2 -4 17 0.5419 -0.5332
2 -4 18 0.4026 -0.8786
2 -4 19 0.6845 -0.7373
2 -4 20 -0.3506 -0.6982
2 -4 21 -0.5082 0.3972
2 -3 0 -1.0174 -0.2020
2 -3 1 0.9062 -0.3577
2 -3 2 -0.3843 -1.2193
2 -3 3 -0.8035 -0.1995
2 -3 4 0.4749 0.2919
2 -3 5 0.2879 0.4466
2 -3 6 0.7399 -0.0511
2 -3 7 -0.1105 -0.1723
2 -3 8 -0.2330 -0.1720
2 -3 9 0.1008 -0.3632
2 -3 10 -0.0060 -0.4707
2 -3 11 0.3819 0.1473
2 -3 12 0.5192 -0.1699
2 -3 13 -0.1945 0.2457
2 -3 14 -0.5792 0.4148
2 -3 15 -0.4524 0.8796
2 -3 16 -0.2200 0.5718
2 -3 17 0.3929 0.5352
2 -3 18 0.2931 -0.0518
2 -3 19 -0.1980 0.0234
2 -3 20 -0.2383 -0.3528
2 -2 0 0.1458 0.6858
2 -2 1 0.7665 -0.3866
2 -2 2 0.4748 -1.3262
2 -2 3 -0.1606 0.0477
2 -2 4 -0.0682 0.4388
2 -2 5 0.5076 0.9343
2 -2 6 0.2512 0.3706
2 -2 7 0.0097 0.0264
2 -2 8 0.1318 0.3028
2 -2 9 0.4496 -0.0980
2 -2 10 -0.0837 0.1176
2 -2 11 0.1046 0.6098
2 -2 12 -0.1251 0.1413
2 -2 13 -0.6672 -0.4223
2 -2 14 -1.2414 -0.2205
2 -2 15 -0.8661 -0.4931
2 -2 16 -0.7957 0.1346
2 -2 17 0.4104 -0.1632
2 -2 18 0.0052 -0.6510
2 -2 19 0.3088 -0.2673
2 -2 20 0.1713 -1.6651
2 -1 0 -0.3496 -0.4229
2 -1 1 1.3407 0.6131
2 -1 2 0.6277 -0.8005
2 -1 3 -0.6228 -0.2270
2 -1 4 -0.5844 0.8510
2 -1 5 -0.7188 0.1583
2 -1 6 -0.3282 0.0996
2 -1 7 -0.5478 -0.3079
2 -1 8 -0.1704 0.1994
2 -1 9 0.2443 -0.1485
2 -1 10 -0.3897 -0.1223
2 -1 11 -0.4206 0.0744
2 -1 12 0.1847 -0.2685
2 -1 13 -0.2354 -1.1796
2 -1 14 0.0261 -0.7837
2 -1 15 -0.2488 -0.8458
2 -1 16 0.0048 0.2968
2 -1 17 0.6304 0.3634
2 -1 18 0.3429 0.0869
2 -1 19 0.4860 0.2839
2 0 1 1.3830 0.6287
2 0 2 0.8154 -0.6471
2 0 3 -0.5851 -0.2149
2 0 4 -0.1232 -0.6247
2 0 5 -0.1352 -0.1985
2 0 6 0.4205 -0.6977
2 0 7 0.0146 -0.3728
2 0 8 0.1905 0.3672
2 0 9 0.4012 0.1716
2 0 10 -0.0144 -0.4456
2 0 11 -0.4185 0.3048
2 0 12 0.6825 -0.3158
2 0 13 0.1944 -0.3414
2 0 14 0.4865 -0.4319
2 0 15 -0.2511 -0.4213
2 0 16 -0.7312 0.3836
2 0 17 0.0709 0.3239
2 0 18 -0.4166 -0.2792
2 0 19 -0.2459 -0.0127
2 1 0 0.0700 0.8491
2 1 1 0.4490 1.4203
2 1 2 0.4828 0.0317
2 1 3 0.1517 -0.2043
2 1 4 -0.2193 0.2142
2 1 5 0.5599 0.0274
2 1 6 0.2224 0.1008
2 1 7 -0.1668 -0.0280
2 1 8 -0.6894 0.5132
2 1 9 0.3416 0.3279
2 1 10 -0.4925 -0.6712
2 1 11 -0.0217 0.0542
2 1 12 0.0400 -0.1756
2 1 13 0.4895 -0.0313
2 1 14 0.3998 -0.3335
2 1 15 -0.0583 -0.7625
2 1 16 -0.3372 -0.0520
2 1 17 0.3387 -0.1553
2 1 18 0.4187 -0.6345
2 2 0 -1.6127 0.2936
2 2 1 -0.3195 1.0902
2 2 2 0.1417 -0.1309
2 2 3 -0.7205 -0.4025
2 2 4 0.3061 0.1232
2 2 5 -0.1716 -0.0488
2 2 6 0.4217 -0.0127
2 2 7 -0.3832 -0.7825
2 2 8 -0.5866 0.2388
2 2 9 0.2949 -0.2429
2 2 10 0.4728 -0.3059
2 2 11 -0.0880 -0.5333
2 2 12 0.3624 0.4587
2 2 13 0.2184 0.0433
2 2 14 0.5564 0.3458
2 2 15 0.2271 -0.3565
2 2 16 -0.3752 0.2787
2 2 17 0.7404 0.5954
2 2 18 0.1218 -0.3719
2 3 0 -1.0926 -0.1201
2 3 1 -0.2216 -0.0677
2 3 2 0.1876 -0.8148
2 3 3 0.2344 0.0788
2 3 4 0.0224 -0.2566
2 3 5 0.1974 0.5861
2 3 6 0.4479 -0.1611
2 3 7 -0.0779 -0.4850
2 3 8 -0.3285 -0.2814
2 3 9 0.2219 0.7940
2 3 10 0.8348 -0.4775
2 3 11 -0.2519 0.3332
2 3 12 0.0288 -0.0326
2 3 13 -0.5724 0.5379
2 3 14 0.1543 0.2623
2 3 15 -0.5005 -0.4846
2 3 16 -0.6286 0.6332
2 3 17 0.1999 -0.0179
2 4 0 0.0899 -0.7980
2 4 1 0.4212 -0.0932
2 4 2 0.3436 0.1945
2 4 3 0.2523 -0.2944
2 4 4 -0.3305 0.5021
2 4 5 0.0200 0.0337
2 4 6 0.1697 0.1975
2 4 7 0.5845 -0.6137
2 4 8 -0.8379 -0.0766
2 4 9 0.3839 0.8633
2 4 10 0.0544 0.2418
2 4 11 0.1256 -0.2558
2 4 12 -0.7377 -0.3000
2 4 13 -0.3288 -0.1716
2 4 14 -0.0495 -0.6089
2 4 15 -0.5505 -0.5829
2 4 16 -0.2191 -0.2528
2 4 17 -0.1738 0.4824
2 5 0 0.2359 0.1231
2 5 1 0.0479 0.3022
2 5 2 0.5222 0.1906
2 5 3 -0.5151 0.1006
2 5 4 0.1402 0.0435
2 5 5 -0.4408 0.0502
2 5 6 0.3035 0.5586
2 5 7 0.2054 -0.5714
2 5 8 -0.8354 -0.0757
2 5 9 -0.8078 0.5270
2 5 10 0.4602 0.1389
2 5 11 -0.1471 -0.7621
2 5 12 0.2195 -0.5709
2 5 13 0.2803 -0.5377
2 5 14 0.4711 -0.6556
2 5 15 0.2581 -0.7154
2 5 16 -0.5986 -0.1030
2 6 0 0.1384 0.1230
2 6 1 -0.1883 0.5004
2 6 2 -0.3953 -0.1817
2 6 3 -0.2217 0.1387
2 6 4 -0.3342 -0.3790
2 6 5 -0.4872 -0.2268
2 6 6 0.0284 0.0078
2 6 7 0.3016 -0.7381
2 6 8 -0.6749 -1.0918
2 6 9 -0.3437 0.4011
2 6 10 0.5390 -0.0402
2 6 11 0.8416 -0.0520
2 6 12 0.4192 -0.0317
2 6 13 0.8633 0.3629
2 6 14 0.9452 -0.0730
2 6 15 0.0413 -0.5512
2 7 0 -0.3858 -0.1369
2 7 1 -0.1319 -0.4955
2 7 2 -0.2266 -0.3934
2 7 3 -0.0441 -0.7180
2 7 4 0.3947 -0.5311
2 7 5 0.2366 -0.5723
2 7 6 0.4514 -0.0075
2 7 7 0.9703 -0.4462
2 7 8 -0.2846 -0.6518
2 7 9 -0.6570 0.4085
2 7 10 0.1906 0.9856
2 7 11 -0.1277 0.0764
2 7 12 -0.3516 0.8983
2 7 13 0.0756 0.8841
2 7 14 0.4146 0.1669
2 8 0 0.5030 -0.0880
2 8 1 0.3783 -0.3731
2 8 2 0.7152 -0.4560
2 8 3 0.5252 0.1584
2 8 4 0.7812 0.2190
2 8 5 0.5268 0.0828
2 8 6 0.1858 0.5208
2 8 7 0.6966 -0.2741
2 8 8 -0.4340 -1.1816
2 8 9 -1.0418 -0.0811
2 8 10 -0.0894 -0.4104
2 8 11 -0.5652 -0.4465
2 8 12 -0.8352 -0.3151
2 8 13 -0.3569 0.4527
2 9 0 0.3299 0.2567
2 9 1 0.4656 0.3105
2 9 2 0.0113 0.3535
2 9 3 -0.0929 0.3590
2 9 4 0.0680 0.7534
2 9 5 0.0607 0.0744
2 9 6 0.3362 0.3621
2 9 7 1.0759 -0.3369
2 9 8 0.4588 -1.0349
2 9 9 0.2870 -0.3117
2 9 10 0.5194 -0.0348
2 9 11 0.5869 -0.7349
2 9 12 -0.6442 -0.2790
2 9 13 0.0517 0.3135
2 10 0 0.0590 0.2233
2 10 1 -0.1921 -0.0654
2 10 2 0.2816 -0.1814
2 10 3 -0.6088 -0.0561
2 10 4 0.0337 0.4207
2 10 5 0.0558 0.4472
2 10 6 0.1425 0.6947
2 10 7 0.8302 0.5104
2 10 8 0.2574 -0.0549
2 10 9 -0.2989 0.3450
2 10 10 0.3576 0.5277
2 10 11 0.0656 -0.6688
2 10 12 -0.7015 -0.4738
2 11 0 0.0481 -0.1378
2 11 1 0.4001 0.5312
2 11 2 0.0934 -0.3672
2 11 3 -0.3089 0.1842
2 11 4 -0.6675 0.2272
2 11 5 -0.4908 0.2038
2 11 6 -0.2694 0.3848
2 11 7 0.0525 -0.0667
2 11 8 0.1165 -0.3408
2 11 9 -0.3848 -0.1175
2 11 10 0.5606 0.1632
2 11 11 0.7375 -0.8683
2 12 0 -0.3386 0.4952
2 12 1 0.1524 -0.1906
2 12 2 -0.2093 0.0875
2 12 3 -0.1650 -0.9330
2 12 4 -0.5031 -0.4264
2 12 5 0.0203 -0.1030
2 12 6 0.2642 -0.3182
2 12 7 0.3617 0.4628
2 12 9 -0.4183 0.6491
2 13 0 0.4261 -0.0593
2 13 1 -0.3711 -0.0525
2 13 2 0.9560 -0.1182
2 13 3 0.2885 -0.5218
2 13 4 0.1384 0.0735
2 13 5 0.5245 0.2307
2 13 6 -0.2645 0.4705
2 13 7 0.4321 0.0512
2 13 8 -0.7955 -0.2402
2 14 0 -0.1629 -0.3903
2 14 1 0.1827 0.5475
2 14 2 -0.0096 0.1264
2 14 3 0.1014 0.1768
2 14 4 -0.2579 0.3063
2 14 5 -0.4851 0.2522
2 14 6 0.3423 0.4152
2 14 7 -0.2950 -0.5756
2 15 0 0.0255 0.2270
2 15 1 -0.0917 -0.6447
2 15 2 -0.1279 0.0944
2 15 3 -0.0710 -0.4616
2 15 4 -0.4600 -0.3851
2 15 5 -0.2542 0.5437
2 15 6 0.1740 -0.5109
2 16 0 0.7734 -0.0906
2 16 1 0.2029 -0.1131
2 16 2 0.5087 -0.2660
2 16 3 0.3414 -0.2418
2 16 4 -0.4354 -0.1085
2 17 0 0.1439 0.5252
2 17 1 0.6853 0.1788
2 17 2 0.0544 0.2982
2 17 3 0.1431 -0.2769
2 18 0 0.1158 0.8325
2 18 1 -0.0917 0.1788
3 -22 8 -0.1323 -0.9836
3 -22 9 0.0419 0.1950
3 -22 10 0.6155 -0.6823
3 -22 11 0.2273 -0.3131
3 -22 12 -0.0578 -0.2197
3 -22 13 0.4873 0.6481
3 -21 4 0.2202 -0.0683
3 -21 5 0.6639 -0.7076
3 -21 6 0.1556 0.1463
3 -21 7 0.9724 -0.2353
3 -21 8 -0.3980 0.1701
3 -21 9 0.2761 0.4397
3 -21 10 -0.0752 0.4746
3 -21 11 0.0875 -0.2385
3 -21 12 -0.7671 0.3130
3 -21 13 -0.2278 0.5852
3 -21 14 0.2676 0.2270
3 -21 15 -0.1572 -0.3438
3 -21 16 -0.4486 0.1824
3 -20 1 -0.3215 0.1144
3 -20 2 -0.0470 -0.2440
3 -20 3 -0.2208 0.0969
3 -20 4 0.4545 0.2825
3 -20 5 -0.2669 0.0491
3 -20 6 0.2120 0.7012
3 -20 7 -0.3497 -0.1192
3 -20 8 -0.1666 -0.0670
3 -20 9 -0.9921 -0.2115
3 -20 10 0.2335 0.0553
3 -20 11 -0.3380 -0.6861
3 -20 12 -0.3358 -0.3466
3 -20 13 -0.3016 0.2749
3 -20 14 0.5545 0.0843
3 -20 15 0.0056 -0.3784
3 -20 16 -0.0710 0.4829
3 -20 17 0.2651 0.1157
3 -20 18 -0.0107 0.0849
3 -19 0 -0.4079 -0.1526
3 -19 1 -0.0191 -0.2653
3 -19 2 -0.1409 -0.2760
3 -19 3 -0.0964 -0.0033
3 -19 4 -0.0091 -0.1912
3 -19 5 -0.1693 0.1443
3 -19 6 -0.3138 -0.2942
3 -19 7 0.3352 0.3549
3 -19 8 0.0430 -1.2283
3 -19 9 -0.1945 0.1658
3 -19 10 0.1963 -0.4304
3 -19 11 0.2277 -0.1784
3 -19 12 -0.4212 -0.4478
3 -19 13 -0.3485 0.4707
3 -19 14 0.1898 0.0395
3 -19 15 -0.5611 -0.0180
3 -19 16 -0.3111 0.2193
3 -19 17 -0.3447 0.0214
3 -19 18 -0.3375 -0.0630
3 -19 19 -0.2668 -0.1634
3 -18 0 0.1457 -0.1626
3 -18 1 -0.0022 -0.0840
3 -18 2 0.2843 -0.0337
3 -18 3 0.0230 0.1041
3 -18 4 -0.0992 0.4322
3 -18 5 0.0994 -0.2951
3 -18 6 -0.8726 0.6675
3 -18 7 0.7961 0.0893
3 -18 8 -0.1332 -0.1399
3 -18 9 0.1906 -0.4215
3 -18 10 -0.0316 0.0763
3 -18 11 0.3816 -0.6328
3 -18 12 -0.2251 -0.5090
3 -18 13 0.0470 -0.0843
3 -18 14 0.1741 -0.3806
3 -18 15 0.0264 -0.3472
3 -18 16 -0.0827 -0.1281
3 -18 17 0.2545 -0.3179
3 -18 18 -0.1904 -0.2445
3 -18 19 -0.0206 0.1964
3 -17 0 -0.1957 -0.2888
3 -17 1 0.0311 0.2745
3 -17 2 -0.2233 -0.0233
3 -17 3 -0.6584 -0.1540
3 -17 4 -0.1118 0.1150
3 -17 5 -0.7794 -0.9420
3 -17 6 -0.4949 0.1204
3 -17 7 -0.1860 0.1148
3 -17 8 0.7243 -0.2443
3 -17 9 -0.1016 -0.1836
3 -17 10 0.6199 0.0038
3 -17 11 0.3967 -0.0355
3 -17 12 0.2888 0.0346
3 -17 13 0.1085 0.3443
3 -17 14 0.3065 0.3588
3 -17 15 -0.3092 -0.0348
3 -17 16 -0.0037 0.5736
3 -17 17 0.0097 -0.3504
3 -17 18 -0.7147 -0.0271
3 -17 19 -0.3040 -0.0869
3 -16 0 -0.0567 0.1371
3 -16 1 -0.0640 -0.1369
3 -16 2 0.4222 -0.3123
3 -16 3 -0.3293 -0.2446
3 -16 4 0.6245 -0.3154
3 -16 5 0.1858 -0.6097
3 -16 6 -0.6054 -0.2835
3 -16 7 0.2890 0.7893
3 -16 8 0.0408 -0.0111
3 -16 9 0.2906 0.3271
3 -16 10 -0.1487 0.1314
3 -16 11 0.0355 0.2319
3 -16 12 -0.3530 -0.0342
3 -16 13 -0.5113 0.2663
3 -16 14 -0.0935 -0.4438
3 -16 15 -0.7831 -0.2394
3 -16 16 0.1464 -0.1439
3 -16 17 0.0130 -0.8121
3 -16 18 -0.2259 -0.6831
3 -16 19 -0.3044 -0.2913
3 -15 0 -0.1520 -0.1304
3 -15 1 -0.2138 0.8338
3 -15 2 -0.1944 -0.3718
3 -15 3 -0.3847 0.3403
3 -15 4 -0.0601 0.0850
3 -15 5 -0.0493 -0.8827
3 -15 6 -0.9651 -0.2395
3 -15 7 -0.5041 -0.2125
3 -15 8 -0.0211 0.1537
3 -15 9 -0.0707 -0.3718
3 -15 10 0.0721 -0.0738
3 -15 11 -0.0325 -0.2759
3 -15 12 -0.2004 -0.4068
3 -15 13 0.1457 -0.1591
3 -15 14 0.1330 -0.6967
3 -15 15 0.0234 -0.2558
3 -15 16 0.3759 -0.0042
3 -15 17 0.6903 -0.4584
3 -15 18 -0.1279 -0.8073
3 -14 0 -1.1082 -0.3877
3 -14 1 0.0563 -0.7922
3 -14 2 -0.2019 -0.6305
3 -14 3 0.0513 -1.1037
3 -14 4 0.7302 -0.3331
3 -14 5 0.9026 -1.2082
3 -14 6 0.2287 -1.0580
3 -14 7 0.2563 0.1551
3 -14 8 0.4420 -0.2203
3 -14 9 0.3786 0.4542
3 -14 10 0.2441 -0.1393
3 -14 11 0.1922 -0.0548
3 -14 12 0.0740 -0.1487
3 -14 13 0.3581 -0.1749
3 -14 14 0.4603 -0.1775
3 -14 15 0.0696 -0.2163
3 -14 16 0.4271 0.4922
3 -14 17 0.9585 -0.4290
3 -14 18 0.6485 -0.3585
3 -13 0 1.0160 -0.4383
3 -13 1 0.3102 -0.0607
3 -13 2 1.7172 -0.0622
3 -13 3 0.2667 0.4790
3 -13 4 1.1962 1.1518
3 -13 5 1.0825 0.1082
3 -13 6 -0.2722 0.5232
3 -13 7 0.1737 0.2638
3 -13 8 -0.7183 0.6459
3 -13 9 0.0354 0.2406
3 -13 10 -0.1363 0.0826
3 -13 11 0.0325 -0.0880
3 -13 12 0.3195 -0.0231
3 -13 13 0.1246 0.2797
3 -13 14 0.5153 0.1394
3 -13 15 -0.3429 0.2151
3 -13 16 0.2052 0.7774
3 -13 17 0.4478 0.4895
3 -13 18 0.4809 0.0443
3 -12 0 -0.0955 -0.1094
3 -12 1 0.4061 1.5254
3 -12 2 -0.3634 0.1648
3 -12 3 -0.7750 0.8049
3 -12 4 -0.1377 0.7081
3 -12 5 -0.3839 -0.3252
3 -12 6 -0.0155 -0.2155
3 -12 7 -0.6686 -0.6572
3 -12 8 -0.1296 -0.2622
3 -12 9 -0.1877 -0.1897
3 -12 10 0.2042 -0.2671
3 -12 11 0.2360 0.1430
3 -12 12 0.0386 -0.1348
3 -12 13 -0.0373 0.4003
3 -12 14 -0.0582 -0.2562
3 -12 15 -0.4555 -0.1997
3 -12 16 -0.3486 -0.0167
3 -12 17 0.3215 -0.0221
3 -12 18 0.0022 0.0272
3 -12 19 0.2559 -0.5593
3 -12 20 -0.4334 0.7775
3 -12 21 0.6675 -0.4926
3 -12 22 0.8033 0.1294
3 -11 0 -0.8136 0.6414
3 -11 1 -0.2930 -0.2684
3 -11 2 -0.1586 -0.0949
3 -11 3 -0.4475 -0.2274
3 -11 4 0.2784 0.0630
3 -11 5 0.5985 0.1634
3 -11 6 0.2471 -0.4334
3 -11 7 0.4771 0.1620
3 -11 8 -0.0294 -0.3843
3 -11 9 0.2190 0.2618
3 -11 10 0.1139 0.2234
3 -11 11 0.2144 0.1669
3 -11 12 -0.0583 0.2684
3 -11 13 0.0824 -0.0455
3 -11 14 0.2167 -0.0269
3 -11 15 0.3414 -0.4237
3 -11 16 0.3182 0.2101
3 -11 17 0.3825 0.3435
3 -11 18 0.8128 0.4663
3 -11 19 -0.3299 0.4608
3 -11 20 0.3906 0.4229
3 -11 21 -0.0806 1.3980
3 -11 22 0.8808 -0.3875
3 -10 0 0.1514 -0.4932
3 -10 1 -0.2279 0.4680
3 -10 2 0.1321 -0.3773
3 -10 3 -0.3593 0.2282
3 -10 4 -0.3273 0.6660
3 -10 5 0.1494 -0.1843
3 -10 6 -0.4658 0.4421
3 -10 7 0.4452 -0.3437
3 -10 8 -0.2373 -0.1988
3 -10 9 -0.0933 0.1139
3 -10 10 -0.0811 0.0330
3 -10 11 -0.4532 0.2760
3 -10 12 0.0323 -0.1087
3 -10 13 -0.4362 -0.0241
3 -10 14 0.3545 0.1217
3 -10 15 0.1139 0.0160
3 -10 16 -0.0735 0.2021
3 -10 17 -0.0741 0.6309
3 -10 18 -0.5296 -0.0240
3 -10 19 -0.0909 0.1854
3 -10 20 -1.1866 0.0830
3 -10 21 0.6163 0.2461
3 -10 22 -0.5134 -0.1585
3 -9 0 -0.7388 0.0559
3 -9 1 0.2065 -0.1108
3 -9 2 -0.1935 -0.1391
3 -9 3 -0.5114 -0.5213
3 -9 4 0.3240 0.0618
3 -9 5 -0.2554 -0.5043
3 -9 6 0.4524 0.3215
3 -9 7 0.5052 0.0080
3 -9 8 0.2037 0.0289
3 -9 9 0.0466 0.0533
3 -9 10 -0.4523 -0.1618
3 -9 11 0.0254 -0.0620
3 -9 12 -0.0894 -0.5700
3 -9 13 0.1631 -0.0961
3 -9 14 0.2702 0.1110
3 -9 15 0.4574 0.1147
3 -9 16 -0.0033 0.3366
3 -9 17 0.2263 -0.1019
3 -9 18 0.1308 0.3226
3 -9 19 -0.0481 -0.4207
3 -9 20 0.3400 0.7659
3 -9 21 0.0869 0.3708
3 -8 0 0.3005 -0.1806
3 -8 1 -0.3174 -0.0176
3 -8 2 0.6576 -0.4173
3 -8 3 -0.1024 0.3117
3 -8 4 0.2835 -0.1402
3 -8 5 -0.1543 0.3571
3 -8 6 -0.4124 0.4574
3 -8 7 -0.0854 0.6117
3 -8 8 -0.0874 -0.1037
3 -8 9 -0.4168 -0.4176
3 -8 10 0.0813 -0.3241
3 -8 11 0.1675 -0.5994
3 -8 12 0.5239 -0.0838
3 -8 13 0.1323 -0.1061
3 -8 14 0.1485 0.6397
3 -8 15 -0.2084 0.4077
3 -8 16 -0.0131 0.4528
3 -8 17 -0.4689 0.4036
3 -8 18 -0.0613 0.0544
3 -8 19 -0.7501 0.5045
3 -8 20 -0.9645 0.4072
3 -8 21 0.5736 0.7413
3 -7 0 -0.3070 -0.3927
3 -7 1 0.5154 0.5601
3 -7 2 -0.4874 0.0625
3 -7 3 0.2838 0.0737
3 -7 4 -0.2913 -0.0651
3 -7 5 -0.2607 -0.5870
3 -7 6 -0.8152 -0.0535
3 -7 7 0.1266 0.1313
3 -7 8 0.2814 -0.6093
3 -7 9 0.4894 -0.0550
3 -7 10 0.8455 -0.3026
3 -7 11 0.6519 0.4407
3 -7 12 0.7216 0.1646
3 -7 13 -0.0091 0.4653
3 -7 14 -0.2048 0.1766
3 -7 15 -0.1814 0.2764
3 -7 16 -0.3761 -0.2382
3 -7 17 0.1471 -0.0105
3 -7 18 -0.2213 -0.5387
3 -7 19 -0.4539 -0.7481
3 -7 20 -0.3521 0.6965
3 -7 21 1.3785 -0.4428
3 -6 0 -0.1018 0.6273
3 -6 1 -0.4953 -0.8356
3 -6 2 0.0586 0.5933
3 -6 3 0.0897 -0.2814
3 -6 4 0.4408 -0.1480
3 -6 5 -0.0319 -0.6799
3 -6 6 -0.5893 -0.1292
3 -6 7 0.0963 0.2609
3 -6 8 0.1237 0.2569
3 -6 9 0.2332 0.4650
3 -6 10 -0.0253 0.8583
3 -6 11 0.0632 0.7525
3 -6 12 -0.4254 0.6622
3 -6 13 -0.2899 0.2064
3 -6 14 -0.4543 0.2930
3 -6 15 -0.0799 -0.1531
3 -6 16 -0.0817 0.4696
3 -6 17 0.2769 0.1062
3 -6 18 0.2800 0.0567
3 -6 19 -0.6923 0.1121
3 -6 20 -0.4676 1.1678
3 -6 21 1.1310 2.6498
3 -5 0 0.9677 -0.8001
3 -5 1 -0.5806 0.2541
3 -5 2 0.0772 0.1827
3 -5 3 0.2610 0.5090
3 -5 4 0.3944 -0.0834
3 -5 5 0.2862 -0.8486
3 -5 6 -0.3805 -0.5965
3 -5 7 -0.0896 -0.0434
3 -5 8 0.1159 -0.1892
3 -5 9 -0.5292 0.1351
3 -5 10 -0.2499 0.2959
3 -5 11 -0.6241 -0.1335
3 -5 12 -0.3628 -0.1210
3 -5 13 -0.4351 -0.2849
3 -5 14 0.0454 -0.2647
3 -5 15 -0.3999 0.0007
3 -5 16 -0.0578 0.0391
3 -5 17 -0.4235 0.1607
3 -5 18 -0.2604 -0.4651
3 -5 19 -1.2036 -1.0547
3 -5 20 -2.5117 0.9368
3 -5 21 0.2668 1.5530
3 -4 0 -0.3702 0.0795
3 -4 1 -0.1916 -0.4864
3 -4 2 -1.0656 0.7177
3 -4 3 0.0949 0.3398
3 -4 4 0.5183 0.1576
3 -4 5 0.7422 -0.3826
3 -4 6 0.2057 -0.4398
3 -4 7 0.2396 0.3328
3 -4 8 0.1166 -0.1452
3 -4 9 -0.4516 0.0561
3 -4 10 -0.1373 -0.0712
3 -4 11 -0.0545 -0.3280
3 -4 12 -0.0268 -0.3489
3 -4 13 0.2983 0.0369
3 -4 14 0.0731 -0.0551
3 -4 15 0.2516 0.2091
3 -4 16 -0.0680 -0.1144
3 -4 17 0.3251 -0.0960
3 -4 18 0.7808 -0.8707
3 -4 19 -0.4856 -1.7773
3 -4 20 -1.2322 -0.0105
3 -3 0 1.1938 -0.0400
3 -3 1 -1.2394 -1.4049
3 -3 2 -0.6563 0.1150
3 -3 3 -0.1570 0.0919
3 -3 4 0.1264 0.2986
3 -3 5 0.9094 0.0663
3 -3 6 -0.1083 -0.2487
3 -3 7 0.0997 0.3152
3 -3 8 0.1443 -0.5014
3 -3 9 -0.2745 -0.3157
3 -3 10 0.2588 -0.1222
3 -3 11 0.4499 -0.2534
3 -3 12 0.0929 0.1396
3 -3 13 0.0472 0.3576
3 -3 14 -0.1758 0.5331
3 -3 15 -0.2884 0.4337
3 -3 16 0.0730 0.5120
3 -3 17 0.2173 0.3015
3 -3 18 0.9068 0.0590
3 -3 19 0.2321 -1.1413
3 -3 20 -1.8809 -0.4275
3 -2 0 0.8033 -1.0591
3 -2 1 -0.0195 -1.0762
3 -2 2 -0.5711 -0.5157
3 -2 3 0.1605 -0.1457
3 -2 4 0.1630 0.7052
3 -2 5 0.6990 0.2518
3 -2 6 -0.0302 0.2030
3 -2 7 0.3042 0.5135
3 -2 8 0.4523 -0.0603
3 -2 9 0.0763 0.0774
3 -2 10 0.2793 0.6851
3 -2 11 0.1700 0.2921
3 -2 12 -0.3878 0.4122
3 -2 13 -0.6008 0.2206
3 -2 14 -0.8977 -0.0546
3 -2 15 -0.7994 0.3752
3 -2 16 -0.1737 0.0538
3 -2 17 -0.2924 0.3559
3 -2 18 0.7571 0.2495
3 -2 19 0.2911 -1.4110
3 -2 20 -1.2146 -0.7023
3 -1 0 1.2934 0.3858
3 -1 1 0.6879 -1.9114
3 -1 2 0.1568 0.1733
3 -1 3 0.0819 -0.0079
3 -1 4 -0.3810 0.6498
3 -1 5 -0.0535 0.5002
3 -1 6 -0.6521 -0.0395
3 -1 7 -0.3952 0.5478
3 -1 8 0.1716 -0.0312
3 -1 9 -0.6305 0.0673
3 -1 10 -0.3552 0.3176
3 -1 11 -0.5184 0.0508
3 -1 12 -0.4823 -0.4505
3 -1 13 -0.4924 -0.6726
3 -1 14 -0.6352 -0.8868
3 -1 15 -0.5756 -0.1351
3 -1 16 -0.0584 -0.0331
3 -1 17 -0.2157 0.1133
3 -1 18 0.4048 0.3950
3 -1 19 0.5832 -0.8201
3 0 1 0.2411 -0.0069
3 0 2 0.4881 0.3468
3 0 3 -0.2260 -0.1000
3 0 4 -0.5984 0.2662
3 0 5 0.1416 -0.4396
3 0 6 -0.4901 -0.5458
3 0 7 -0.0164 0.2097
3 0 8 0.2485 -0.1348
3 0 9 -0.0372 -0.3339
3 0 10 -0.5314 -0.1124
3 0 11 0.2806 -0.2948
3 0 12 0.0252 -0.5180
3 0 13 0.7878 -0.5974
3 0 14 -0.0816 -0.9875
3 0 15 -0.2814 0.1570
3 0 16 0.2688 -0.0417
3 0 17 -0.3869 -0.1578
3 0 18 0.3445 0.2610
3 0 19 0.5661 -0.7003
3 1 0 0.0581 0.7574
3 1 1 0.4993 0.4880
3 1 2 -0.3469 0.2020
3 1 3 -0.2049 -0.0820
3 1 4 0.0425 -0.0692
3 1 5 0.3011 -0.1540
3 1 6 0.0299 -0.3630
3 1 7 -0.4778 0.4363
3 1 8 0.4267 0.4805
3 1 9 -0.2515 -0.5504
3 1 10 -0.0628 0.1559
3 1 11 -0.0945 -0.2066
3 1 12 0.4761 0.6248
3 1 13 0.7240 -0.2076
3 1 14 -0.0774 -0.2385
3 1 15 -0.3617 0.2350
3 1 16 0.1292 0.1630
3 1 17 0.1334 -0.0952
3 1 18 0.1750 0.1160
3 2 0 0.3570 1.4932
3 2 1 -0.3780 -0.4366
3 2 2 -0.3623 0.3844
3 2 3 0.1877 -0.1528
3 2 4 -0.3160 0.1259
3 2 5 0.7550 0.2619
3 2 6 -0.4087 -0.7548
3 2 7 -0.7607 0.5706
3 2 8 0.1083 -0.0102
3 2 9 0.0639 -0.1202
3 2 10 -0.2110 -0.7322
3 2 11 -0.4730 0.4435
3 2 12 0.0031 0.1633
3 2 13 0.1125 0.3394
3 2 14 -0.0725 -0.6858
3 2 15 -0.8244 0.1301
3 2 16 0.3262 0.4438
3 2 17 0.0489 -0.2699
3 3 0 -0.0120 -0.2387
3 3 1 -0.8387 -0.1193
3 3 2 -0.1236 0.0005
3 3 3 -0.3417 -0.5117
3 3 4 -0.2731 0.8009
3 3 5 0.5543 -0.2558
3 3 6 -0.4509 -0.5881
3 3 7 -0.6395 -0.4026
3 3 8 -0.2180 0.4763
3 3 9 0.9643 -0.6684
3 3 10 -0.3254 -0.4806
3 3 11 0.0763 -0.3360
3 3 12 -0.5091 0.2851
3 3 13 0.6380 0.0268
3 3 14 -0.2934 -0.7281
3 3 15 -0.5689 0.3381
3 3 16 0.0688 0.2436
3 3 17 -0.1157 0.5497
3 4 0 -0.4172 -0.6239
3 4 1 0.1629 -0.6407
3 4 2 0.3086 -0.6642
3 4 3 -0.4944 -0.1938
3 4 4 0.1114 0.1459
3 4 5 0.2495 0.0445
3 4 6 0.6935 -1.0256
3 4 7 -0.9160 -0.5727
3 4 8 0.5705 0.9249
3 4 9 0.7111 0.0461
3 4 10 0.5639 -0.1024
3 4 11 -0.5317 -0.0741
3 4 12 -0.0898 0.4151
3 4 13 -0.0446 -0.1290
3 4 14 -0.3438 -0.4647
3 4 15 -0.7234 -0.2522
3 4 16 -0.8332 0.3110
3 5 0 0.8699 -0.0249
3 5 1 0.7063 0.0992
3 5 2 0.2434 -0.1988
3 5 3 0.1547 0.0732
3 5 4 -0.5452 0.1866
3 5 5 0.8725 0.8129
3 5 6 0.5622 -0.9723
3 5 7 -0.8609 0.0490
3 5 8 -0.5985 0.9384
3 5 9 0.3923 0.7289
3 5 10 -0.3728 -0.5138
3 5 11 -0.3560 -0.1682
3 5 12 -0.3323 -0.5020
3 5 13 0.2357 -0.5431
3 5 14 0.0668 -1.0742
3 5 15 -0.5276 -0.9008
3 6 0 -0.1781 0.5118
3 6 1 0.1418 0.3709
3 6 2 -0.1136 0.3271
3 6 3 -0.4343 -0.5708
3 6 4 -0.8799 0.5794
3 6 5 0.3976 0.3279
3 6 6 0.3038 -0.7026
3 6 7 -0.9653 -1.1139
3 6 8 -0.9751 0.5383
3 6 9 0.3932 -0.1427
3 6 10 0.3275 -0.4309
3 6 11 0.2465 -0.4199
3 6 12 0.8910 0.1240
3 6 13 0.9496 -0.3197
3 6 14 0.8507 -0.3887
3 6 15 0.4205 -0.2932
3 7 0 -0.3175 0.1547
3 7 1 -0.4710 -0.0793
3 7 2 0.1680 -0.5929
3 7 3 -0.5477 -0.8008
3 7 4 -0.3225 -0.4193
3 7 5 0.2970 0.2281
3 7 6 1.2733 -0.9021
3 7 7 -0.4973 -1.2344
3 7 8 -0.5404 0.3719
3 7 9 0.3820 0.6465
3 7 10 0.0208 -0.0898
3 7 11 -0.2751 1.1110
3 7 12 0.2968 0.7114
3 7 13 0.2004 0.8159
3 7 14 0.0979 0.4149
3 8 0 -0.0691 -0.5384
3 8 1 0.4175 -0.1532
3 8 2 0.4961 -0.6087
3 8 3 0.7497 -0.5765
3 8 4 -0.0040 -0.1249
3 8 5 0.8284 0.8548
3 8 6 1.2602 -0.3240
3 8 7 -0.2387 -1.0178
3 8 8 -1.0460 0.1534
3 8 9 0.0255 -0.1694
3 8 10 -0.9713 -0.5532
3 8 11 -0.7760 -0.0738
3 8 12 -0.6511 0.3054
3 8 13 -0.2188 -0.2278
3 9 0 0.1865 0.0994
3 9 1 0.4670 0.1915
3 9 2 0.6695 0.4208
3 9 3 0.1547 0.1294
3 9 4 -0.1222 0.5801
3 9 5 0.0808 0.9626
3 9 6 1.1183 0.0940
3 9 7 0.0687 -1.2472
3 9 8 -0.1651 -0.1472
3 9 9 0.6247 -0.5404
3 9 10 0.3316 -0.9041
3 9 11 -0.5601 -0.3380
3 9 12 0.2734 0.1969
3 10 0 -0.1035 0.3045
3 10 1 0.0492 0.4688
3 10 2 -0.2768 -0.1075
3 10 3 -0.1439 0.3342
3 10 4 -0.5946 -0.0876
3 10 5 -0.2025 1.0424
3 10 6 1.0309 0.1561
3 10 7 0.1263 -0.4446
3 10 8 0.0708 0.2892
3 10 9 0.6400 0.3928
3 10 10 0.2595 -0.6901
3 10 11 -0.6923 0.0008
3 11 0 -0.2524 0.2495
3 11 1 0.1405 -0.4572
3 11 2 -0.2745 0.1781
3 11 3 -0.0344 -0.4422
3 11 4 -0.8144 0.1928
3 11 5 -0.1938 0.5089
3 11 6 0.1847 0.1255
3 11 7 0.2064 -0.2859
3 11 8 -0.5242 0.0601
3 11 9 0.7502 0.5373
3 11 10 0.3134 -0.8986
3 12 0 0.4519 -0.1125
3 12 1 -0.1858 0.0471
3 12 2 0.4373 -0.4127
3 12 3 -0.6657 -0.3690
3 12 4 -0.0568 -0.2917
3 12 5 -0.3050 -0.2407
3 12 6 0.4798 0.3453
3 12 7 0.3271 -0.7854
3 12 8 -0.6514 0.7635
3 12 9 0.6804 0.4199
3 13 0 -0.3651 0.0294
3 13 1 0.6186 0.3470
3 13 2 -0.1163 -0.6159
3 13 3 0.3855 0.0734
3 13 4 0.2472 -0.3192
3 13 5 0.0239 0.4638
3 13 6 0.8957 0.2639
3 13 7 -0.4847 -0.2629
3 13 8 -0.2134 0.2730
3 14 0 -0.2070 0.3435
3 14 1 0.0582 -0.3650
3 14 2 -0.0045 0.3619
3 14 3 -0.1291 -0.0467
3 14 4 -0.3171 0.4802
3 14 5 -0.0373 0.6826
3 14 6 -0.2128 0.0229
3 15 0 0.3562 -0.4527
3 15 1 -0.2673 -0.0161
3 15 2 0.0645 -0.6725
3 15 3 -0.6167 -0.2363
3 15 4 -0.4174 -0.0268
3 15 5 -0.2362 -0.3231
3 16 0 0.2043 -0.2171
3 16 1 0.7200 -0.3165
3 16 2 0.2317 -0.4855
3 16 3 0.1521 -0.4534
3 16 4 0.2040 0.0229
3 17 0 0.6551 0.3564
3 17 1 0.3342 0.1373
3 17 2 0.6455 0.0704
3 18 0 0.0185 0.3300
4 -22 9 0.6449 -0.6658
4 -22 10 -0.1667 -0.3486
4 -22 11 -0.0371 -0.2990
4 -22 12 0.3411 0.7112
4 -21 4 -0.0372 -0.5695
4 -21 5 -0.1401 0.0109
4 -21 6 1.1250 -0.3991
4 -21 7 -0.3205 -0.4362
4 -21 8 0.4614 0.4933
4 -21 9 -0.0093 0.2414
4 -21 10 0.2899 -0.0999
4 -21 11 -0.9463 0.3354
4 -21 12 0.1486 0.5232
4 -21 13 -0.0332 -0.0336
4 -21 14 -0.2806 -0.5281
4 -21 15 -0.4518 0.1172
4 -20 1 -0.2112 -0.1363
4 -20 2 -0.2719 -0.1327
4 -20 3 0.2935 -0.2173
4 -20 4 -0.3304 -0.3093
4 -20 5 0.2572 0.9204
4 -20 6 0.3550 -0.0900
4 -20 7 -0.0893 0.1983
4 -20 8 -0.7868 -0.0767
4 -20 9 0.1280 0.4831
4 -20 10 -0.4940 -0.7840
4 -20 11 -0.3903 0.0733
4 -20 12 -0.2477 0.1148
4 -20 13 0.6739 -0.1474
4 -20 14 -0.1139 -0.4579
4 -20 15 0.2889 0.4755
4 -20 16 0.5944 -0.0432
4 -20 17 0.1633 0.3609
4 -19 0 -0.1298 -0.0478
4 -19 1 -0.1878 -0.1959
4 -19 2 0.1129 0.0196
4 -19 3 0.2347 -0.3810
4 -19 4 -0.4971 -0.0851
4 -19 5 -0.2425 0.3144
4 -19 6 0.2604 0.4984
4 -19 7 0.1134 -0.9847
4 -19 8 -0.6008 0.2820
4 -19 9 0.2576 -0.4559
4 -19 10 -0.2007 -0.1038
4 -19 11 -0.5357 -0.4023
4 -19 12 -0.2337 0.6233
4 -19 13 0.1098 -0.2384
4 -19 14 -0.5730 0.1332
4 -19 15 -0.0562 0.3787
4 -19 16 -0.4636 0.0989
4 -19 17 -0.3121 0.2864
4 -19 18 -0.3152 0.0413
4 -18 0 -0.2579 -0.2564
4 -18 1 0.1078 0.0103
4 -18 2 0.1801 0.1359
4 -18 3 0.4272 -0.0644
4 -18 4 -0.1786 -0.2752
4 -18 5 -0.8485 0.7496
4 -18 6 0.7533 0.5657
4 -18 7 -0.2765 -0.2586
4 -18 8 0.0577 -0.1539
4 -18 9 -0.3159 -0.0627
4 -18 10 0.1629 -0.8205
4 -18 11 -0.6528 -0.4613
4 -18 12 0.1506 -0.3250
4 -18 13 0.1226 -0.6410
4 -18 14 -0.0520 -0.2672
4 -18 15 0.1282 -0.2209
4 -18 16 0.1066 -0.3312
4 -18 17 -0.3786 -0.2256
4 -18 18 0.0960 0.2545
4 -18 19 0.0483 -0.3365
4 -17 0 0.0160 0.1962
4 -17 1 -0.0714 0.0143
4 -17 2 -0.0405 0.5330
4 -17 3 0.0901 0.1759
4 -17 4 -0.7048 -0.7711
4 -17 5 -1.1934 0.4594
4 -17 6 -0.1875 0.2044
4 -17 7 0.2806 -0.2906
4 -17 8 -0.2741 -0.4234
4 -17 9 0.6813 -0.2384
4 -17 10 0.2378 -0.5918
4 -17 11 0.4441 -0.1839
4 -17 12 0.4682 0.1992
4 -17 13 0.4568 0.1109
4 -17 14 -0.0588 0.2752
4 -17 15 0.1644 0.6323
4 -17 16 0.0561 -0.4514
4 -17 17 -0.8596 0.0882
4 -17 18 -0.1157 0.2074
4 -17 19 -0.4703 -0.2569
4 -17 20 -0.4915 -0.3893
4 -16 0 -0.0334 0.0440
4 -16 1 -0.2835 0.2632
4 -16 2 -0.5378 0.0651
4 -16 3 0.6012 0.0126
4 -16 4 -0.3327 -1.2656
4 -16 5 -0.7587 -0.1346
4 -16 6 0.1773 0.4800
4 -16 7 0.1606 -0.1144
4 -16 8 0.3756 0.3955
4 -16 9 0.1555 0.0102
4 -16 10 0.3680 0.2422
4 -16 11 -0.2306 0.1539
4 -16 12 -0.0868 0.4604
4 -16 13 -0.2024 -0.0974
4 -16 14 -0.9280 0.0706
4 -16 15 0.2378 0.1622
4 -16 16 -0.0818 -1.0479
4 -16 17 -0.4478 -0.4725
4 -16 18 -0.1688 -0.4331
4 -16 19 0.0757 -0.4338
4 -15 0 -0.6328 0.1707
4 -15 1 -0.2707 -0.5633
4 -15 2 -0.7342 0.6455
4 -15 3 0.5270 -0.2550
4 -15 4 -0.2370 -0.7517
4 -15 5 -0.9656 -0.3142
4 -15 6 -0.6539 0.0655
4 -15 7 -0.3052 0.1800
4 -15 8 -0.2874 -0.3470
4 -15 9 -0.0007 0.1566
4 -15 10 -0.0909 -0.3987
4 -15 11 -0.2547 -0.0551
4 -15 12 -0.0912 -0.0496
4 -15 13 -0.1458 -0.7935
4 -15 14 -0.5364 -0.0208
4 -15 15 0.5724 -0.0646
4 -15 16 0.5108 -0.5724
4 -15 17 0.1150 -0.6642
4 -15 18 -0.0482 -0.2053
4 -15 19 0.0548 -0.4702
4 -14 0 0.2004 -0.3785
4 -14 1 -0.8074 -0.7688
4 -14 2 0.0152 -0.4857
4 -14 3 0.2422 -0.2975
4 -14 4 0.7664 -1.4885
4 -14 5 -0.3337 -1.2392
4 -14 6 0.1280 -0.3443
4 -14 7 0.4171 -0.7325
4 -14 8 0.2727 0.1904
4 -14 9 0.5714 -0.3263
4 -14 10 0.1252 0.0726
4 -14 11 0.0080 -0.2103
4 -14 12 0.3766 -0.2000
4 -14 13 0.0598 -0.7167
4 -14 14 -0.0255 -0.1936
4 -14 15 0.3800 0.3672
4 -14 16 1.0094 -0.1755
4 -14 17 0.2316 -0.4594
4 -14 18 0.4633 -0.3024
4 -14 19 0.5440 -0.1885
4 -13 0 0.1448 -0.8797
4 -13 1 1.0122 -0.4269
4 -13 2 -0.0306 -0.2452
4 -13 3 1.6930 0.7512
4 -13 4 1.1598 -0.5111
4 -13 5 0.3461 0.2941
4 -13 6 0.6991 0.1793
4 -13 7 -0.3608 0.6044
4 -13 8 0.4408 0.5540
4 -13 9 -0.3382 0.2796
4 -13 10 0.0639 0.0729
4 -13 11 0.0489 0.0601
4 -13 12 0.3985 -0.0949
4 -13 13 0.6042 -0.1980
4 -13 14 -0.3167 -0.0702
4 -13 15 0.1819 0.9954
4 -13 16 0.3976 0.1595
4 -13 17 0.2547 0.2312
4 -13 18 0.2365 0.0648
4 -13 19 0.1825 -0.0052
4 -12 0 0.7985 0.8028
4 -12 1 0.4403 -0.3184
4 -12 2 -0.1856 1.3880
4 -12 3 0.3244 0.8279
4 -12 4 -0.1073 0.2930
4 -12 5 -0.1069 0.2487
4 -12 6 -0.6286 -0.3923
4 -12 7 -0.3512 0.1778
4 -12 8 -0.4169 -0.3248
4 -12 9 -0.0233 -0.1454
4 -12 10 -0.0511 -0.1799
4 -12 11 0.2132 -0.0412
4 -12 12 0.3833 0.4508
4 -12 13 0.4406 -0.3583
4 -12 14 -0.5497 0.0135
4 -12 15 -0.2219 0.0702
4 -12 16 -0.0593 0.0703
4 -12 17 0.2570 -0.2270
4 -12 18 0.4025 -0.2884
4 -12 19 -0.0520 0.1955
4 -11 0 0.2811 0.3372
4 -11 1 -0.6723 0.4054
4 -11 2 -0.7058 0.0237
4 -11 3 -0.1139 0.3316
4 -11 4 0.0685 -0.2487
4 -11 5 0.2459 -0.3697
4 -11 6 0.2309 -0.0719
4 -11 7 0.0749 -0.4330
4 -11 8 0.1244 0.2864
4 -11 9 0.2540 -0.1505
4 -11 10 0.0482 0.2149
4 -11 11 -0.1010 0.5115
4 -11 12 0.2665 0.5067
4 -11 13 0.0958 0.1454
4 -11 14 0.0580 -0.3321
4 -11 15 -0.2201 -0.0011
4 -11 16 0.3599 0.0588
4 -11 17 0.4610 0.3004
4 -11 18 0.2156 0.1990
4 -11 19 0.4309 0.5555
4 -11 20 -0.2267 0.8095
4 -11 21 0.8639 0.2393
4 -10 0 -0.3994 -0.0173
4 -10 1 0.1566 -0.7161
4 -10 2 -0.4953 0.2401
4 -10 3 0.2716 0.0739
4 -10 4 0.1558 0.1482
4 -10 5 -0.1923 0.4234
4 -10 6 0.3769 -0.0675
4 -10 7 -0.5985 -0.0897
4 -10 8 0.1018 0.1745
4 -10 9 -0.1582 -0.2617
4 -10 10 -0.4814 0.0442
4 -10 11 -0.3855 0.0599
4 -10 12 -0.6255 0.1977
4 -10 13 0.2515 -0.0300
4 -10 14 -0.1047 -0.4989
4 -10 15 0.1959 -0.1877
4 -10 16 0.0450 0.0613
4 -10 17 0.1569 -0.0142
4 -10 18 -0.0733 0.3335
4 -10 19 -0.4160 -0.0478
4 -10 20 0.2577 0.3219
4 -10 21 -0.6714 -0.2381
4 -9 0 0.6123 0.2023
4 -9 1 -0.5212 -0.0725
4 -9 2 -0.0419 0.0097
4 -9 3 -0.2236 0.2850
4 -9 4 -0.3242 -0.4003
4 -9 5 -0.0517 0.3832
4 -9 6 0.2748 -0.5119
4 -9 7 -0.0240 -0.0284
4 -9 8 0.3412 -0.0231
4 -9 9 0.0729 -0.1615
4 -9 10 -0.0081 -0.2613
4 -9 11 -0.4724 -0.4691
4 -9 12 -0.0543 0.0589
4 -9 13 0.2535 -0.1747
4 -9 14 0.6675 0.0895
4 -9 15 0.3377 0.1014
4 -9 16 0.6249 0.3076
4 -9 17 0.0437 0.2706
4 -9 18 0.2130 0.1241
4 -9 19 0.1937 0.6808
4 -9 20 0.4019 -0.0483
4 -9 21 0.6583 -0.0627
4 -8 0 -0.5010 -0.4536
4 -8 1 0.3671 -0.1879
4 -8 2 -0.5638 -0.2379
4 -8 3 0.5615 -0.2019
4 -8 4 -0.4169 -0.1360
4 -8 5 0.1273 0.3249
4 -8 6 0.0558 0.2562
4 -8 7 -0.1162 0.1314
4 -8 8 -0.3302 0.2887
4 -8 9 0.1576 -0.0970
4 -8 10 -0.1369 -0.7807
4 -8 11 -0.0826 -0.4151
4 -8 12 -0.0281 -0.4899
4 -8 13 0.1127 0.3784
4 -8 14 0.0811 0.1421
4 -8 15 0.0576 0.6747
4 -8 16 -0.1996 0.1988
4 -8 17 -0.0537 0.2490
4 -8 18 -0.8026 0.2651
4 -8 19 -0.2944 0.7837
4 -8 20 0.4503 0.7356
4 -8 21 -0.3741 -1.0759
4 -7 0 0.4332 0.5365
4 -7 1 -0.0685 -0.5235
4 -7 2 0.3703 0.6129
4 -7 3 -0.1145 -0.3447
4 -7 4 -0.2009 -0.0611
4 -7 5 -0.6210 -0.0071
4 -7 6 -0.0586 0.0344
4 -7 7 -0.3795 -0.5277
4 -7 8 -0.0073 0.0989
4 -7 9 0.7830 -0.4280
4 -7 10 0.6874 -0.3528
4 -7 11 0.9162 -0.3592
4 -7 12 0.3075 0.0626
4 -7 13 0.3380 0.1038
4 -7 14 -0.0856 0.4214
4 -7 15 -0.0066 0.0404
4 -7 16 0.1789 0.3317
4 -7 17 0.0451 -0.6747
4 -7 18 -0.6945 -0.1917
4 -7 19 -0.4788 0.8091
4 -7 20 0.9963 -0.1826
4 -7 21 0.8737 -0.5686
4 -6 0 0.0820 -0.5976
4 -6 1 -0.4011 0.7487
4 -6 2 0.2136 -0.5407
4 -6 3 0.0118 0.0443
4 -6 4 0.0590 -0.7689
4 -6 5 -0.4576 -0.2321
4 -6 6 0.1399 -0.1737
4 -6 7 -0.1773 -0.2820
4 -6 8 -0.0096 0.4554
4 -6 9 0.4778 0.6098
4 -6 10 0.4435 0.5981
4 -6 11 0.0779 0.5645
4 -6 12 0.0595 0.4726
4 -6 13 -0.4200 0.2987
4 -6 14 -0.1909 0.1377
4 -6 15 -0.3684 0.5202
4 -6 16 0.4463 0.2166
4 -6 17 0.2266 -0.1875
4 -6 18 -0.7667 -0.3535
4 -6 19 -0.5219 1.1316
4 -6 20 0.8305 1.5735
4 -5 0 -0.8535 0.0054
4 -5 1 0.6419 0.1481
4 -5 2 -0.0597 0.2190
4 -5 3 0.5348 0.0284
4 -5 4 0.3613 -0.5308
4 -5 5 -0.1942 -0.4992
4 -5 6 0.1932 -0.3079
4 -5 7 -0.1250 -0.6147
4 -5 8 -0.3870 0.1685
4 -5 9 -0.0610 0.3214
4 -5 10 -0.1976 0.0355
4 -5 11 -0.3041 0.1839
4 -5 12 -0.1050 -0.2245
4 -5 13 -0.0724 -0.2778
4 -5 14 -0.2910 -0.1384
4 -5 15 -0.0219 0.1270
4 -5 16 0.0050 0.5081
4 -5 17 0.5613 -0.4845
4 -5 18 -1.1007 -0.8270
4 -5 19 -1.7453 0.9443
4 -5 20 0.2551 1.5447
4 -4 0 -0.1108 0.0583
4 -4 1 -0.7669 0.4669
4 -4 2 0.2100 0.1413
4 -4 3 -0.0678 0.4112
4 -4 4 0.8306 -0.2906
4 -4 5 0.2670 -0.4175
4 -4 6 0.5543 -0.0388
4 -4 7 0.3337 -0.3141
4 -4 8 -0.3409 0.0343
4 -4 9 0.0877 0.3133
4 -4 10 -0.2580 -0.2529
4 -4 11 -0.0009 0.1415
4 -4 12 0.2518 -0.0809
4 -4 13 0.0985 0.0227
4 -4 14 0.1902 0.1229
4 -4 15 -0.4274 0.2734
4 -4 16 0.3327 0.6272
4 -4 17 0.6251 -0.5269
4 -4 18 -0.5689 -1.4708
4 -4 19 -1.5707 0.0712
4 -4 20 -0.7675 0.7446
4 -3 0 -1.1158 -1.0265
4 -3 1 0.1176 0.6334
4 -3 2 -0.6025 -0.4897
4 -3 3 -0.0662 0.7219
4 -3 4 0.7885 0.1944
4 -3 5 0.1719 -0.1776
4 -3 6 0.2654 0.4859
4 -3 7 0.3009 -0.4819
4 -3 8 -0.4734 0.0240
4 -3 9 0.3053 -0.3291
4 -3 10 0.0139 -0.2591
4 -3 11 0.2409 -0.0551
4 -3 12 0.2112 0.1852
4 -3 13 0.1348 0.2193
4 -3 14 -0.2896 0.1835
4 -3 15 -0.1277 0.3200
4 -3 16 -0.0788 0.4343
4 -3 17 1.2324 0.0160
4 -3 18 0.2172 -1.5679
4 -3 19 -1.2305 -0.4603
4 -2 0 -0.7859 0.1249
4 -2 1 -0.3426 -0.7317
4 -2 2 -0.4182 -0.4604
4 -2 3 -0.6735 0.2090
4 -2 4 0.7781 0.3800
4 -2 5 -0.1142 -0.1681
4 -2 6 0.3915 0.5591
4 -2 7 0.2763 -0.2243
4 -2 8 0.2826 0.1613
4 -2 9 0.4146 0.3588
4 -2 10 0.4811 0.2431
4 -2 11 -0.0257 0.6917
4 -2 12 0.0958 0.4810
4 -2 13 -0.6209 0.2484
4 -2 14 -0.2726 0.5704
4 -2 15 -0.3951 0.0299
4 -2 16 -0.1696 1.0244
4 -2 17 1.1067 0.5120
4 -2 18 0.4190 -0.7518
4 -2 19 -0.6713 -0.2308
4 -1 0 0.2847 -1.9962
4 -1 1 0.4162 -0.0869
4 -1 2 0.7391 -1.8323
4 -1 3 -0.5124 0.6374
4 -1 4 0.9275 0.2705
4 -1 5 -0.3351 0.0326
4 -1 6 -0.0728 0.5568
4 -1 7 0.1473 0.1462
4 -1 8 -0.4394 0.2979
4 -1 9 -0.0078 0.5689
4 -1 10 -0.6758 0.3468
4 -1 11 -0.4119 0.3714
4 -1 12 -0.7031 -0.3529
4 -1 13 -0.8316 -0.2564
4 -1 14 -0.7262 -0.2214
4 -1 15 -0.5082 0.0941
4 -1 16 -0.6687 0.3405
4 -1 17 0.0757 0.6963
4 -1 18 0.1957 -0.6042
4 -1 19 -0.8441 -0.6316
4 0 1 2.6436 0.7738
4 0 2 0.0270 -0.4212
4 0 3 -0.1201 1.1720
4 0 4 0.2231 0.3232
4 0 5 -0.4233 -0.1014
4 0 6 -0.2139 0.2996
4 0 7 -0.0127 -0.0961
4 0 8 -0.1745 0.0830
4 0 9 -0.5550 -0.1286
4 0 10 -0.2547 0.0203
4 0 11 -0.1998 -0.4585
4 0 12 0.3970 -0.6318
4 0 13 -0.1286 -1.2046
4 0 14 -0.1813 0.0499
4 0 15 0.2578 -0.4962
4 0 16 -0.5049 -0.0639
4 0 17 0.4103 0.1247
4 0 18 0.3961 -0.9198
4 1 0 0.2130 1.9371
4 1 1 0.0432 0.5569
4 1 2 -0.2597 0.2628
4 1 3 -0.9477 0.1289
4 1 4 0.0428 0.1980
4 1 5 -0.1517 -0.5865
4 1 6 -0.4347 0.1923
4 1 7 0.2384 0.3149
4 1 8 -0.2587 -0.4425
4 1 9 -0.2690 0.0995
4 1 10 -0.2262 -0.2874
4 1 11 0.4273 0.5982
4 1 12 1.0269 -0.3263
4 1 13 -0.0206 0.0274
4 1 14 0.0818 0.4244
4 1 15 0.0208 0.4935
4 1 16 0.1279 0.2225
4 1 17 0.2936 0.2842
4 1 18 0.6662 0.0101
4 2 0 -0.6191 -0.4584
4 2 1 -0.0921 1.0999
4 2 2 0.1604 -1.0454
4 2 3 -0.7397 0.2649
4 2 4 0.9275 0.1514
4 2 5 -0.2019 -0.7444
4 2 6 -0.4596 0.6684
4 2 7 0.1979 -0.0383
4 2 8 -0.1737 0.0191
4 2 9 -0.1629 -0.6660
4 2 10 -0.7352 0.4825
4 2 11 0.1487 0.5211
4 2 12 -0.1006 0.4556
4 2 13 -0.2630 -0.2744
4 2 14 -1.3448 0.2919
4 2 15 -0.1384 0.5065
4 2 16 -0.3293 -0.0281
4 2 17 0.1155 0.5398
4 3 0 -1.5304 0.6302
4 3 1 0.5517 0.3613
4 3 2 -0.6389 -0.5779
4 3 3 -0.4278 0.8980
4 3 4 0.6398 -0.0472
4 3 5 -0.6761 -0.2651
4 3 6 -0.4864 -0.0101
4 3 7 -0.5582 0.3369
4 3 8 0.6747 -0.5458
4 3 9 -0.6648 -0.7964
4 3 10 -0.2490 -0.2418
4 3 11 -0.6068 0.0555
4 3 12 0.4172 -0.1090
4 3 13 -0.4598 -1.1385
4 3 14 -0.6824 -0.1643
4 3 15 -0.2754 0.0027
4 3 16 -0.1556 0.4449
4 4 0 -0.4093 -0.1264
4 4 1 -0.0777 -0.7091
4 4 2 -0.6077 -0.6355
4 4 3 -0.1606 0.3152
4 4 4 0.1036 -0.1962
4 4 5 0.2551 -0.7943
4 4 6 -1.0907 -0.7593
4 4 7 0.4554 0.6226
4 4 8 0.7450 -0.6359
4 4 9 0.5459 -0.3793
4 4 10 -0.1403 -0.2551
4 4 11 0.2053 0.3965
4 4 12 0.3694 -0.0519
4 4 13 0.2257 -0.4479
4 4 14 -0.6436 -0.4514
4 4 15 -0.7634 0.3507
4 4 16 -0.3015 0.4714
4 5 0 0.4428 -0.4443
4 5 1 0.7753 -0.4437
4 5 2 -0.0596 -0.2841
4 5 3 -0.2671 0.1871
4 5 4 0.8392 0.6136
4 5 5 0.5118 -1.3653
4 5 6 -0.6778 0.1450
4 5 7 0.1537 0.6139
4 5 8 0.6602 0.7177
4 5 9 -0.0405 -0.1421
4 5 10 -0.3062 0.4229
4 5 11 -0.4157 0.0472
4 5 12 0.0593 0.1497
4 5 13 0.0603 -0.8529
4 5 14 -0.5504 -0.9085
4 5 15 -0.8049 -0.4970
4 6 0 0.5154 0.7426
4 6 1 0.2970 0.0460
4 6 2 -0.3022 -0.3243
4 6 3 -0.8794 0.9100
4 6 4 0.9128 0.3347
4 6 5 0.0249 -0.5165
4 6 6 -0.6405 -0.5555
4 6 7 -0.9293 0.8592
4 6 8 0.2360 0.0416
4 6 9 -0.4233 -0.2166
4 6 10 -0.2356 -0.2791
4 6 11 0.2056 -0.0557
4 6 12 0.4630 -0.3980
4 6 13 0.9469 -0.3001
4 6 14 0.5732 -1.0505
4 7 0 -0.0571 0.3000
4 7 1 0.1833 -0.1990
4 7 2 -1.0170 -0.7876
4 7 3 -0.5700 0.2854
4 7 4 -0.0011 0.1463
4 7 5 0.8774 -0.8968
4 7 6 -0.9521 -1.1487
4 7 7 -0.3153 0.2255
4 7 8 0.1563 -0.0771
4 7 9 -0.1190 -0.3871
4 7 10 -0.1878 0.6958
4 7 11 0.4725 0.1789
4 7 12 0.0018 0.8769
4 7 13 0.8090 0.5247
4 8 0 -0.0331 0.1700
4 8 1 0.4402 -0.9116
4 8 2 -0.0703 -0.8867
4 8 3 -0.3940 -0.4150
4 8 4 1.0182 0.5428
4 8 5 1.0963 -0.8720
4 8 6 0.1369 -0.6443
4 8 7 -0.4250 0.1156
4 8 8 0.4142 -0.0789
4 8 9 -0.9541 -0.4823
4 8 10 -0.4200 0.3898
4 8 11 -0.6012 0.0477
4 8 12 -0.3685 0.2416
4 9 0 0.6475 0.1556
4 9 1 0.9035 -0.2197
4 9 2 0.3694 -0.5369
4 9 3 0.0338 0.7036
4 9 4 0.5002 0.7564
4 9 5 1.0324 0.5214
4 9 6 -0.1109 -0.7790
4 9 7 -0.2506 0.5166
4 9 8 0.4851 -0.7811
4 9 9 -0.3868 -0.7202
4 9 10 -0.3956 -0.3037
4 9 11 0.1588 -0.0218
4 10 0 0.4276 0.7460
4 10 1 0.3423 0.2071
4 10 2 -0.1733 0.3788
4 10 3 -0.5026 0.0545
4 10 4 -0.3994 1.2808
4 10 5 0.7622 -0.1527
4 10 6 -0.4828 -0.2216
4 10 7 0.3148 0.1563
4 10 8 0.5684 -0.2011
4 10 9 0.3143 -0.8089
4 10 10 -0.4769 0.1465
4 11 0 -0.3139 0.0579
4 11 1 -0.4601 0.1775
4 11 2 0.0167 -0.5058
4 11 3 -1.1182 0.1502
4 11 4 0.1455 0.3835
4 11 5 -0.1707 -0.0201
4 11 6 0.1883 -0.1611
4 11 7 -0.3659 0.1786
4 11 8 1.0512 0.5323
4 11 9 0.0847 -0.8818
4 12 0 -0.2005 -0.3752
4 12 1 0.5075 -0.2705
4 12 2 -0.5414 -0.5963
4 12 3 0.0745 0.0088
4 12 4 -0.5267 -0.3212
4 12 5 0.4394 0.1940
4 12 6 -0.0388 -0.9070
4 12 7 -0.5387 0.8564
4 12 8 0.9341 0.1625
4 13 0 0.3899 0.3924
4 13 1 0.0349 -0.4327
4 13 2 0.1347 0.3241
4 13 3 0.0146 -0.5111
4 13 4 0.1474 0.4950
4 13 5 0.9065 -0.1283
4 13 6 -0.2112 -0.2601
4 13 7 0.0343 0.5898
4 14 0 0.0251 -0.3130
4 14 1 -0.3787 0.1183
4 14 2 -0.0690 -0.2930
4 14 3 -0.4580 0.5417
4 14 4 0.0577 0.5273
4 14 5 0.0003 0.4185
4 14 6 -0.1375 0.2656
4 15 0 -0.0080 -0.4328
4 15 1 0.2165 -0.5348
4 15 2 -0.7519 -0.4195
4 15 3 -0.4010 -0.2041
4 15 4 -0.5891 -0.0640
4 16 0 0.4663 -0.0668
4 16 1 0.3301 -0.7452
4 16 2 0.2779 -0.6899
4 16 3 -0.0204 -0.4082
4 17 0 0.6266 0.1884
4 17 1 0.8974 0.0740
5 -21 5 0.5831 -0.4221
5 -21 6 -0.3918 -0.7661
5 -21 7 0.4715 0.3452
5 -21 8 0.1709 -0.2610
5 -21 9 0.2111 0.1570
5 -21 10 -0.7001 0.3041
5 -21 11 0.2824 0.7070
5 -21 12 -0.4855 -0.0453
5 -21 13 -0.2450 -0.0820
5 -21 14 -0.7279 -0.0954
5 -21 15 0.0651 -0.3707
5 -20 2 -0.0436 -0.4606
5 -20 3 -0.4058 -0.5694
5 -20 4 0.2001 0.5762
5 -20 5 0.7681 -0.2877
5 -20 6 0.0156 0.2205
5 -20 7 -0.1110 0.1425
5 -20 8 0.0400 0.5296
5 -20 9 -0.4474 -0.5305
5 -20 10 -0.5367 0.4613
5 -20 11 -0.2476 -0.2051
5 -20 12 0.1822 0.0247
5 -20 13 -0.1547 -0.5151
5 -20 14 0.4780 0.1156
5 -20 15 0.5101 -0.5120
5 -20 16 0.2742 0.2211
5 -19 0 -0.0078 -0.2171
5 -19 1 0.1877 0.1145
5 -19 2 0.4056 -0.3835
5 -19 3 -0.4777 -0.1372
5 -19 4 -0.0490 0.6968
5 -19 5 0.2740 0.3985
5 -19 6 0.0371 -0.3591
5 -19 7 -0.5213 0.3053
5 -19 8 0.2772 -0.3327
5 -19 9 -0.5153 -0.1034
5 -19 10 -0.2334 -0.1995
5 -19 11 -0.3711 0.4400
5 -19 12 -0.1026 -0.2479
5 -19 13 -0.4684 0.4469
5 -19 14 0.2639 0.1464
5 -19 15 -0.3943 -0.0620
5 -19 16 -0.1972 0.5472
5 -19 17 -0.2536 0.0736
5 -19 18 -0.3765 0.2012
5 -18 0 -0.3171 0.1014
5 -18 1 0.0381 0.2092
5 -18 2 0.4074 -0.2898
5 -18 3 -0.4665 -0.3274
5 -18 4 -0.4990 0.6300
5 -18 5 0.4951 0.5712
5 -18 6 -0.1036 -0.1173
5 -18 7 0.0555 0.2518
5 -18 8 -0.1977 -0.0428
5 -18 9 -0.0964 -0.3492
5 -18 10 -0.7979 -0.2163
5 -18 11 -0.0225 -0.4428
5 -18 12 -0.5502 -0.6625
5 -18 13 -0.1004 -0.1161
5 -18 14 0.4117 -0.3914
5 -18 15 -0.0723 -0.4459
5 -18 16 -0.2200 -0.1492
5 -18 17 -0.0736 0.1308
5 -18 18 -0.0669 -0.2734
5 -18 19 -0.4386 0.2649
5 -17 0 0.0115 -0.2488
5 -17 1 0.2084 0.4789
5 -17 2 0.5008 -0.0547
5 -17 3 -0.3329 -0.3748
5 -17 4 -1.0972 0.5862
5 -17 5 -0.0650 0.6014
5 -17 6 -0.2653 -0.0799
5 -17 7 -0.3952 -0.0067
5 -17 8 0.1947 -0.2888
5 -17 9 -0.2715 -0.7110
5 -17 10 0.2858 -0.3342
5 -17 11 0.3425 -0.5820
5 -17 12 0.2613 -0.3539
5 -17 13 0.1799 0.4162
5 -17 14 0.5692 0.3619
5 -17 15 0.1800 -0.2339
5 -17 16 -0.7150 0.0571
5 -17 17 -0.1215 0.1915
5 -17 18 -0.6188 -0.3556
5 -17 19 -0.5223 0.3018
5 -16 0 -0.3337 0.3616
5 -16 1 -0.2987 0.6615
5 -16 2 0.3351 0.4923
5 -16 3 -0.5773 -1.0969
5 -16 4 -1.0806 0.2787
5 -16 5 -0.0514 0.0026
5 -16 6 -0.2296 -0.0609
5 -16 7 0.3067 0.1427
5 -16 8 0.1672 -0.2389
5 -16 9 0.3956 0.0953
5 -16 10 0.2143 -0.0300
5 -16 11 0.5037 0.2072
5 -16 12 -0.1982 -0.0750
5 -16 13 -0.5481 0.5559
5 -16 14 0.2317 0.5547
5 -16 15 -0.0948 -0.8572
5 -16 16 -0.5384 -0.2707
5 -16 17 0.0100 -0.7553
5 -16 18 -0.5530 -0.4578
5 -16 19 -0.1012 -0.3009
5 -16 20 -0.0163 -0.4174
5 -15 0 -0.7014 -0.3093
5 -15 1 -1.1048 0.4644
5 -15 2 0.5312 -0.3584
5 -15 3 -0.6212 -0.8164
5 -15 4 -0.5233 -0.3625
5 -15 5 -0.7192 0.0858
5 -15 6 -0.2302 0.2489
5 -15 7 -0.4569 -0.1244
5 -15 8 -0.1334 0.2743
5 -15 9 -0.1529 -0.3012
5 -15 10 -0.1408 0.3714
5 -15 11 0.1163 -0.1199
5 -15 12 -0.4246 -0.4688
5 -15 13 -0.9836 0.2587
5 -15 14 0.4096 0.0811
5 -15 15 0.0747 -0.5965
5 -15 16 0.4863 -0.4955
5 -15 17 0.0093 -0.7146
5 -15 18 0.1188 -0.3316
5 -15 19 -0.0572 -0.2556
5 -15 20 0.2517 -0.3181
5 -14 0 -0.5865 -0.9583
5 -14 1 -0.0860 -0.0553
5 -14 2 0.0899 -0.4204
5 -14 3 0.5721 -1.0196
5 -14 4 -0.7242 -1.0591
5 -14 5 -0.0986 -0.3112
5 -14 6 -0.1345 -0.9602
5 -14 7 -0.0452 -0.1458
5 -14 8 0.4767 -0.6730
5 -14 9 -0.0953 -0.0297
5 -14 10 0.2975 -0.0370
5 -14 11 0.3000 -0.1447
5 -14 12 -0.2083 -0.9542
5 -14 13 -0.4202 -0.1416
5 -14 14 0.1620 -0.0151
5 -14 16 0.5663 -0.3877
5 -14 17 0.5173 -0.0530
5 -14 18 0.0321 -0.4589
5 -14 19 0.0561 0.2631
5 -14 20 0.9262 -0.1148
5 -13 0 0.0916 -0.5120
5 -13 1 -0.1899 -0.5326
5 -13 2 1.1738 0.3379
5 -13 3 0.7814 -1.0574
5 -13 4 0.4288 0.0064
5 -13 5 0.7566 -0.4073
5 -13 6 0.0299 0.2634
5 -13 7 0.8435 0.3357
5 -13 8 -0.1285 0.1530
5 -13 9 0.1236 0.4910
5 -13 10 -0.1797 0.2780
5 -13 11 0.4649 -0.0060
5 -13 12 0.2730 -0.6384
5 -13 13 -0.2987 -0.4509
5 -13 14 0.0008 0.6793
5 -13 15 0.3510 0.2373
5 -13 16 0.1199 0.5294
5 -13 17 0.3273 -0.3792
5 -13 18 -0.5511 -0.2602
5 -13 19 -0.0277 0.3969
5 -12 0 0.7227 -0.6799
5 -12 1 0.2214 0.8165
5 -12 2 0.9355 0.3885
5 -12 3 0.2302 0.5227
5 -12 4 0.2447 0.3142
5 -12 5 -0.3940 0.0087
5 -12 6 -0.2656 0.4912
5 -12 7 -0.2450 -0.1433
5 -12 8 -0.3728 -0.0010
5 -12 9 -0.3754 -0.3294
5 -12 10 -0.1441 0.1080
5 -12 11 0.6092 0.0699
5 -12 12 0.7804 -0.6236
5 -12 13 -0.1855 -0.2748
5 -12 14 -0.0351 0.0429
5 -12 15 -0.2885 0.2361
5 -12 16 0.4855 -0.0006
5 -12 17 0.3714 -0.6845
5 -12 18 0.0064 -0.5848
5 -12 19 0.3465 0.0504
5 -11 0 -0.2658 0.4820
5 -11 1 -0.2430 0.5859
5 -11 2 -0.3109 0.6446
5 -11 3 -0.1819 -0.1462
5 -11 4 -0.0743 -0.1666
5 -11 5 -0.0483 -0.3746
5 -11 6 0.0132 -0.1637
5 -11 7 0.2259 0.0637
5 -11 8 0.3487 -0.3382
5 -11 9 -0.2218 -0.0034
5 -11 10 0.0620 0.5673
5 -11 11 0.4775 0.7905
5 -11 12 0.5511 0.3702
5 -11 13 0.1392 -0.0341
5 -11 14 -0.4538 0.1294
5 -11 15 -0.0676 0.3228
5 -11 16 0.2912 0.3584
5 -11 17 0.6923 -0.1673
5 -11 18 0.1254 -0.0351
5 -11 19 -0.1946 0.5246
5 -10 0 -0.2030 -0.3463
5 -10 1 -0.6645 0.1606
5 -10 2 0.3761 -0.2847
5 -10 3 -0.0747 0.0347
5 -10 4 0.4053 0.0941
5 -10 5 0.1110 0.0191
5 -10 6 -0.4233 0.2988
5 -10 7 0.1395 0.4873
5 -10 8 -0.2074 -0.4560
5 -10 9 -0.6293 0.0011
5 -10 10 -0.7304 0.0716
5 -10 11 -0.6251 0.6362
5 -10 12 0.0984 0.1606
5 -10 13 -0.3973 -0.4654
5 -10 14 -0.2361 -0.4031
5 -10 15 -0.4478 -0.2133
5 -10 16 0.3910 0.0723
5 -10 17 0.2999 -0.1691
5 -10 18 0.1750 -0.4378
5 -10 19 -0.3416 0.1849
5 -9 0 -0.4430 -0.2155
5 -9 1 0.3041 0.3124
5 -9 2 -0.2929 0.0952
5 -9 3 0.0436 0.1451
5 -9 4 -0.2374 0.2592
5 -9 5 -0.0586 -0.4198
5 -9 6 -0.6540 0.0232
5 -9 7 0.4421 -0.0761
5 -9 8 0.1618 -0.5062
5 -9 9 0.0909 -0.6552
5 -9 10 -0.6426 -0.3630
5 -9 11 -0.2605 0.2040
5 -9 12 0.0518 -0.1851
5 -9 13 0.4002 -0.1964
5 -9 14 0.1445 -0.5096
5 -9 15 0.4140 0.1977
5 -9 16 0.3051 0.1837
5 -9 17 0.8125 0.3944
5 -9 18 0.3188 -0.0129
5 -9 19 0.2048 -0.0570
5 -9 20 0.1401 0.2418
5 -9 21 -0.2463 -0.3376
5 -8 0 -0.0278 0.1638
5 -8 1 -0.5054 -0.3619
5 -8 2 0.2918 0.1759
5 -8 3 -0.4620 -0.3468
5 -8 4 0.2710 0.2918
5 -8 5 -0.0798 -0.4610
5 -8 6 -0.2193 0.3260
5 -8 7 0.0612 0.4001
5 -8 8 0.5077 0.0679
5 -8 9 -0.1609 -0.6329
5 -8 10 -0.4182 -0.4390
5 -8 11 -0.3372 -0.4518
5 -8 12 -0.0466 -0.0324
5 -8 13 0.2955 -0.3720
5 -8 14 0.0877 0.1511
5 -8 15 0.0042 -0.0088
5 -8 16 0.0457 0.5863
5 -8 17 -0.1154 0.2057
5 -8 18 0.2248 0.6215
5 -8 19 0.2315 0.0742
5 -8 20 -0.1589 -0.2692
5 -7 0 0.0740 -0.6442
5 -7 1 -0.0802 0.5515
5 -7 2 0.0500 -0.4919
5 -7 3 -0.3039 0.2812
5 -7 4 -0.0951 -0.2043
5 -7 5 -0.3281 -0.0987
5 -7 6 -0.5643 -0.2934
5 -7 7 -0.2344 0.4194
5 -7 8 0.5346 -0.3133
5 -7 9 0.4652 -0.6232
5 -7 10 0.5441 -0.5727
5 -7 11 0.3965 -0.3679
5 -7 12 0.6127 -0.0059
5 -7 13 0.3099 0.0980
5 -7 14 0.2590 0.0232
5 -7 15 0.0504 0.4096
5 -7 16 0.1365 -0.2394
5 -7 17 -0.4711 0.4054
5 -7 18 0.0707 0.5785
5 -7 19 0.4525 0.0172
5 -7 20 0.0262 0.0410
5 -6 0 -0.3978 0.1917
5 -6 1 0.3804 -0.5147
5 -6 2 -0.3070 0.0960
5 -6 3 0.3643 -0.5167
5 -6 4 -0.3415 -0.3471
5 -6 5 0.1438 -0.3610
5 -6 6 -0.4619 -0.4125
5 -6 7 -0.1607 0.3754
5 -6 8 0.5522 0.3372
5 -6 9 0.2779 0.2322
5 -6 10 0.4091 0.3582
5 -6 11 0.0640 0.3952
5 -6 12 -0.0139 0.2454
5 -6 13 -0.0988 0.0917
5 -6 14 -0.3340 0.2134
5 -6 15 0.2066 0.0784
5 -6 16 -0.0563 -0.1447
5 -6 17 -0.5697 -0.2578
5 -6 18 -0.4046 0.8002
5 -6 19 0.3797 0.3653
5 -5 0 0.8071 0.2960
5 -5 1 -0.3663 -0.0463
5 -5 2 0.4103 0.4682
5 -5 3 0.3312 -0.2696
5 -5 4 -0.1177 -0.3947
5 -5 5 0.0395 -0.3476
5 -5 6 -0.2754 -0.6857
5 -5 7 -0.3299 0.1501
5 -5 8 0.0178 -0.1096
5 -5 9 -0.0511 0.1367
5 -5 10 -0.2143 0.0121
5 -5 11 0.2123 -0.0097
5 -5 12 0.0704 -0.3053
5 -5 13 0.1937 -0.1712
5 -5 14 0.1998 -0.1660
5 -5 15 0.2148 0.4801
5 -5 16 0.8414 -0.5023
5 -5 17 -0.7750 -0.4561
5 -5 18 -0.4232 0.5660
5 -5 19 0.2670 0.6467
5 -5 20 -0.1315 0.7190
5 -4 0 -0.3750 -0.0515
5 -4 1 -0.2313 -0.1836
5 -4 2 -0.5408 0.4964
5 -4 3 0.9828 -0.3169
5 -4 4 -0.0605 -0.7690
5 -4 5 0.5352 -0.2550
5 -4 6 0.2591 -0.4601
5 -4 7 0.1474 -0.1219
5 -4 8 0.1437 0.2248
5 -4 9 -0.1482 -0.3498
5 -4 10 -0.0954 0.5143
5 -4 11 0.2643 -0.1407
5 -4 12 0.1298 0.3797
5 -4 13 0.4931 0.0744
5 -4 14 -0.4862 0.4111
5 -4 15 0.4915 0.8481
5 -4 16 0.2952 -0.1901
5 -4 17 -0.2204 -0.5946
5 -4 18 -0.9616 0.2231
5 -4 19 -0.4262 0.5068
5 -3 0 0.9344 0.3196
5 -3 1 -0.7919 -1.0909
5 -3 2 0.0244 1.4127
5 -3 3 1.1082 -0.1018
5 -3 4 0.3242 -0.1896
5 -3 5 0.1993 0.3227
5 -3 6 0.4988 0.0179
5 -3 7 -0.2915 0.1591
5 -3 8 0.5386 -0.3350
5 -3 9 -0.4608 -0.3490
5 -3 10 0.3555 -0.1597
5 -3 11 0.0066 0.0160
5 -3 12 0.4001 0.2533
5 -3 13 -0.1421 0.0015
5 -3 14 -0.0844 0.2930
5 -3 15 -0.3676 0.2875
5 -3 16 1.0064 0.1419
5 -3 17 -0.0174 -1.2649
5 -3 18 -0.5293 -0.1528
5 -3 19 -0.2473 -0.3385
5 -2 0 0.4682 -0.6374
5 -2 1 -1.4044 -0.2471
5 -2 2 -1.0621 0.5679
5 -2 3 0.6815 0.6778
5 -2 4 -0.1760 -0.8505
5 -2 5 -0.2142 0.6607
5 -2 6 0.0708 -0.2286
5 -2 7 0.2731 0.4822
5 -2 8 0.4831 -0.2186
5 -2 9 0.5069 0.1191
5 -2 10 0.1939 0.4176
5 -2 11 0.3674 0.5349
5 -2 12 -0.3039 0.4281
5 -2 13 0.0961 0.6824
5 -2 14 -0.3780 -0.2820
5 -2 15 -0.0587 1.0679
5 -2 16 1.0196 0.1786
5 -2 17 0.5016 -0.1007
5 -2 18 0.2254 0.0076
5 -2 19 -0.0790 -0.2451
5 -1 0 0.0885 -0.6430
5 -1 1 0.0611 -2.9852
5 -1 2 -1.4174 0.4970
5 -1 3 2.0031 -0.2919
5 -1 4 -0.3091 -0.8029
5 -1 5 0.2467 0.1342
5 -1 6 -0.2053 0.0816
5 -1 7 0.0636 0.3556
5 -1 8 0.3541 0.3909
5 -1 9 -0.3304 0.2448
5 -1 10 -0.0552 0.6544
5 -1 11 -0.5665 -0.1217
5 -1 12 -0.7733 0.2944
5 -1 13 -0.3076 -0.2243
5 -1 14 -0.4853 0.1818
5 -1 15 -0.3221 0.2315
5 -1 16 0.0029 0.9784
5 -1 17 0.1224 0.0840
5 -1 18 -0.4674 0.0662
5 0 1 -0.0157 -2.0451
5 0 2 0.6412 1.9118
5 0 3 1.2352 0.4241
5 0 4 0.4308 0.2733
5 0 5 -0.1276 0.0513
5 0 6 -0.0952 0.2036
5 0 7 -0.0204 0.5067
5 0 8 -0.0885 0.0806
5 0 9 -0.2826 0.5069
5 0 10 -0.1443 -0.0576
5 0 11 -0.0658 -0.3502
5 0 12 -0.2028 -0.7321
5 0 13 -0.1983 0.1100
5 0 14 0.4638 -0.4204
5 0 15 -0.5814 0.1923
5 0 16 0.1855 0.1637
5 0 17 -0.1415 -0.3302
5 0 18 0.0913 -0.3492
5 1 0 1.7585 0.3141
5 1 1 -0.3482 0.5457
5 1 2 -1.1666 0.9618
5 1 3 0.0262 1.3897
5 1 4 -0.0746 -0.4725
5 1 5 -0.5413 0.1408
5 1 6 -0.1854 0.1680
5 1 7 -0.3423 0.0043
5 1 8 -0.5040 0.3162
5 1 9 -0.5057 -0.0991
5 1 10 0.0465 0.4252
5 1 11 0.6485 -0.4932
5 1 12 -0.1094 -0.1242
5 1 13 0.3839 0.5150
5 1 14 0.0216 0.5227
5 1 15 0.3247 0.3393
5 1 16 -0.0738 0.2786
5 1 17 0.4375 0.1829
5 2 0 0.2157 1.2108
5 2 1 -0.1489 -1.6148
5 2 2 -1.8172 0.5695
5 2 3 0.7936 0.1307
5 2 4 -0.2176 -0.7124
5 2 5 -0.0668 0.2203
5 2 6 0.1276 -0.3105
5 2 7 -0.4619 0.0492
5 2 8 -0.0902 -0.6031
5 2 9 -0.8138 0.2509
5 2 10 0.3624 0.3806
5 2 11 0.1451 0.2621
5 2 12 -0.1252 0.1507
5 2 13 -1.1707 0.5503
5 2 14 -0.2403 1.0136
5 2 15 -0.5739 0.1482
5 2 16 -0.1244 0.5613
5 3 0 1.5708 0.5071
5 3 1 -0.7499 -1.2429
5 3 2 -0.3833 0.7853
5 3 3 0.5494 -0.0181
5 3 4 -0.2914 0.0606
5 3 5 0.1708 0.2781
5 3 6 -0.5100 0.0371
5 3 7 0.4684 -0.0937
5 3 8 -0.7470 -0.7730
5 3 9 -0.3331 0.0518
5 3 10 -0.5171 0.1575
5 3 11 0.0839 0.0762
5 3 12 -0.6140 -0.9377
5 3 13 -1.2209 -0.1946
5 3 14 -0.7254 -0.1320
5 3 15 -0.3334 0.1748
5 3 16 -0.1139 -0.0063
5 4 0 0.2866 -0.3415
5 4 1 -0.5312 -0.5519
5 4 2 -0.3655 0.2790
5 4 3 0.0248 -0.0724
5 4 4 -0.1647 0.0166
5 4 5 -0.6832 -0.4171
5 4 6 0.0321 0.5506
5 4 7 0.3078 -0.9279
5 4 8 0.1134 -0.4307
5 4 9 -0.1711 -0.5598
5 4 10 0.1216 0.0733
5 4 11 0.4893 -0.1594
5 4 12 0.4520 -0.8581
5 4 13 -0.4924 -0.8405
5 4 14 -0.4430 0.1652
5 4 15 -0.1790 0.1315
5 5 0 0.5780 -0.3839
5 5 1 -0.1642 -0.6399
5 5 2 -0.0829 0.2122
5 5 3 0.2515 0.1541
5 5 4 0.0768 -0.9072
5 5 5 -0.6919 0.2029
5 5 6 0.5167 -0.1037
5 5 7 0.4645 0.2470
5 5 8 0.4583 -0.3496
5 5 9 0.1136 0.4099
5 5 10 -0.0730 0.3126
5 5 11 0.4421 0.6868
5 5 12 0.4775 -0.4426
5 5 13 -0.3553 -0.5453
5 5 14 -0.7315 -0.3070
5 6 0 0.6416 -0.2166
5 6 1 -0.2384 -0.0807
5 6 2 -0.3558 0.5829
5 6 3 0.7497 0.0673
5 6 4 -0.4089 -0.4529
5 6 5 0.0212 -0.0321
5 6 6 -0.5249 0.5872
5 6 7 0.5137 0.2299
5 6 8 -0.5172 0.2607
5 6 9 -0.2556 0.1342
5 6 10 -0.4496 0.3401
5 6 11 -0.0868 0.1587
5 6 12 0.5954 -0.0121
5 6 13 0.2849 -1.2024
5 7 0 0.1312 -0.1211
5 7 1 -0.6989 -0.3133
5 7 2 -0.3942 0.6301
5 7 3 -0.0128 -0.2020
5 7 4 0.1552 -0.3556
5 7 5 -0.9224 -0.6537
5 7 6 -0.0644 0.2895
5 7 7 -0.3549 -0.3910
5 7 8 -0.2351 -0.2746
5 7 9 -0.4698 0.1423
5 7 10 0.0776 -0.2977
5 7 11 -0.4108 0.5831
5 7 12 1.0971 0.2932
5 7 13 0.4178 -0.1695
5 8 0 0.1805 -0.5113
5 8 1 -0.6712 -0.6269
5 8 2 -0.3159 -0.1778
5 8 3 0.4882 -0.0786
5 8 4 0.3356 -1.0896
5 8 5 0.1978 -0.2225
5 8 6 0.0268 -0.4184
5 8 7 0.5708 -0.0251
5 8 8 -0.6016 -0.5884
5 8 9 0.0787 0.4798
5 8 10 -0.4020 -0.4086
5 8 11 -0.3526 0.6042
5 8 12 -0.1012 0.5253
5 9 0 0.6233 -0.7345
5 9 1 0.0613 -0.6210
5 9 2 0.2740 0.2160
5 9 3 0.7711 -0.0990
5 9 4 0.6224 0.3909
5 9 5 0.2927 -0.4197
5 9 6 -0.0179 0.9308
5 9 7 0.5141 -0.6946
5 9 8 -0.7634 -0.0460
5 9 9 -0.0579 -0.1901
5 9 10 -0.2007 -0.1781
5 9 11 -0.5615 -0.3738
5 10 0 0.5829 0.1128
5 10 1 0.2235 0.3689
5 10 2 0.1924 0.3445
5 10 3 -0.0765 0.9115
5 10 4 0.5835 -0.0368
5 10 5 -0.8025 0.3586
5 10 6 0.5217 0.2124
5 10 7 -0.0610 -0.4000
5 10 8 0.1784 -0.6621
5 10 9 -0.3641 -0.0377
5 10 10 0.7119 -0.3376
5 11 0 -0.4928 0.5853
5 11 1 -0.2857 0.1014
5 11 2 -0.8951 0.3818
5 11 3 0.2564 0.3329
5 11 4 -0.7182 -0.1659
5 11 5 0.1145 0.2270
5 11 6 -0.4178 -0.0154
5 11 7 0.9803 0.2974
5 11 8 -0.0808 -0.9084
5 11 9 0.0763 0.9036
5 12 0 -0.1752 -0.3961
5 12 1 -0.5518 -0.6213
5 12 2 0.0263 0.2051
5 12 3 -0.3175 -0.6136
5 12 4 0.0923 0.1832
5 12 5 -0.2791 -0.8713
5 12 6 -0.2960 0.7585
5 12 7 0.9465 -0.2531
5 13 0 0.2228 -0.3435
5 13 1 -0.1462 0.2499
5 13 2 0.2025 -0.1872
5 13 3 0.0407 0.3572
5 13 4 0.6378 -0.4105
5 13 5 -0.1590 -0.1149
5 13 6 0.3331 0.4852
5 14 0 -0.4646 -0.2720
5 14 1 -0.2548 -0.0674
5 14 2 -0.5369 0.3336
5 14 3 0.1840 0.2895
5 14 4 -0.0899 0.3822
5 14 5 -0.0656 0.2871
5 15 0 0.0544 -0.4425
5 15 1 -0.5089 -0.6218
5 15 2 -0.3836 -0.0199
5 15 3 -0.6182 -0.1356
5 16 0 0.5854 -0.5530
5 16 1 -0.1117 -0.7092
5 16 2 -0.0559 -0.6289
5 17 0 0.7854 -0.3045
6 -21 5 -0.4581 -0.5332
6 -21 6 0.1941 0.0667
6 -21 7 0.1074 -0.6702
6 -21 8 0.0492 0.1357
6 -21 9 -0.1528 0.0640
6 -21 10 0.0928 0.7173
6 -21 11 -0.3205 0.3473
6 -21 12 0.1571 0.6305
6 -21 13 -0.7093 -0.2549
6 -20 2 -0.5037 -0.7015
6 -20 3 -0.2377 -0.0049
6 -20 4 0.5923 -0.4849
6 -20 5 0.1091 -0.0056
6 -20 6 0.5509 0.0609
6 -20 7 0.1560 0.2405
6 -20 8 -0.1138 -0.0157
6 -20 9 -0.3982 0.4273
6 -20 10 -0.4445 -0.1350
6 -20 11 -0.5141 0.6036
6 -20 12 0.0817 -0.2321
6 -20 13 0.1111 -0.1613
6 -20 14 0.0214 -0.8154
6 -20 15 0.0879 -0.0846
6 -20 16 0.5689 -0.4083
6 -19 0 0.1711 0.1676
6 -19 1 0.7061 -0.3264
6 -19 2 -0.1749 -0.3263
6 -19 3 0.2202 0.6350
6 -19 4 0.3325 0.2737
6 -19 5 0.0923 0.2983
6 -19 6 -0.0861 0.3493
6 -19 7 0.0373 -0.1044
6 -19 8 -0.3874 -0.0051
6 -19 9 0.0176 -0.2314
6 -19 10 -0.6438 -0.1113
6 -19 11 -0.3444 0.1665
6 -19 12 -0.2415 0.5802
6 -19 13 0.4466 -0.2082
6 -19 14 -0.3874 -0.2165
6 -19 15 -0.0072 0.3163
6 -19 16 -0.0850 -0.1373
6 -19 17 -0.5027 0.4777
6 -18 0 -0.0538 0.7293
6 -18 1 0.3059 -0.0916
6 -18 2 -0.5279 -0.1233
6 -18 3 -0.3406 0.4556
6 -18 4 0.0311 0.3979
6 -18 5 0.0032 0.1454
6 -18 6 0.1035 0.2006
6 -18 7 0.0856 0.0942
6 -18 8 0.0381 0.0822
6 -18 9 -0.1498 0.0002
6 -18 10 -0.2742 -0.3762
6 -18 11 -1.0829 -0.1787
6 -18 12 -0.0914 0.3253
6 -18 13 0.3022 -0.5075
6 -18 14 -0.1398 -0.4969
6 -18 15 0.1344 -0.1218
6 -18 16 -0.2435 -0.2239
6 -18 17 -0.2618 0.0909
6 -18 18 -0.3673 0.2805
6 -17 0 -0.1063 0.2304
6 -17 1 0.4849 -0.1990
6 -17 2 -0.0740 -0.4037
6 -17 3 -0.6158 0.2842
6 -17 4 0.0611 0.6560
6 -17 5 -0.2142 0.0959
6 -17 6 -0.2808 0.5661
6 -17 7 -0.0456 -0.0590
6 -17 8 -0.5461 0.0889
6 -17 9 0.1442 -0.1925
6 -17 10 -0.2375 -1.0034
6 -17 11 -0.4922 -0.4684
6 -17 12 0.0828 0.1857
6 -17 13 0.6995 -0.0826
6 -17 14 0.2687 -0.0323
6 -17 15 -0.0785 -0.0950
6 -17 16 -0.2612 0.1025
6 -17 17 -0.6939 -0.2724
6 -17 18 -0.6085 0.5880
6 -17 19 0.1086 -0.2216
6 -16 0 -0.1197 0.8332
6 -16 1 0.5284 0.5972
6 -16 2 -0.3003 -0.4718
6 -16 3 -0.9383 0.5991
6 -16 4 -0.1167 0.0289
6 -16 5 -0.6966 0.1923
6 -16 6 0.2380 0.0917
6 -16 7 -0.3735 -0.2254
6 -16 8 0.2114 0.1486
6 -16 9 0.3701 -0.2417
6 -16 10 0.5825 -0.4141
6 -16 11 -0.1479 -0.4062
6 -16 12 -0.0346 0.6463
6 -16 13 0.3253 0.5703
6 -16 14 0.1602 -0.1435
6 -16 15 -0.3758 -0.0046
6 -16 16 -0.0069 -0.7938
6 -16 17 -1.0867 -0.4925
6 -16 18 0.0850 0.0093
6 -16 19 -0.2798 -0.6681
6 -15 0 -0.9907 0.5781
6 -15 1 0.0502 -0.0011
6 -15 2 -0.8358 -0.6142
6 -15 3 -0.4061 -0.2352
6 -15 4 -0.7582 -0.1556
6 -15 5 -0.0644 0.3617
6 -15 6 -0.5238 -0.1358
6 -15 7 -0.2080 0.4390
6 -15 8 -0.3589 -0.0832
6 -15 9 0.0418 0.5364
6 -15 10 0.4083 -0.2815
6 -15 11 -0.4816 -0.2172
6 -15 12 -0.7821 0.4295
6 -15 13 -0.0155 0.4343
6 -15 14 -0.3484 -0.2141
6 -15 15 0.4809 -0.2416
6 -15 16 -0.0866 -1.2884
6 -15 17 -0.1215 -0.2158
6 -15 18 0.1608 -0.4680
6 -15 19 0.4892 -0.2295
6 -14 0 -0.4577 -0.1588
6 -14 1 0.0391 -0.4501
6 -14 2 0.2607 -0.6730
6 -14 3 -0.5592 -0.8052
6 -14 4 -0.2222 0.0186
6 -14 5 -0.3895 -0.7754
6 -14 6 -0.4051 -0.0283
6 -14 7 0.0029 -0.8940
6 -14 8 -0.3875 -0.1244
6 -14 9 0.4475 0.0094
6 -14 10 0.3860 -0.2177
6 -14 11 -0.0686 -0.6605
6 -14 12 -0.6653 -0.1050
6 -14 13 -0.2131 -0.1363
6 -14 14 0.2446 0.2116
6 -14 15 0.9045 -0.4298
6 -14 16 0.4861 -0.3008
6 -14 17 0.1919 -0.3034
6 -14 18 0.0681 0.8087
6 -14 19 1.0453 -0.1496
6 -14 20 -0.4113 -0.7373
6 -13 0 -0.2158 -0.3196
6 -13 1 0.5232 -0.0064
6 -13 2 0.3853 -0.9082
6 -13 3 0.0986 -0.1154
6 -13 4 0.4291 -0.6153
6 -13 5 -0.1136 0.0516
6 -13 6 0.8580 -0.1750
6 -13 7 -0.0117 -0.0952
6 -13 8 0.2462 0.4846
6 -13 9 -0.0409 0.5150
6 -13 10 0.3579 0.5138
6 -13 11 0.0359 -0.5899
6 -13 12 -0.5347 -0.4390
6 -13 13 -0.3868 0.0968
6 -13 14 0.1289 0.3254
6 -13 15 0.3420 0.4808
6 -13 16 0.3362 -0.3019
6 -13 17 -1.0878 -0.0169
6 -13 18 -0.2582 0.6851
6 -13 19 0.2301 -0.3151
6 -13 20 -0.2010 -0.7117
6 -12 0 0.2641 0.0175
6 -12 1 0.8118 -0.0753
6 -12 2 0.3397 0.1940
6 -12 3 0.4416 0.0645
6 -12 4 -0.3372 0.0295
6 -12 5 0.0039 0.4871
6 -12 6 -0.1211 -0.0395
6 -12 7 -0.3364 0.0226
6 -12 8 -0.5171 -0.1437
6 -12 9 -0.6780 0.1788
6 -12 10 0.3915 0.0044
6 -12 11 0.4357 -0.8343
6 -12 12 0.1015 -0.7851
6 -12 13 -0.0707 -0.3496
6 -12 14 -0.1457 0.2618
6 -12 16 0.1887 -0.9214
6 -12 17 -0.5201 -0.7418
6 -12 18 -0.1511 -0.0592
6 -12 19 0.8103 -0.2338
6 -12 20 0.8069 -0.9914
6 -11 0 0.2326 0.4691
6 -11 1 0.0332 0.5423
6 -11 2 -0.0022 0.1375
6 -11 3 -0.1297 -0.0825
6 -11 4 -0.2236 -0.3814
6 -11 5 -0.1565 -0.0310
6 -11 6 0.4570 -0.1065
6 -11 7 0.2242 -0.3420
6 -11 8 -0.1185 -0.2742
6 -11 9 -0.0236 0.4733
6 -11 10 0.4634 0.5621
6 -11 11 0.9672 0.3931
6 -11 12 0.4295 -0.1223
6 -11 13 -0.1733 0.2726
6 -11 14 -0.1287 0.5724
6 -11 15 0.4362 0.5626
6 -11 16 0.7164 -0.5322
6 -11 17 -0.2222 -0.4781
6 -11 18 0.0027 0.2855
6 -11 19 0.6937 0.5895
6 -11 20 0.5691 -0.0337
6 -10 0 -0.3505 0.3427
6 -10 1 0.1140 -0.1129
6 -10 2 -0.2593 0.0906
6 -10 3 0.5600 -0.1802
6 -10 4 -0.1610 -0.2517
6 -10 5 -0.0484 0.6337
6 -10 6 0.1547 0.4811
6 -10 7 -0.0366 -0.0589
6 -10 8 -0.7431 0.0689
6 -10 9 -0.7899 0.0302
6 -10 10 -0.6496 0.8933
6 -10 11 0.1808 0.2478
6 -10 12 -0.3627 -0.0607
6 -10 13 -0.4326 -0.1506
6 -10 14 -0.8102 0.2411
6 -10 15 0.3896 0.3864
6 -10 16 0.3191 -0.4478
6 -10 17 0.1983 -0.5864
6 -10 18 -0.5448 -0.0764
6 -10 19 0.1814 0.4587
6 -9 0 0.2040 0.1951
6 -9 1 -0.3445 -0.2244
6 -9 2 0.2461 0.3346
6 -9 3 0.1028 -0.1220
6 -9 4 -0.2284 -0.1347
6 -9 5 -0.7130 0.1016
6 -9 6 0.1309 0.2167
6 -9 7 -0.1342 -0.7067
6 -9 8 0.0350 -0.7119
6 -9 9 -0.7636 -0.5339
6 -9 10 -0.2382 0.2152
6 -9 11 -0.1140 0.0263
6 -9 12 -0.0229 -0.1854
6 -9 13 -0.5130 -0.5300
6 -9 14 -0.3603 0.1862
6 -9 15 0.0517 0.0857
6 -9 16 0.8164 0.1216
6 -9 17 0.3235 -0.7010
6 -9 18 0.0426 -0.0586
6 -9 19 -0.0391 0.0414
6 -8 0 0.0009 -0.2855
6 -8 1 0.1324 0.3321
6 -8 2 -0.0955 -0.0246
6 -8 3 0.2619 0.3781
6 -8 4 -0.1112 -0.5454
6 -8 5 -0.5407 0.4114
6 -8 6 0.2743 0.0822
6 -8 7 0.3561 0.0666
6 -8 8 0.0734 -0.6078
6 -8 9 -0.3431 -0.3637
6 -8 10 -0.5070 -0.2469
6 -8 11 -0.1463 -0.3221
6 -8 12 -0.0180 -0.7398
6 -8 13 -0.2051 -0.6270
6 -8 14 -0.1769 -0.4418
6 -8 15 0.1793 0.3736
6 -8 16 0.5395 -0.0310
6 -8 17 0.6149 0.2695
6 -8 18 0.3312 -0.4082
6 -8 19 -0.1353 0.0701
6 -7 0 -0.3650 0.4935
6 -7 1 -0.1399 -0.2143
6 -7 2 -0.5579 0.3709
6 -7 3 -0.0006 -0.1722
6 -7 4 -0.6020 -0.2960
6 -7 5 -0.3307 -0.1244
6 -7 6 -0.3253 0.1919
6 -7 7 0.4010 -0.1898
6 -7 8 0.3186 -0.4436
6 -7 9 0.2130 -0.5394
6 -7 10 0.4991 -0.3909
6 -7 11 0.5563 -0.1926
6 -7 12 0.6938 -0.3294
6 -7 13 0.2949 -0.2334
6 -7 14 0.0673 0.2759
6 -7 15 0.1046 0.1128
6 -7 16 -0.1295 0.7972
6 -7 17 0.5130 0.3909
6 -7 18 0.1639 0.0604
6 -7 19 -0.0794 0.1419
6 -7 20 0.4425 -0.0910
6 -6 0 0.1713 -0.5027
6 -6 1 -0.2676 -0.1847
6 -6 2 0.4230 -0.5039
6 -6 3 -0.2073 -0.4920
6 -6 4 0.1678 -0.1264
6 -6 5 -0.2116 -0.3646
6 -6 6 -0.0301 0.2559
6 -6 7 0.2933 0.1922
6 -6 8 0.0799 0.0666
6 -6 9 0.4055 0.4725
6 -6 10 -0.0519 0.2182
6 -6 11 0.3339 0.3910
6 -6 12 -0.1128 -0.1947
6 -6 13 -0.2458 -0.0574
6 -6 14 -0.1019 -0.3491
6 -6 15 -0.3673 -0.1197
6 -6 16 -0.3356 -0.1655
6 -6 17 -0.1938 0.5841
6 -6 18 0.2661 -0.2510
6 -6 19 -0.1567 0.0571
6 -5 0 -0.2436 0.0671
6 -5 1 0.5431 0.7434
6 -5 2 0.4160 -0.1404
6 -5 3 -0.4060 -0.1831
6 -5 4 -0.2549 0.1577
6 -5 5 -0.1838 -0.2707
6 -5 6 -0.3239 -0.0210
6 -5 7 -0.0220 -0.3976
6 -5 8 -0.3621 0.2243
6 -5 9 -0.1014 -0.1760
6 -5 10 0.0732 0.3347
6 -5 11 0.2592 -0.4419
6 -5 12 0.4160 -0.1942
6 -5 13 0.5182 -0.5766
6 -5 14 0.3331 0.1618
6 -5 15 0.9140 -0.5526
6 -5 16 -0.6584 -0.0367
6 -5 17 0.4114 0.3224
6 -5 18 0.0225 -0.1656
6 -5 19 0.0805 0.2787
6 -4 0 -0.7528 -0.0378
6 -4 1 -0.5912 0.7573
6 -4 2 0.9405 -0.6625
6 -4 3 -0.9083 -1.1545
6 -4 4 -0.0021 -0.0206
6 -4 5 0.1704 -0.5128
6 -4 6 0.5448 -0.2225
6 -4 7 -0.0327 -0.3272
6 -4 8 -0.0237 -0.2685
6 -4 9 -0.4741 0.4851
6 -4 10 0.2713 -0.1026
6 -4 11 -0.0101 0.4779
6 -4 12 0.7642 -0.0315
6 -4 13 -0.3223 0.3021
6 -4 14 0.7649 0.7598
6 -4 15 -0.1183 -0.2559
6 -4 16 0.0526 0.0351
6 -4 17 -0.3800 -0.0440
6 -4 18 0.1591 0.1554
6 -4 19 -0.3522 0.4710
6 -3 0 -1.2117 -1.1965
6 -3 1 0.5115 1.8348
6 -3 2 1.6230 -0.9804
6 -3 3 -0.0561 -0.6042
6 -3 4 -0.0012 0.1175
6 -3 5 0.5523 0.6178
6 -3 6 0.3576 -0.0458
6 -3 7 0.5717 -0.1995
6 -3 8 -0.6689 -0.6166
6 -3 9 0.3012 -0.0898
6 -3 10 -0.2463 -0.2820
6 -3 11 0.6193 0.2825
6 -3 12 0.1430 -0.1871
6 -3 13 0.1194 0.4965
6 -3 14 -0.1717 0.0336
6 -3 15 0.6503 0.3392
6 -3 16 -0.0932 -0.8969
6 -3 17 0.1572 0.2410
6 -3 18 -0.0099 -0.5590
6 -2 0 -1.9986 0.3784
6 -2 1 -0.3958 1.6127
6 -2 2 1.0230 0.6173
6 -2 3 -0.2321 -1.3696
6 -2 4 -1.1429 0.7720
6 -2 5 0.1729 0.2581
6 -2 6 0.0977 0.7960
6 -2 7 0.6353 -0.5664
6 -2 8 0.1000 0.1011
6 -2 9 0.2666 -0.0120
6 -2 10 0.3083 0.5105
6 -2 11 0.0192 0.5155
6 -2 12 0.0800 0.7182
6 -2 13 -0.3020 -0.1953
6 -2 14 -0.3004 0.8766
6 -2 15 0.6195 -0.3421
6 -2 16 0.2515 0.2728
6 -2 17 0.7185 -0.1862
6 -2 18 -0.0337 -0.4296
6 -1 0 -1.6011 -2.3330
6 -1 1 -2.1816 1.2367
6 -1 2 2.4498 -0.5912
6 -1 3 -0.7723 -2.0554
6 -1 4 -0.0638 -0.1143
6 -1 5 -0.8020 -0.1194
6 -1 6 0.4285 0.5388
6 -1 7 0.2431 -0.1802
6 -1 8 -0.0783 -0.1090
6 -1 9 0.1045 0.3778
6 -1 10 -0.3499 -0.1333
6 -1 11 -0.5216 0.3512
6 -1 12 -0.0412 -0.2709
6 -1 13 -0.4534 -0.1474
6 -1 14 0.2956 -0.2599
6 -1 15 0.0407 0.5638
6 -1 16 0.6987 0.2637
6 -1 17 0.3403 0.4120
6 0 0 -1.4255 -3.4626
6 0 1 0.5779 2.0441
6 0 2 2.4964 -0.4589
6 0 3 1.1050 -0.2186
6 0 4 0.1328 -0.7194
6 0 5 -0.2700 0.5146
6 0 6 0.3281 0.4439
6 0 7 0.4913 -0.0146
6 0 8 0.0292 0.4998
6 0 9 0.3150 0.1477
6 0 10 -0.0140 0.0568
6 0 11 -0.0389 -0.1204
6 0 12 0.0280 0.0944
6 0 13 0.7807 -0.0221
6 0 14 -0.1857 0.1783
6 0 15 0.4141 0.5632
6 0 16 -0.2561 0.6679
6 0 17 0.4943 0.2150
6 1 0 -0.5303 -0.2141
6 1 1 -0.3632 1.8812
6 1 2 0.8601 2.1994
6 1 3 0.7543 -0.1899
6 1 4 -0.6643 0.1507
6 1 5 -0.4137 0.1844
6 1 6 -0.1877 0.5644
6 1 7 -0.3092 0.4389
6 1 8 -0.4177 0.3658
6 1 9 -0.3063 0.6652
6 1 10 0.0490 -0.2144
6 1 11 -0.3035 -0.0443
6 1 12 0.1433 0.5394
6 1 13 0.1979 0.3897
6 1 14 0.3622 0.5012
6 1 15 -0.5765 0.3070
6 1 16 0.1923 0.7252
6 2 0 -0.7867 -1.4762
6 2 1 -2.5306 1.3048
6 2 2 0.5873 0.8358
6 2 3 -0.3924 -0.5757
6 2 4 0.0663 -0.2724
6 2 5 -0.3736 -0.4568
6 2 6 -0.5205 0.1555
6 2 7 -0.0842 -0.3516
6 2 8 -1.1087 0.0070
6 2 9 0.1600 0.1544
6 2 10 0.0280 -0.1052
6 2 11 -0.0761 -0.0407
6 2 12 -0.5746 0.5540
6 2 13 -0.0750 1.1957
6 2 14 -0.3442 0.1138
6 2 15 -0.5029 0.7380
6 2 16 -0.3315 0.5500
6 3 0 -0.9021 -2.0266
6 3 1 -0.7982 0.6324
6 3 2 0.3098 -0.1735
6 3 3 0.2008 0.1645
6 3 4 0.6243 -0.1679
6 3 5 -0.3292 -0.3470
6 3 6 0.3406 0.2963
6 3 7 -0.4390 -0.9267
6 3 8 -0.3453 0.1545
6 3 9 -0.3336 0.0321
6 3 10 0.1601 0.1162
6 3 11 -0.4493 -0.4605
6 3 12 -1.3423 0.0489
6 3 13 -0.7035 0.2710
6 3 14 -0.6694 -0.0300
6 3 15 -0.7400 -0.2124
6 4 0 -0.3401 -0.6758
6 4 1 -0.2934 0.1506
6 4 2 -0.0425 0.1977
6 4 3 0.0728 0.5099
6 4 4 0.2051 -0.0750
6 4 5 -0.2426 0.4980
6 4 6 0.3358 -0.4620
6 4 7 -0.1565 -0.2096
6 4 8 -0.2740 -0.6810
6 4 9 -0.1159 0.0946
6 4 10 0.3002 -0.2006
6 4 11 0.3544 -1.0809
6 4 12 -0.6944 -0.8225
6 4 13 -0.2130 -0.1858
6 4 14 -0.0166 -0.5137
6 5 0 -0.1735 -0.5475
6 5 1 -0.1559 0.1103
6 5 2 -0.1322 0.0130
6 5 3 -0.2004 0.1687
6 5 4 -0.4468 0.2727
6 5 5 0.1804 -0.0804
6 5 6 -0.1150 0.1540
6 5 7 0.6463 -0.6162
6 5 8 -0.0525 -0.0334
6 5 9 0.1555 0.0531
6 5 10 0.8379 0.6944
6 5 11 0.7851 -0.4849
6 5 12 0.0584 -0.2567
6 5 13 -0.1206 -0.0363
6 5 14 -0.1627 0.1392
6 6 0 -0.1515 -0.1328
6 6 1 0.0578 0.2359
6 6 2 -0.0416 -0.1677
6 6 3 -0.6174 -0.0972
6 6 4 0.0850 0.1079
6 6 5 -0.5502 -0.0500
6 6 6 0.6193 0.3336
6 6 7 -0.1665 0.0419
6 6 8 0.2053 0.1031
6 6 9 -0.5945 0.7061
6 6 10 0.1070 0.7073
6 6 11 0.3728 0.4542
6 6 12 -0.0142 -0.6299
6 6 13 -0.5184 -0.0280
6 7 0 -0.3708 0.0620
6 7 1 -0.0426 0.2206
6 7 2 -0.0746 -0.4038
6 7 3 -0.3394 -0.0559
6 7 4 -0.3727 -0.4001
6 7 5 -0.1023 0.2148
6 7 6 -0.4074 -0.2468
6 7 7 0.1717 0.1351
6 7 8 -0.6954 -0.2713
6 7 9 -0.2792 -0.0376
6 7 10 -0.8522 0.4773
6 7 11 0.7571 0.1664
6 7 12 -0.0519 -0.5359
6 8 0 -0.3996 -0.2044
6 8 1 -0.0454 0.1443
6 8 2 0.0757 -0.4896
6 8 3 -0.2455 -0.5228
6 8 4 0.1400 -0.0798
6 8 5 -0.0717 -0.7512
6 8 6 0.2791 0.3741
6 8 7 -0.0559 -0.7671
6 8 8 0.1624 0.4021
6 8 9 -0.3819 -0.8377
6 8 10 -0.3930 0.6963
6 8 11 0.2935 0.1463
6 9 0 -0.3302 -0.3521
6 9 1 0.3884 -0.0745
6 9 2 0.2801 -0.6623
6 9 3 0.1403 0.0718
6 9 4 0.6001 -0.5017
6 9 5 -0.1437 0.5377
6 9 6 0.6680 -0.3842
6 9 7 -0.6357 0.4454
6 9 8 0.4432 -0.2494
6 9 9 -0.5641 -0.1849
6 9 10 -0.3698 -0.1262
6 10 0 0.4062 0.2639
6 10 1 0.6225 0.1367
6 10 2 0.3165 0.2253
6 10 3 0.5588 0.1326
6 10 4 -0.3017 0.3687
6 10 5 0.6124 0.2536
6 10 6 -0.5693 -0.1032
6 10 7 0.3169 -0.0703
6 10 8 -0.4349 -0.2241
6 10 9 0.6149 -0.3905
6 11 0 -0.1908 0.6015
6 11 1 -0.3257 0.6623
6 11 2 0.1140 0.3503
6 11 3 -0.6904 0.1250
6 11 4 0.1796 0.5830
6 11 5 -0.5684 -0.2879
6 11 6 0.4046 0.4662
6 11 7 -0.2738 -0.8313
6 11 8 0.2174 0.8333
6 12 0 -0.6824 -0.3135
6 12 1 -0.2692 0.1306
6 12 2 -0.2255 -0.6019
6 12 3 -0.3604 0.2940
6 12 4 -0.0680 -0.6467
6 12 5 -0.4125 0.3770
6 12 6 0.5993 -0.5448
6 12 7 -0.5578 -0.0734
6 13 0 -0.2661 -0.1991
6 13 1 0.3139 0.0706
6 13 2 -0.1848 -0.0898
6 13 3 0.2639 -0.0787
6 13 4 -0.0859 -0.1131
6 13 5 0.4271 0.1002
6 14 0 -0.3753 0.1489
6 14 1 -0.2287 -0.1103
6 14 2 -0.1036 0.0877
6 14 3 -0.2128 0.1992
6 14 4 0.1316 0.3124
6 15 0 0.0636 -0.5530
6 15 1 -0.3199 -0.0355
6 15 2 -0.3377 -0.3256
6 16 0 -0.2884 -0.5560
7 -21 7 -0.0331 -0.0909
7 -21 8 -0.0457 -0.4056
7 -21 9 -0.3718 0.4640
7 -21 10 0.2325 0.8626
7 -21 11 0.7763 0.6209
7 -20 3 0.0307 -0.3408
7 -20 4 -0.1500 -0.2446
7 -20 5 0.6315 -0.1490
7 -20 6 0.2677 -0.0825
7 -20 7 0.4154 0.0764
7 -20 8 0.0027 -0.1264
7 -20 9 -0.8312 0.1701
7 -20 10 -0.5399 1.2434
7 -20 11 0.5277 0.2984
7 -20 12 -0.3457 -0.1903
7 -20 13 -0.2918 -0.3716
7 -20 14 -0.3049 -0.1356
7 -19 0 0.7354 -0.2790
7 -19 1 0.0201 -0.5988
7 -19 2 0.3160 0.2634
7 -19 3 0.3212 -0.1141
7 -19 4 0.2416 0.5243
7 -19 5 0.3051 0.2962
7 -19 6 0.0042 0.2229
7 -19 7 0.1810 0.2596
7 -19 8 0.0486 -0.6653
7 -19 9 -0.9748 -0.3992
7 -19 10 -0.6012 0.6626
7 -19 11 0.1539 0.4202
7 -19 12 0.2597 -0.2969
7 -19 13 -0.4452 -0.2098
7 -19 14 0.1182 -0.1021
7 -19 15 -0.1963 -0.4803
7 -19 16 -0.5813 0.2993
7 -18 0 0.4877 0.0699
7 -18 2 -0.0372 0.3128
7 -18 3 -0.2684 0.3798
7 -18 4 -0.0254 0.3370
7 -18 5 -0.0121 0.1240
7 -18 6 0.0584 0.3528
7 -18 7 0.5373 0.0974
7 -18 8 0.5435 -0.1682
7 -18 9 -0.3775 -0.5659
7 -18 10 -0.9007 0.5386
7 -18 11 0.0842 0.6707
7 -18 12 0.0450 -0.3822
7 -18 13 -0.1736 -0.1854
7 -18 14 0.3501 -0.2758
7 -18 15 -0.2096 -0.6596
7 -18 16 -0.2947 0.3145
7 -18 17 -0.1920 0.1621
7 -17 0 0.0451 0.0335
7 -17 1 -0.0671 -0.3130
7 -17 2 -0.4477 0.0044
7 -17 3 0.0499 0.2664
7 -17 4 -0.1256 0.0029
7 -17 5 -0.1872 0.5415
7 -17 6 0.1664 0.2220
7 -17 7 -0.2643 0.7999
7 -17 8 0.6213 -0.0524
7 -17 9 -0.7099 -0.6857
7 -17 10 -0.9744 -0.0456
7 -17 11 -0.1621 0.1100
7 -17 12 0.1808 -0.3289
7 -17 13 0.2144 0.0090
7 -17 14 0.5732 -0.2827
7 -17 15 -0.2291 -0.0836
7 -17 16 -0.3481 -0.0817
7 -17 17 -0.7194 0.4675
7 -17 18 0.0208 -0.0682
7 -16 0 0.5844 0.2982
7 -16 1 -0.0985 -0.2498
7 -16 2 -0.2556 0.5295
7 -16 3 0.0511 0.0285
7 -16 4 -0.5597 0.2665
7 -16 5 0.2524 0.3112
7 -16 6 -0.6601 0.0067
7 -16 7 0.3135 0.6869
7 -16 8 0.2256 -0.2262
7 -16 9 0.3042 -0.5907
7 -16 10 -0.3294 -0.4731
7 -16 11 0.1334 0.2399
7 -16 12 0.3303 0.2207
7 -16 13 0.3936 0.4188
7 -16 14 0.1354 0.1876
7 -16 15 0.0573 -0.3168
7 -16 16 -1.0115 -0.3121
7 -16 17 -0.0201 0.1008
7 -16 18 -0.6387 -0.9269
7 -15 0 -0.1071 0.1359
7 -15 1 -0.5884 0.0216
7 -15 2 -0.3109 0.0332
7 -15 3 -0.5541 -0.0907
7 -15 4 -0.1266 0.4126
7 -15 5 -0.4036 -0.1386
7 -15 6 -0.3119 0.7935
7 -15 7 -0.4484 0.0834
7 -15 8 0.0370 0.7197
7 -15 9 0.2266 -0.4002
7 -15 10 -0.3842 -0.1738
7 -15 11 -0.3215 0.3026
7 -15 12 -0.2776 0.4130
7 -15 13 -0.3765 0.3816
7 -15 14 0.2001 0.1722
7 -15 15 -0.3111 -1.0305
7 -15 16 -0.3950 -0.0973
7 -15 17 0.3576 -0.8784
7 -15 18 -0.0942 -0.5028
7 -15 19 -0.1600 -0.8762
7 -14 0 -0.2579 -0.1585
7 -14 1 -0.0985 -0.4605
7 -14 2 -0.3933 -0.4299
7 -14 3 -0.2076 0.0112
7 -14 4 -0.2633 -0.4118
7 -14 5 -0.6371 0.2550
7 -14 6 -0.1716 -0.6848
7 -14 7 -0.7321 0.0001
7 -14 8 0.2760 -0.2402
7 -14 9 0.3942 -0.2947
7 -14 10 0.2306 -0.4125
7 -14 11 -0.2386 -0.1775
7 -14 12 -0.3456 0.0729
7 -14 13 -0.2140 0.2858
7 -14 14 0.5752 -0.2620
7 -14 15 0.1273 -0.5414
7 -14 16 0.4665 -0.1207
7 -14 17 0.4794 0.2336
7 -14 18 1.0390 -0.2824
7 -14 19 -0.5417 -0.2374
7 -13 0 0.1931 -0.2631
7 -13 1 0.0487 -0.5148
7 -13 2 0.0589 -0.1340
7 -13 3 0.1239 -0.3210
7 -13 4 -0.3647 0.0361
7 -13 5 0.5216 -0.1121
7 -13 6 -0.2324 -0.1476
7 -13 7 0.4291 0.1424
7 -13 8 -0.0018 0.5305
7 -13 9 0.4076 0.7913
7 -13 10 0.2127 0.0474
7 -13 11 -0.6518 0.0431
7 -13 12 -0.5356 -0.0433
7 -13 13 -0.4097 0.2713
7 -13 14 0.3457 0.1012
7 -13 15 0.0840 -0.1597
7 -13 16 -0.5107 0.3828
7 -13 17 0.0801 0.9175
7 -13 18 -0.1060 -0.1515
7 -13 19 -0.7430 -0.0615
7 -12 0 0.2665 -0.2377
7 -12 1 0.2598 0.0319
7 -12 2 0.2071 -0.1471
7 -12 3 -0.3773 -0.1255
7 -12 4 -0.1564 0.3518
7 -12 5 -0.3496 -0.1579
7 -12 6 -0.1009 0.1549
7 -12 7 -0.5436 -0.1813
7 -12 8 -0.7575 0.1718
7 -12 9 -0.1301 0.3411
7 -12 10 -0.1531 -0.6895
7 -12 11 -0.0388 -0.6710
7 -12 12 -0.3247 -0.7718
7 -12 13 0.0449 0.0234
7 -12 14 0.4032 -0.1494
7 -12 15 -0.0062 -0.5281
7 -12 16 -0.8052 -0.2472
7 -12 17 -0.3178 0.0329
7 -12 18 -0.0073 -0.6707
7 -12 19 -0.2943 -0.8144
7 -11 0 0.1351 0.1517
7 -11 1 0.2306 0.0633
7 -11 2 0.1621 -0.1822
7 -11 3 -0.2910 -0.4298
7 -11 4 -0.1648 -0.2048
7 -11 5 0.3209 -0.0879
7 -11 6 0.1860 -0.4065
7 -11 7 0.2984 -0.2721
7 -11 8 -0.2853 0.1084
7 -11 9 0.3725 0.3104
7 -11 10 0.6734 0.2816
7 -11 11 0.4615 -0.3418
7 -11 12 0.1644 0.2833
7 -11 13 0.1622 0.2410
7 -11 14 0.4700 0.4629
7 -11 15 0.4411 -0.7319
7 -11 16 -0.3712 -0.3422
7 -11 17 0.2908 -0.2551
7 -11 18 0.2883 -0.2878
7 -11 19 0.4872 -0.2177
7 -10 0 0.0625 0.1239
7 -10 1 -0.0724 0.5038
7 -10 2 0.5308 -0.2165
7 -10 3 -0.2374 -0.3354
7 -10 4 -0.0319 0.5112
7 -10 5 0.2243 0.1970
7 -10 6 0.0576 0.5880
7 -10 7 -0.3505 -0.0065
7 -10 8 -0.6672 0.2478
7 -10 9 -0.7018 0.7149
7 -10 10 0.1732 0.1144
7 -10 11 -0.3530 0.2155
7 -10 12 -0.0242 0.0657
7 -10 13 -0.4645 0.5907
7 -10 14 0.6450 0.5585
7 -10 15 0.1759 -0.1291
7 -10 16 0.3384 -0.0837
7 -10 17 -0.2521 -0.1432
7 -10 18 0.2077 0.2986
7 -10 19 -0.2054 0.0544
7 -9 0 -0.6611 -0.2032
7 -9 1 0.1098 0.3680
7 -9 2 0.3027 -0.4021
7 -9 3 -0.1902 -0.3248
7 -9 4 -0.2224 0.0543
7 -9 5 -0.2897 0.3047
7 -9 6 -0.0970 -0.3169
7 -9 7 -0.2372 -0.3182
7 -9 8 -0.7114 -0.6647
7 -9 9 -0.2035 0.1502
7 -9 10 -0.2397 -0.0545
7 -9 11 -0.1765 0.0726
7 -9 12 -0.7583 0.1159
7 -9 13 -0.6956 0.5801
7 -9 14 -0.5620 0.3942
7 -9 15 0.0662 0.2679
7 -9 16 -0.1780 -0.6163
7 -9 17 -0.0751 -0.2439
7 -9 18 -0.2555 -0.6310
7 -9 19 -0.4347 0.1439
7 -8 0 0.0426 0.0552
7 -8 1 0.2721 0.2712
7 -8 2 0.6445 0.3469
7 -8 3 0.1298 -0.0888
7 -8 4 -0.4560 0.3104
7 -8 5 0.1226 0.1562
7 -8 6 -0.2788 0.0452
7 -8 7 0.2140 -0.4713
7 -8 8 -0.3716 -0.3751
7 -8 9 -0.3795 -0.2510
7 -8 10 -0.1311 -0.4708
7 -8 11 -0.6404 -0.7081
7 -8 12 -0.5136 -0.7904
7 -8 13 -0.7495 -0.7661
7 -8 14 -0.1767 -0.1666
7 -8 16 0.7592 -0.0184
7 -8 17 0.7458 -0.8240
7 -8 18 -0.0359 -0.1692
7 -8 19 0.0529 -0.0278
7 -7 0 -0.2924 0.1389
7 -7 1 -0.5877 0.7142
7 -7 2 -0.2673 0.2061
7 -7 3 -0.5510 -0.1506
7 -7 4 -0.3261 -0.0541
7 -7 5 -0.4173 -0.4415
7 -7 6 0.1542 -0.1061
7 -7 7 0.2467 -0.4557
7 -7 8 0.2091 -0.4902
7 -7 9 0.6577 -0.2234
7 -7 10 0.4473 -0.5937
7 -7 11 0.7833 -0.4299
7 -7 12 0.2315 -0.5568
7 -7 13 0.2424 -0.0179
7 -7 14 -0.0215 -0.0785
7 -7 16 0.6749 0.4120
7 -7 17 0.2298 0.1787
7 -7 18 -0.0502 -0.2149
7 -7 19 -0.2767 -0.0613
7 -6 0 -0.4062 -0.3183
7 -6 1 0.0135 -0.6769
7 -6 2 -0.2621 -0.3517
7 -6 3 0.1685 -0.0032
7 -6 4 0.4344 -0.3305
7 -6 5 0.1169 0.0271
7 -6 6 0.2012 0.0987
7 -6 7 0.1633 0.1479
7 -6 8 0.2651 0.6283
7 -6 9 0.2289 0.1254
7 -6 10 0.4553 0.6160
7 -6 11 -0.0346 -0.3464
7 -6 12 -0.1132 0.1306
7 -6 13 -0.1591 -0.7550
7 -6 14 -0.7752 -0.2830
7 -6 15 -0.3339 -0.2721
7 -6 16 -0.1977 0.5012
7 -6 17 0.6318 -0.5181
7 -6 18 -0.3102 -0.2721
7 -6 19 0.2109 -0.2001
7 -5 0 0.8281 0.4130
7 -5 1 0.3136 -0.2739
7 -5 2 -0.5633 -0.0257
7 -5 3 -0.2916 0.9508
7 -5 4 0.1025 0.1775
7 -5 5 -0.2704 -0.0613
7 -5 6 -0.1530 -0.2364
7 -5 7 -0.6072 0.1800
7 -5 8 0.1247 0.0283
7 -5 9 -0.2183 0.6045
7 -5 10 0.4831 -0.2935
7 -5 11 0.0593 0.0621
7 -5 12 0.7185 -0.5654
7 -5 13 0.3567 -0.3286
7 -5 14 0.8698 -0.7235
7 -5 15 -0.6897 0.0571
7 -5 16 0.8228 0.5750
7 -5 17 -0.1279 -0.2157
7 -5 18 0.2587 0.0818
7 -4 0 -0.1537 0.8467
7 -4 1 0.8733 -0.9001
7 -4 2 -1.7877 -1.0187
7 -4 3 -0.5022 0.5381
7 -4 4 0.0526 -0.3561
7 -4 5 0.4227 -0.2330
7 -4 6 -0.1287 -0.7720
7 -4 7 -0.0673 0.1105
7 -4 8 -0.6870 0.2342
7 -4 9 0.1521 0.3214
7 -4 10 -0.4565 0.2842
7 -4 11 0.4794 0.0422
7 -4 12 -0.1869 0.1520
7 -4 13 0.9463 0.4570
7 -4 14 -0.2797 -0.6449
7 -4 15 -0.1049 0.4357
7 -4 16 -0.4452 -0.3416
7 -4 17 0.2439 0.0055
7 -4 18 0.0541 -0.3404
7 -3 0 0.9685 1.9836
7 -3 1 1.5994 -1.9140
7 -3 2 -0.7891 -0.9521
7 -3 3 -0.3178 0.0434
7 -3 4 0.3854 0.6964
7 -3 5 0.9052 -0.2933
7 -3 6 0.2354 -0.1290
7 -3 7 -0.4107 -0.6946
7 -3 8 -0.0726 0.1413
7 -3 9 -0.3747 -0.6144
7 -3 10 0.4353 0.0924
7 -3 11 0.1543 -0.4510
7 -3 12 0.3307 0.6054
7 -3 13 0.5007 -0.1667
7 -3 14 0.3042 0.3097
7 -3 15 0.0136 -0.7976
7 -3 16 0.2810 0.3550
7 -3 17 0.3373 -0.6467
7 -3 18 -0.0775 0.6067
7 -2 0 0.8942 2.1275
7 -2 1 1.6065 0.1021
7 -2 2 -0.3059 -1.5436
7 -2 3 -1.4803 0.7652
7 -2 4 0.4167 0.7889
7 -2 5 0.0198 0.6769
7 -2 6 0.8023 -0.3451
7 -2 7 -0.4000 0.1301
7 -2 8 0.3695 -0.1627
7 -2 9 0.0811 0.3844
7 -2 10 0.2672 0.2952
7 -2 11 -0.0737 0.6122
7 -2 12 -0.1359 0.3989
7 -2 13 -0.4411 0.6898
7 -2 14 0.2626 -0.3787
7 -2 15 -0.2963 0.2552
7 -2 16 0.6998 -0.5312
7 -2 17 -0.2537 -0.2243
7 -1 0 -1.9642 2.7079
7 -1 1 2.2859 -0.3875
7 -1 2 -1.3489 -2.3852
7 -1 3 -0.7786 0.0196
7 -1 4 -1.0353 -0.2306
7 -1 5 0.3667 0.8732
7 -1 6 -0.0947 -0.6147
7 -1 7 -0.1524 -0.0262
7 -1 8 -0.0969 0.0214
7 -1 9 -0.1858 -0.2149
7 -1 10 -0.2883 0.1180
7 -1 11 -0.2398 -0.2931
7 -1 12 -0.4871 -0.3604
7 -1 13 0.3392 -0.5356
7 -1 14 -0.1311 -0.3344
7 -1 15 1.1742 -0.1372
7 -1 16 0.6864 -0.1193
7 -1 17 0.4500 -0.5712
7 0 0 -0.3274 1.9948
7 0 1 2.5031 -1.4252
7 0 2 0.8554 -1.3299
7 0 3 0.2688 -1.3856
7 0 4 -0.5809 0.4848
7 0 5 0.6026 0.1491
7 0 6 0.3719 -0.2024
7 0 7 0.0386 0.0685
7 0 8 0.6075 0.0085
7 0 9 0.1662 0.1168
7 0 10 0.3014 -0.0177
7 0 11 0.2637 -0.0066
7 0 12 0.7708 0.1245
7 0 13 0.4257 -0.2528
7 0 14 0.7705 0.7548
7 0 15 0.4147 0.8629
7 0 16 1.2579 0.5869
7 1 0 0.2910 1.8002
7 1 1 2.0570 1.6563
7 1 2 1.6407 -0.1463
7 1 3 -0.4222 -0.0615
7 1 4 -0.3054 0.3887
7 1 5 -0.0693 0.6484
7 1 6 0.0416 0.0726
7 1 7 -0.0985 0.5620
7 1 8 -0.1594 0.6788
7 1 9 0.0718 0.2850
7 1 10 -0.2794 0.3275
7 1 11 -0.0993 0.5461
7 1 12 0.4860 0.4303
7 1 13 0.1784 0.5010
7 1 14 -0.4572 0.5387
7 1 15 0.2063 1.4609
7 1 16 0.3577 0.2678
7 2 0 -2.0511 2.0729
7 2 1 0.5760 1.5522
7 2 2 -0.1765 -0.1907
7 2 3 -0.0709 -0.2849
7 2 4 -0.8039 -0.4210
7 2 5 -0.1739 0.2976
7 2 6 -0.1006 -0.1406
7 2 7 -1.0272 0.0770
7 2 8 -0.1184 0.4860
7 2 9 -0.4526 -0.1191
7 2 10 -0.3287 -0.0914
7 2 11 -0.4267 0.5461
7 2 12 0.0228 0.7545
7 2 13 -0.0938 0.0823
7 2 14 -0.9480 0.8680
7 2 15 -0.2967 0.7936
7 3 0 -1.2547 0.4374
7 3 1 0.0766 0.0230
7 3 2 0.2515 0.1454
7 3 3 0.6162 -0.7481
7 3 4 -0.3898 -0.3759
7 3 5 0.2348 0.2799
7 3 6 -0.1611 -1.0014
7 3 7 -0.7049 0.1519
7 3 8 -0.2864 -0.3197
7 3 9 0.0036 -0.1177
7 3 10 -0.4830 -0.4368
7 3 11 -0.8854 0.0610
7 3 12 -0.3511 0.5112
7 3 13 -0.7362 -0.4094
7 3 14 -1.0776 -0.0110
7 4 0 -0.3053 0.1692
7 4 1 -0.1434 0.2248
7 4 2 0.4858 0.5584
7 4 3 0.6113 -0.2071
7 4 4 -0.1435 0.1750
7 4 5 0.7381 0.0468
7 4 6 -0.0310 -0.3885
7 4 7 -0.0868 -0.5383
7 4 8 -0.1200 0.1744
7 4 9 0.2855 -0.4314
7 4 10 0.1991 -0.8157
7 4 11 -0.7721 -0.4925
7 4 12 0.2286 -0.3249
7 4 13 -0.1683 -0.8994
7 4 14 -0.5003 -0.4199
7 5 0 -0.1363 -0.0747
7 5 1 -0.3067 0.1600
7 5 2 -0.0403 0.6889
7 5 3 0.2144 0.2920
7 5 4 -0.1796 0.4600
7 5 5 0.0414 0.5778
7 5 6 0.5605 -0.3559
7 5 7 -0.5501 -0.0908
7 5 8 0.2816 -0.0112
7 5 9 0.5937 0.3676
7 5 10 0.6424 -0.7466
7 5 11 0.2611 0.1009
7 5 12 0.4725 -0.1300
7 5 13 0.2925 -0.0757
7 6 0 0.0188 0.0148
7 6 1 -0.4695 -0.1528
7 6 2 -0.5043 0.5766
7 6 3 -0.2310 0.0457
7 6 4 -0.9020 0.1140
7 6 5 0.2223 0.5530
7 6 6 -0.1339 -0.4816
7 6 7 0.1511 -0.0925
7 6 8 -0.5079 0.4098
7 6 9 0.6889 0.5261
7 6 10 0.1174 0.4850
7 6 11 0.2056 0.0575
7 6 12 -0.2246 0.4700
7 7 0 0.1182 -0.1010
7 7 1 -0.4742 -0.3893
7 7 2 -0.3938 -0.0867
7 7 3 -0.2356 -0.4128
7 7 4 -0.5169 -0.1089
7 7 5 -0.1403 0.0025
7 7 6 0.5455 0.0118
7 7 7 -0.5571 -0.6364
7 7 8 0.0077 0.5408
7 7 9 -0.6880 0.1706
7 7 10 0.3613 0.4921
7 7 11 -0.4890 -0.2799
7 8 0 0.1456 -0.1029
7 8 1 0.0850 -0.4950
7 8 2 -0.3220 -0.0358
7 8 3 0.2908 -0.2961
7 8 4 -0.5181 -0.5666
7 8 5 0.1369 0.7747
7 8 6 0.4864 -0.8017
7 8 7 -0.1551 0.5022
7 8 8 -0.0664 -0.7562
7 8 9 -0.5571 0.7444
7 8 10 0.1708 -0.2325
7 9 0 0.3098 0.1046
7 9 1 -0.1312 -0.5887
7 9 2 -0.0015 0.1616
7 9 3 0.4117 -0.7373
7 9 4 -0.6043 0.0086
7 9 5 0.5994 0.0772
7 9 6 -0.3931 0.2838
7 9 7 0.6393 -0.1645
7 9 8 -0.7747 -0.0933
7 9 9 -0.0111 -0.1256
7 10 0 0.5471 0.0177
7 10 1 0.2117 -0.0970
7 10 2 0.4827 0.1540
7 10 3 0.3277 -0.1561
7 10 4 0.2305 0.0126
7 10 5 -0.4420 0.1874
7 10 6 0.5256 0.3413
7 10 7 -0.4988 -0.3151
7 10 8 0.5492 -0.0483
7 11 0 -0.0261 0.5461
7 11 1 -0.1114 0.3762
7 11 2 -0.2160 0.5235
7 11 3 0.3707 0.3513
7 11 4 -0.5286 -0.3419
7 11 5 -0.0797 0.7752
7 11 6 -0.1911 -0.5967
7 11 7 -0.0561 0.7876
7 12 0 -0.6534 0.0386
7 12 1 -0.3342 -0.2624
7 12 2 -0.4676 0.3935
7 12 3 0.3397 -0.2752
7 12 4 -0.6504 -0.0562
7 12 5 0.2179 -0.2338
7 13 0 0.1135 0.0846
7 13 1 -0.4278 -0.4639
7 13 2 -0.1400 0.5568
7 13 3 0.1433 -0.2593
7 13 4 0.0033 -0.0922
7 14 0 0.0755 -0.5773
7 14 1 -0.6639 -0.1550
7 14 2 -0.1671 0.1118
7 14 3 0.1249 0.1155
7 15 0 -0.1758 -0.3885
7 15 1 -0.0125 -0.4478
8 -20 4 0.2336 0.1177
8 -20 5 0.2175 -0.0873
8 -20 6 0.8151 -0.1922
8 -20 7 0.0631 -0.8267
8 -20 8 -1.1805 0.2467
8 -20 9 0.0045 1.5401
8 -20 10 0.7685 0.4170
8 -20 11 -0.2969 -0.0737
8 -20 12 -0.1072 0.3901
8 -20 13 -0.3150 -0.1105
8 -19 1 0.2219 -0.0167
8 -19 2 0.1011 -0.5020
8 -19 3 -0.0186 0.4167
8 -19 4 0.2943 0.0729
8 -19 5 0.1498 0.5297
8 -19 6 0.7940 0.2264
8 -19 7 0.1050 -1.2060
8 -19 8 -1.2552 -0.2456
8 -19 9 -0.5652 0.7650
8 -19 10 0.4743 0.2448
8 -19 11 -0.1186 -0.1682
8 -19 12 -0.1679 0.0359
8 -19 13 0.1116 -0.2394
8 -19 14 -0.4952 -0.6168
8 -19 15 -0.6856 0.0071
8 -18 0 -0.0031 0.4084
8 -18 1 0.4490 0.0586
8 -18 3 0.0444 0.2887
8 -18 4 -0.2761 0.2380
8 -18 5 0.0052 0.6051
8 -18 6 0.9958 0.0826
8 -18 7 0.6303 -0.6437
8 -18 8 -0.2883 -0.8293
8 -18 9 -0.4727 0.8951
8 -18 10 0.4081 0.4739
8 -18 11 -0.0752 0.0528
8 -18 12 -0.1476 0.3121
8 -18 13 0.3993 -0.3639
8 -18 14 -0.2486 -0.8270
8 -18 15 -0.2998 0.0325
8 -18 16 -0.0774 -0.1947
8 -17 0 0.0759 0.2378
8 -17 1 -0.2946 -0.0402
8 -17 2 0.0058 0.0115
8 -17 3 -0.4205 -0.1978
8 -17 4 -0.2402 0.2569
8 -17 5 0.1609 0.3602
8 -17 6 0.2342 0.6699
8 -17 7 1.2078 -0.1424
8 -17 8 -0.7583 -0.4487
8 -17 9 -0.5435 0.4233
8 -17 10 -0.2891 0.2218
8 -17 11 -0.4122 -0.2430
8 -17 12 0.0677 0.1871
8 -17 13 0.6857 -0.4632
8 -17 14 0.0341 -0.3658
8 -17 15 0.2460 -0.1464
8 -17 16 -0.6252 0.0596
8 -17 17 -0.2178 0.4031
8 -16 0 -0.2393 -0.1269
8 -16 1 0.1913 0.3091
8 -16 2 0.1210 -0.4639
8 -16 3 -0.2188 0.0928
8 -16 4 0.2205 0.1747
8 -16 5 -0.2500 0.1099
8 -16 6 0.6397 1.0491
8 -16 7 0.4325 -0.2433
8 -16 8 0.2811 -0.0732
8 -16 9 -0.3885 -0.2194
8 -16 10 0.1732 -0.0130
8 -16 11 0.0086 0.0019
8 -16 12 0.3837 0.4773
8 -16 13 0.6008 0.2875
8 -16 14 0.3335 0.1711
8 -16 15 -0.2568 -0.0692
8 -16 16 -0.2206 0.0290
8 -16 17 -0.8876 -0.6199
8 -15 0 -0.2695 0.4026
8 -15 1 0.2346 0.0435
8 -15 2 -0.1913 0.0584
8 -15 3 -0.0556 0.2415
8 -15 4 -0.0985 0.1909
8 -15 5 -0.2265 0.9574
8 -15 6 -0.0714 0.3194
8 -15 7 -0.1314 1.0882
8 -15 8 -0.0175 -0.2525
8 -15 9 -0.3867 0.1626
8 -15 10 -0.2113 -0.0092
8 -15 11 -0.3469 0.0506
8 -15 12 -0.3298 0.6337
8 -15 13 0.0548 0.3872
8 -15 14 -0.2722 -0.0959
8 -15 15 -0.2349 0.0870
8 -15 16 0.1522 -0.9062
8 -15 17 -0.8813 -0.6430
8 -15 18 -0.1607 -0.2325
8 -14 0 -0.1176 0.0509
8 -14 1 -0.2863 -0.0419
8 -14 2 -0.0214 -0.1225
8 -14 3 -0.3214 -0.0798
8 -14 4 -0.5231 0.3948
8 -14 5 0.0501 -0.0803
8 -14 6 -0.9335 0.1292
8 -14 7 0.0996 -0.2552
8 -14 8 -0.0597 -0.2004
8 -14 9 0.3689 -0.5202
8 -14 10 0.3268 -0.3084
8 -14 11 -0.1027 -0.0519
8 -14 12 -0.0757 0.2350
8 -14 13 -0.0225 0.1744
8 -14 14 -0.1471 -0.1582
8 -14 15 0.3506 0.0837
8 -14 16 0.5695 -0.6903
8 -14 17 0.3296 -0.4922
8 -14 18 -0.2501 -0.1468
8 -13 0 -0.1364 -0.2273
8 -13 1 0.2372 -0.0496
8 -13 2 -0.0266 -0.2312
8 -13 3 -0.3091 0.1124
8 -13 4 0.0778 0.4612
8 -13 5 -0.2628 0.0326
8 -13 6 0.4401 0.1227
8 -13 7 -0.3228 0.2447
8 -13 8 0.6454 0.7035
8 -13 9 0.3420 0.5296
8 -13 10 -0.1493 0.5095
8 -13 11 -0.1402 0.3555
8 -13 12 -0.7957 0.1961
8 -13 13 -0.0520 0.0480
8 -13 14 -0.4622 -0.0904
8 -13 15 0.3446 0.4568
8 -13 16 0.4600 0.2412
8 -13 17 0.1115 0.0022
8 -13 18 -0.5632 0.7262
8 -12 0 0.1270 0.2102
8 -12 1 0.1088 -0.1957
8 -12 2 -0.3502 -0.0986
8 -12 3 -0.6548 0.1708
8 -12 4 -0.6435 -0.0395
8 -12 5 -0.2052 0.4476
8 -12 6 -0.4774 -0.5606
8 -12 7 -0.5838 0.3017
8 -12 8 -0.4917 0.3350
8 -12 9 -0.3701 -0.1484
8 -12 10 -0.3862 0.0620
8 -12 11 -0.3375 -0.7308
8 -12 12 -0.0540 -0.1638
8 -12 13 -0.0024 -0.6340
8 -12 14 -0.1323 0.0944
8 -12 15 -0.3429 0.1540
8 -12 16 -0.1093 0.3821
8 -12 17 -0.7841 -0.4833
8 -12 18 -1.0904 0.1520
8 -12 19 -0.0972 -0.1264
8 -11 0 0.2592 0.0586
8 -11 1 0.3124 -0.3553
8 -11 2 -0.2256 -0.6984
8 -11 3 -0.1596 -0.3907
8 -11 4 -0.2173 -0.1571
8 -11 5 0.3861 -0.3973
8 -11 6 0.3514 -0.1701
8 -11 7 -0.1946 -0.3851
8 -11 8 0.2561 0.3514
8 -11 9 0.0138 0.0174
8 -11 10 0.1991 -0.0468
8 -11 11 0.2150 0.3078
8 -11 12 0.3343 -0.3044
8 -11 13 0.0880 0.2001
8 -11 14 0.1192 -0.6675
8 -11 15 -0.4424 0.0034
8 -11 16 0.4189 -0.8695
8 -11 17 -0.5135 -0.8719
8 -11 18 0.1681 -0.2713
8 -11 19 0.5536 -0.2230
8 -10 0 0.3389 0.6683
8 -10 1 0.7302 -0.1634
8 -10 2 -0.1526 -0.1731
8 -10 3 -0.1266 0.0411
8 -10 4 0.1210 0.1299
8 -10 5 -0.0986 0.6664
8 -10 6 0.3582 -0.0841
8 -10 7 -0.6338 0.4538
8 -10 8 -0.3213 0.2967
8 -10 9 -0.2219 0.0051
8 -10 10 -0.5893 0.3084
8 -10 11 0.3820 0.0665
8 -10 12 -0.0775 0.2909
8 -10 13 0.9077 0.2070
8 -10 14 0.1972 0.0893
8 -10 15 0.9996 0.3846
8 -10 16 0.3271 -0.2287
8 -10 17 0.2108 0.2053
8 -10 18 -0.3139 0.3710
8 -10 19 0.4091 1.1353
8 -9 0 0.0191 0.6664
8 -9 1 0.2338 -0.4142
8 -9 2 -0.0560 -0.5992
8 -9 3 -0.0206 -0.1469
8 -9 4 -0.3282 -0.1574
8 -9 5 0.2245 0.3055
8 -9 6 -0.3258 -0.1406
8 -9 7 -0.3026 -0.2144
8 -9 8 -0.2385 0.0682
8 -9 9 -0.3527 -0.3560
8 -9 10 -0.2626 0.2699
8 -9 11 -0.4612 0.4994
8 -9 12 -0.2168 0.7858
8 -9 13 -0.6971 0.8269
8 -9 14 -0.2755 1.0402
8 -9 15 -0.4856 0.2594
8 -9 16 -0.1765 0.0122
8 -9 17 -0.9192 -0.8702
8 -9 18 -0.9559 0.3445
8 -8 0 0.3921 0.3492
8 -8 1 1.0143 0.1583
8 -8 2 0.3482 -0.0031
8 -8 3 0.2205 0.1666
8 -8 4 -0.1475 0.4776
8 -8 5 -0.4187 0.1259
8 -8 6 -0.0317 0.0590
8 -8 7 -0.6092 -0.3491
8 -8 8 -0.1773 -0.2490
8 -8 9 -0.2324 -0.6496
8 -8 10 -0.9959 -0.5317
8 -8 11 -0.4254 -0.3420
8 -8 12 -1.1882 -0.7413
8 -8 13 -0.7536 -0.1430
8 -8 14 -0.5776 -0.5340
8 -8 15 0.3562 0.0624
8 -8 16 0.7478 -1.3154
8 -8 17 -0.1375 -0.6054
8 -8 18 -0.0273 -0.1011
8 -7 0 -0.2846 1.0657
8 -7 1 -0.0567 0.4162
8 -7 2 -0.2047 0.3565
8 -7 3 -0.4631 -0.0878
8 -7 4 -0.3732 -0.5462
8 -7 5 -0.3218 -0.1229
8 -7 6 0.1811 -0.7411
8 -7 7 0.1127 -0.4591
8 -7 8 0.7226 -0.2860
8 -7 9 0.4408 -1.0338
8 -7 10 0.5238 -0.2536
8 -7 11 0.2870 -0.8922
8 -7 12 0.2088 -0.3057
8 -7 13 -0.2543 -0.5627
8 -7 14 -0.3376 0.8493
8 -7 15 0.7464 0.3647
8 -7 16 0.3280 0.2268
8 -7 17 -0.0385 -0.5052
8 -7 18 -0.9496 0.1245
8 -6 0 -0.2263 -0.2212
8 -6 1 -0.4738 0.1344
8 -6 2 0.2130 -0.0767
8 -6 3 0.6293 -0.1560
8 -6 4 0.1524 -0.2944
8 -6 5 0.4546 0.1104
8 -6 6 0.3339 0.0992
8 -6 7 0.2348 0.5035
8 -6 8 0.7106 0.1289
8 -6 9 0.3874 0.4623
8 -6 10 0.4198 -0.2970
8 -6 11 0.2075 0.3552
8 -6 12 0.2139 -0.9594
8 -6 13 -1.0169 -0.3667
8 -6 14 -0.3854 -0.1952
8 -6 15 -0.4213 0.4081
8 -6 16 0.9480 -0.5861
8 -6 17 -0.4204 -0.7533
8 -6 18 0.1140 -0.5484
8 -5 0 -0.2343 -0.4897
8 -5 1 -0.4035 0.0756
8 -5 2 -0.2524 1.1255
8 -5 3 0.4450 0.2531
8 -5 4 -0.2347 0.2388
8 -5 5 -0.1239 0.1269
8 -5 6 -0.4289 0.0908
8 -5 7 0.2382 0.3397
8 -5 8 -0.1498 0.4639
8 -5 9 0.7724 0.1809
8 -5 10 -0.1942 0.4966
8 -5 11 1.0217 0.0736
8 -5 12 0.2557 -0.5388
8 -5 13 0.4846 -0.6584
8 -5 14 -0.7320 -0.1631
8 -5 15 0.8693 0.8623
8 -5 16 0.0742 -0.1541
8 -5 17 0.5319 0.2274
8 -5 18 -0.2239 -0.5735
8 -4 0 0.7829 -0.7394
8 -4 1 -1.7849 -0.6354
8 -4 2 -0.3394 1.0227
8 -4 3 -0.1948 -0.1131
8 -4 4 -0.0007 -0.0208
8 -4 5 -0.1176 -0.5966
8 -4 6 -0.1756 0.3399
8 -4 7 -0.3352 0.0143
8 -4 8 0.0017 0.8467
8 -4 9 -0.6670 0.1742
8 -4 10 -0.1208 0.6743
8 -4 11 -0.1604 0.2400
8 -4 12 0.7233 0.0818
8 -4 13 -0.2464 -0.9423
8 -4 14 -0.4006 0.5352
8 -4 15 -0.4509 -0.3092
8 -4 16 -0.0723 0.3934
8 -4 17 -0.0216 -0.7970
8 -3 0 1.1248 -2.0316
8 -3 1 -1.2982 -0.5764
8 -3 2 -0.5319 -0.0212
8 -3 3 0.0290 0.3399
8 -3 4 0.6775 -0.3552
8 -3 5 -0.1146 -0.1895
8 -3 6 0.1034 -0.3603
8 -3 7 -0.3993 0.2591
8 -3 8 -0.2253 -0.5537
8 -3 9 -0.2267 0.0150
8 -3 10 -0.2260 -0.4430
8 -3 11 0.3463 0.5609
8 -3 12 0.9336 -0.3147
8 -3 13 0.0592 0.0321
8 -3 14 0.1714 -0.5355
8 -3 15 -0.2533 0.2867
8 -3 16 0.3421 -0.6388
8 -3 17 0.3633 0.3480
8 -2 0 1.5948 -0.4605
8 -2 1 -0.1539 -1.3771
8 -2 2 -0.9648 0.6452
8 -2 3 0.4909 0.6667
8 -2 4 0.0942 0.3054
8 -2 5 0.6699 0.1660
8 -2 6 -0.4494 0.1052
8 -2 7 0.4695 0.0827
8 -2 8 -0.2075 0.1213
8 -2 9 0.2512 -0.0895
8 -2 10 -0.3454 0.4074
8 -2 11 0.0557 0.7629
8 -2 12 -0.1809 0.3979
8 -2 13 -0.0025 -0.0025
8 -2 14 -0.6492 -0.0637
8 -2 15 0.3196 -0.6379
8 -2 16 -0.5800 -0.1464
8 -1 0 1.9982 0.2568
8 -1 1 -1.5784 -1.2737
8 -1 2 -1.0163 0.3550
8 -1 3 -0.9128 -0.0970
8 -1 4 -0.0647 0.8402
8 -1 5 -0.1817 -0.5663
8 -1 6 -0.2688 0.4408
8 -1 7 -0.1434 -0.1296
8 -1 8 0.0019 -0.0860
8 -1 9 -0.1975 -0.1195
8 -1 10 -0.4188 -0.2226
8 -1 11 -0.3125 -0.0873
8 -1 12 0.0060 -0.4358
8 -1 13 -0.2404 -0.7363
8 -1 14 0.9593 -0.4255
8 -1 15 0.4208 -0.9708
8 -1 16 0.6513 -0.6136
8 0 1 -0.0552 -1.7546
8 0 2 -0.0742 -1.5316
8 0 3 -0.6313 -0.1040
8 0 4 0.6340 -0.0112
8 0 5 -0.1629 -0.1484
8 0 6 -0.0941 0.0684
8 0 7 0.3424 0.0874
8 0 8 -0.0196 -0.0137
8 0 9 0.3961 -0.1118
8 0 10 0.0466 -0.0480
8 0 11 0.4742 0.0213
8 0 12 0.5607 -0.5162
8 0 13 0.5566 0.4931
8 0 14 1.1178 0.2084
8 0 15 1.4526 0.3846
8 1 0 2.2358 0.4378
8 1 1 1.6666 -0.6086
8 1 2 0.3336 -0.3539
8 1 3 -0.0557 0.4718
8 1 4 -0.0553 0.3276
8 1 5 -0.0832 -0.1671
8 1 6 -0.2215 0.3781
8 1 7 0.0690 0.0791
8 1 8 0.2375 0.3556
8 1 9 -0.0265 0.2258
8 1 10 0.0957 0.4488
8 1 11 0.6629 0.4447
8 1 12 0.0787 0.1532
8 1 13 0.1500 0.8053
8 1 14 0.4702 1.4676
8 1 15 0.6244 0.3246
8 2 0 0.7377 1.2784
8 2 1 0.2994 0.4299
8 2 2 -0.1030 -0.1012
8 2 3 -0.6494 -0.2415
8 2 4 0.0575 0.2056
8 2 5 -0.1677 -0.3128
8 2 6 -0.3645 0.2504
8 2 7 -0.0047 0.6855
8 2 8 -0.3924 0.1358
8 2 9 -0.4090 0.5103
8 2 10 -0.4833 0.7829
8 2 11 0.0757 0.4683
8 2 12 -0.2998 0.3337
8 2 13 -1.0359 0.8683
8 2 14 -0.0716 1.0906
8 3 0 -0.2713 0.3958
8 3 1 0.2208 0.1049
8 3 2 0.4583 -0.6231
8 3 3 -0.4292 -0.1679
8 3 4 0.3052 0.0291
8 3 5 -0.2527 -0.6261
8 3 6 -0.9005 0.2623
8 3 7 -0.2597 -0.2875
8 3 8 -0.7050 -0.2078
8 3 9 -0.8950 -0.4406
8 3 10 -0.6778 0.0726
8 3 11 -0.4047 0.0978
8 3 12 -0.6869 -0.7888
8 3 13 -1.2493 0.2335
8 4 0 -0.0448 0.2006
8 4 1 0.3779 0.6333
8 4 2 0.4572 -0.3595
8 4 3 0.0286 0.0312
8 4 4 0.6957 -0.0480
8 4 5 0.0942 -0.8128
8 4 6 0.0230 -0.2784
8 4 7 0.1470 -0.2265
8 4 8 0.2755 -0.8592
8 4 9 -0.1086 -0.5025
8 4 10 -0.3548 -0.4557
8 4 11 0.6584 -0.3893
8 4 12 -0.3595 -1.1457
8 4 13 -0.2299 -0.4159
8 5 0 -0.6349 0.1342
8 5 1 0.1558 0.6123
8 5 2 0.4571 0.2196
8 5 3 -0.0672 0.5057
8 5 4 0.8235 0.7675
8 5 5 0.4301 -0.1481
8 5 6 -0.3434 0.4186
8 5 7 0.6366 0.2320
8 5 8 0.0676 -0.0088
8 5 9 0.3576 -0.5222
8 5 10 0.1691 0.4638
8 5 11 0.8957 -0.4482
8 5 12 0.3367 -0.1262
8 6 0 -0.4188 0.0192
8 6 1 -0.3487 0.7442
8 6 2 -0.1558 0.0755
8 6 3 -0.8964 0.8713
8 6 4 0.1360 0.7042
8 6 5 -0.4357 -0.2624
8 6 6 -0.3665 0.2684
8 6 7 -0.3539 0.0342
8 6 8 0.5898 -0.0050
8 6 9 -0.4549 0.0594
8 6 10 0.6673 0.4803
8 6 11 0.0727 0.3508
8 7 0 -0.6327 -0.3958
8 7 1 -0.3173 0.0979
8 7 2 -0.5611 -0.3730
8 7 3 -0.7400 -0.0459
8 7 4 -0.1624 0.2163
8 7 5 0.2523 -0.4545
8 7 6 -0.5393 -0.5747
8 7 7 0.4660 0.5364
8 7 8 -0.1678 -0.7065
8 7 9 0.0763 0.8276
8 7 10 -0.2267 -0.0202
8 8 0 -0.1059 -0.3926
8 8 1 -0.1156 -0.1216
8 8 2 0.2760 -0.4127
8 8 3 -0.8527 -0.2738
8 8 4 0.3237 0.7517
8 8 5 0.4335 -0.8070
8 8 6 -0.3694 0.6324
8 8 7 0.7627 -0.3670
8 8 8 -0.5772 0.4876
8 8 9 0.0857 -0.1045
8 9 0 0.1445 -0.2524
8 9 1 0.0185 0.2760
8 9 2 0.2188 -0.7415
8 9 3 -0.8439 -0.0329
8 9 4 0.3847 0.2984
8 9 5 -0.2678 -0.1574
8 9 6 0.3348 0.3376
8 9 7 -0.4303 0.0382
8 9 8 0.1766 -0.1214
8 10 0 0.0501 -0.1649
8 10 1 0.3458 0.3951
8 10 2 0.4768 -0.4664
8 10 3 -0.3155 -0.1600
8 10 4 -0.0063 0.3186
8 10 5 0.2357 0.1213
8 10 6 -0.4904 -0.0507
8 10 7 0.5304 0.3580
8 11 0 -0.4888 0.5121
8 11 1 0.0687 0.6787
8 11 2 0.2786 -0.0644
8 11 3 -0.4898 -0.1749
8 11 4 -0.1166 0.5393
8 11 5 -0.0745 -0.4315
8 11 6 -0.4593 0.7207
8 12 0 -0.3908 -0.0061
8 12 1 -0.5244 0.2625
8 12 2 0.5100 -0.0757
8 12 3 -0.5287 -0.3482
8 12 4 0.1586 0.2746
8 13 0 -0.5028 -0.7689
8 13 1 -0.3495 0.9193
8 13 2 0.3943 -0.2868
8 13 3 -0.5468 0.1105
8 14 0 -1.0078 -0.2416
8 14 1 -0.1598 0.1074
9 -20 8 0.2735 1.3514
9 -20 9 0.5862 0.0466
9 -19 3 0.0617 0.0632
9 -19 4 -0.0152 0.8073
9 -19 5 1.0392 -0.0247
9 -19 6 0.0622 -1.3242
9 -19 7 -1.3360 -0.1596
9 -19 8 -0.2345 0.4526
9 -19 9 0.3052 0.0711
9 -19 10 -0.2384 -0.1148
9 -19 11 0.3971 0.3099
9 -19 12 0.1636 -0.2941
9 -19 13 -0.3841 -0.4181
9 -18 0 0.5949 -0.2071
9 -18 1 -0.4812 -0.1238
9 -18 3 -0.6144 0.1452
9 -18 4 0.0536 0.7048
9 -18 5 0.9339 0.1239
9 -18 6 0.4560 -1.0212
9 -18 7 -0.1735 -0.7784
9 -18 8 -0.2555 0.5357
9 -18 9 0.6637 0.0221
9 -18 10 -0.1410 0.4608
9 -18 11 0.1762 0.6047
9 -18 12 0.4457 -0.0846
9 -18 13 -0.3832 -0.5908
9 -18 14 -0.3669 -0.2799
9 -17 0 0.0796 -0.1755
9 -17 1 -0.0680 0.0038
9 -17 2 -0.5663 -0.3456
9 -17 3 -0.3112 0.1844
9 -17 4 -0.2032 0.1793
9 -17 5 0.4988 0.2837
9 -17 6 1.1228 -0.3641
9 -17 7 -0.4343 -0.6906
9 -17 8 0.1511 0.5061
9 -17 9 -0.2756 -0.0009
9 -17 10 -0.4984 0.0560
9 -17 11 -0.1114 0.4893
9 -17 12 0.4249 -0.5265
9 -17 13 0.1913 -0.4705
9 -17 14 0.4900 -0.6037
9 -17 15 -0.3935 -0.4315
9 -16 0 0.2167 0.1667
9 -16 1 0.0028 -0.7729
9 -16 2 -0.2713 0.0067
9 -16 3 0.2053 -0.3362
9 -16 4 0.1095 0.0221
9 -16 5 0.7363 0.6251
9 -16 6 0.9518 -0.3713
9 -16 7 0.4891 0.2835
9 -16 8 0.1186 -0.1874
9 -16 9 0.3403 0.1146
9 -16 10 -0.2826 -0.0726
9 -16 11 0.3290 0.4152
9 -16 12 0.6285 0.3484
9 -16 13 0.6928 0.2220
9 -16 14 0.5129 0.0009
9 -16 15 -0.1841 -0.1088
9 -16 16 -0.6943 0.0545
9 -15 0 0.6075 -0.1764
9 -15 1 -0.1305 -0.2177
9 -15 2 0.2178 0.0314
9 -15 3 0.1130 0.3719
9 -15 4 0.2422 0.5852
9 -15 5 0.4175 0.5318
9 -15 6 -0.0228 1.1430
9 -15 7 0.3331 0.1400
9 -15 8 -0.4114 0.7149
9 -15 9 -0.0860 -0.1318
9 -15 10 -0.4497 -0.0107
9 -15 11 -0.5013 0.4506
9 -15 12 0.0811 0.3954
9 -15 13 -0.0720 0.5433
9 -15 14 0.2984 0.1081
9 -15 15 -0.1586 -0.5049
9 -15 16 -0.9248 -0.2988
9 -15 17 -0.1934 0.3499
9 -14 0 0.1420 -0.0794
9 -14 1 0.1330 -0.1054
9 -14 2 -0.4503 -0.0086
9 -14 3 -0.0508 0.5324
9 -14 4 0.2814 0.3385
9 -14 5 -0.6204 0.1590
9 -14 6 0.1640 0.2937
9 -14 7 -0.5341 -0.0352
9 -14 8 0.3671 -0.3532
9 -14 9 0.2529 -0.3247
9 -14 10 0.2336 -0.5714
9 -14 11 0.1484 0.0156
9 -14 12 -0.2239 0.3241
9 -14 13 0.1327 0.4562
9 -14 14 0.1232 0.2653
9 -14 15 0.2932 -0.7187
9 -14 16 -0.6146 -0.3720
9 -14 17 0.0658 -0.1727
9 -13 0 0.2535 -0.0047
9 -13 1 0.0597 -0.4070
9 -13 2 -0.2575 0.2373
9 -13 3 -0.1404 0.7832
9 -13 4 0.1082 0.3866
9 -13 5 0.1414 0.4907
9 -13 6 -0.4868 0.0547
9 -13 7 0.5909 0.7018
9 -13 8 0.0383 0.3176
9 -13 9 0.6087 0.7539
9 -13 10 0.3720 0.4599
9 -13 11 -0.5315 0.1506
9 -13 12 -0.3107 0.4952
9 -13 13 -0.7593 0.0502
9 -13 14 0.4835 0.4020
9 -13 15 0.2177 -0.7239
9 -13 16 0.2628 0.0666
9 -13 17 0.1391 0.4112
9 -12 0 0.3470 -0.0195
9 -12 1 -0.2873 -0.1283
9 -12 2 -0.8054 -0.0050
9 -12 3 -0.7879 0.3882
9 -12 4 -0.5393 0.5668
9 -12 5 -0.3644 -0.6100
9 -12 6 -0.6784 0.4839
9 -12 7 -0.3320 -0.2318
9 -12 8 -0.4564 0.4375
9 -12 9 -0.3675 0.5339
9 -12 10 0.0431 -0.1972
9 -12 11 -0.3091 -0.1082
9 -12 12 -0.2664 -0.6733
9 -12 13 -0.1950 0.4152
9 -12 14 0.3114 -0.0231
9 -12 15 0.0862 0.5271
9 -12 16 -0.5638 -0.0140
9 -12 17 -0.8257 1.2082
9 -12 18 -0.0584 0.1145
9 -11 0 0.3343 -0.4722
9 -11 1 -0.0741 -0.6935
9 -11 2 -0.2758 -0.4841
9 -11 3 -0.5778 -0.3513
9 -11 4 0.3896 -0.1320
9 -11 5 -0.0808 -0.2768
9 -11 6 0.2877 -0.4218
9 -11 7 -0.0242 0.2746
9 -11 8 -0.2359 -0.2485
9 -11 9 -0.2017 0.6478
9 -11 10 0.2209 0.3111
9 -11 11 0.1937 -0.3851
9 -11 12 -0.3253 0.2129
9 -11 13 0.0366 -0.3792
9 -11 14 -0.5446 0.2284
9 -11 15 0.2523 -0.9591
9 -11 16 -1.3231 -0.6655
9 -11 17 0.0645 -0.1725
9 -11 18 0.2364 -0.8280
9 -10 0 0.6682 -0.1615
9 -10 1 0.0183 -0.1182
9 -10 2 0.0296 -0.2792
9 -10 3 -0.2458 0.1549
9 -10 4 -0.2338 0.1464
9 -10 5 0.4800 0.0860
9 -10 6 -0.6125 0.2071
9 -10 7 0.3876 0.0461
9 -10 8 -0.7907 -0.2258
9 -10 9 -0.6261 0.4653
9 -10 10 0.3167 0.0562
9 -10 11 -0.2403 -0.0743
9 -10 12 0.7304 -0.1353
9 -10 13 0.0767 -0.1232
9 -10 14 1.3886 0.1659
9 -10 15 0.5407 -0.7105
9 -10 16 0.4452 0.1956
9 -10 17 0.1667 0.5240
9 -10 18 0.8746 0.9136
9 -9 0 0.3105 -0.3333
9 -9 1 0.0225 -0.3990
9 -9 2 -0.0742 -0.3916
9 -9 3 0.0085 -0.6124
9 -9 4 0.1878 0.3442
9 -9 5 0.0001 -0.4195
9 -9 6 0.1190 0.5579
9 -9 7 0.0657 -0.1730
9 -9 8 -0.3770 -0.3178
9 -9 9 -0.4513 0.3122
9 -9 10 -0.2307 0.3059
9 -9 11 0.1554 0.5109
9 -9 12 -0.4017 0.7052
9 -9 13 0.2643 1.3443
9 -9 14 -0.0069 0.7273
9 -9 15 0.1223 0.5939
9 -9 16 -1.1521 -0.2658
9 -9 17 -0.9073 1.0363
9 -9 18 0.0193 -0.0203
9 -8 0 0.7870 -0.0507
9 -8 1 0.3301 -0.1889
9 -8 2 0.6960 0.2000
9 -8 3 -0.1390 0.2831
9 -8 4 0.1268 0.2577
9 -8 5 -0.5050 0.4522
9 -8 6 -0.5414 0.0014
9 -8 7 -0.1992 0.0295
9 -8 8 -0.4514 -0.8096
9 -8 9 -0.9740 -0.4156
9 -8 10 -0.1794 -0.0765
9 -8 11 -1.1113 -0.6576
9 -8 12 -0.7955 0.4862
9 -8 13 -0.8543 -0.0743
9 -8 14 -0.1433 0.6383
9 -8 15 0.2324 -1.2226
9 -8 16 -0.7956 -0.3961
9 -8 17 -0.0388 -0.1544
9 -7 0 0.4719 0.1428
9 -7 1 -0.0470 0.4925
9 -7 2 -0.1162 -0.1609
9 -7 3 -0.1395 -0.0589
9 -7 4 -0.4675 -0.3728
9 -7 5 0.0625 -0.7577
9 -7 6 -0.2957 -0.4498
9 -7 7 0.6795 -0.4920
9 -7 8 0.3609 -1.2066
9 -7 9 0.1969 -0.1837
9 -7 10 0.4563 -1.1155
9 -7 11 -0.2558 -0.4052
9 -7 12 -0.4424 -0.7383
9 -7 13 -0.7173 0.5900
9 -7 14 0.6023 0.1021
9 -7 15 0.0018 -0.0969
9 -7 16 -0.0353 -0.5289
9 -7 17 -0.9959 0.3889
9 -6 0 -0.2440 0.3708
9 -6 1 0.3895 0.1753
9 -6 2 0.2573 0.2004
9 -6 3 0.3389 -0.2812
9 -6 4 0.6236 0.2362
9 -6 5 0.4244 -0.2461
9 -6 6 0.2997 0.3038
9 -6 7 0.8758 0.0978
9 -6 8 0.2876 -0.0162
9 -6 9 0.8699 -0.1907
9 -6 10 0.4945 -0.0696
9 -6 11 0.6744 -1.0897
9 -6 12 -0.7877 -0.4232
9 -6 13 -0.0438 -0.0108
9 -6 14 -0.3317 0.1772
9 -6 15 0.9278 -0.3643
9 -6 16 -0.6412 -0.8719
9 -6 17 0.0882 -0.3204
9 -5 0 -0.3848 0.3322
9 -5 1 -0.4092 0.5320
9 -5 2 0.4314 0.2180
9 -5 3 -0.3117 0.4727
9 -5 4 0.2284 0.3385
9 -5 5 -0.0973 0.1076
9 -5 6 0.1682 0.3738
9 -5 7 0.1845 0.1078
9 -5 8 0.8139 0.4552
9 -5 9 0.2080 0.5458
9 -5 10 1.5154 0.6465
9 -5 11 0.3547 -0.4153
9 -5 12 0.1830 -0.0417
9 -5 13 -0.5541 -0.0793
9 -5 14 0.4506 0.9215
9 -5 15 0.2321 -0.3333
9 -5 16 0.4045 0.3541
9 -5 17 -0.1780 -0.5342
9 -4 0 -0.8382 -0.5321
9 -4 1 0.1296 0.9571
9 -4 2 -0.2787 -0.0878
9 -4 3 -0.1834 0.4457
9 -4 4 -0.1442 -0.0211
9 -4 5 -0.1574 0.2928
9 -4 6 0.1142 -0.0254
9 -4 7 -0.0502 0.7922
9 -4 8 -0.2624 0.2104
9 -4 9 -0.3183 1.3725
9 -4 10 0.1394 0.5103
9 -4 11 0.2599 0.0303
9 -4 12 -0.3098 -0.7037
9 -4 13 -0.5346 0.2701
9 -4 14 -0.0860 -0.1790
9 -4 15 -0.2004 0.5677
9 -4 16 0.0398 -0.5799
9 -3 0 -1.1719 0.1543
9 -3 1 -0.3361 -0.0589
9 -3 2 -0.4035 0.1119
9 -3 3 -0.0876 -0.3193
9 -3 4 -0.2458 -0.1854
9 -3 5 0.3037 -0.0284
9 -3 6 -0.2306 0.0754
9 -3 7 0.1540 -0.1336
9 -3 8 -0.6618 0.1475
9 -3 9 -0.4275 0.1180
9 -3 10 0.2119 0.6508
9 -3 11 0.7081 -0.3154
9 -3 12 -0.0334 -0.0882
9 -3 13 0.2415 -0.0071
9 -3 14 -0.5882 0.2885
9 -3 15 0.1112 -0.0812
9 -3 16 -0.1549 0.1615
9 -2 0 0.2327 -0.8871
9 -2 1 -0.2122 0.3691
9 -2 2 0.5389 -0.0232
9 -2 3 0.1767 0.1229
9 -2 4 0.3563 0.3347
9 -2 5 -0.0419 0.1868
9 -2 6 0.4003 0.3979
9 -2 7 -0.2808 -0.0720
9 -2 8 -0.0168 -0.2031
9 -2 9 -0.7461 0.2860
9 -2 10 0.1178 0.5964
9 -2 11 -0.0102 0.0531
9 -2 12 -0.2958 0.1826
9 -2 13 -0.5805 -0.3194
9 -2 14 -0.3171 -0.4391
9 -2 15 -0.8279 -0.4128
9 -1 0 -1.1803 0.2319
9 -1 1 -0.3703 0.8467
9 -1 2 -0.8136 0.3020
9 -1 3 -0.3769 0.4978
9 -1 4 -0.2529 -0.1483
9 -1 5 -0.2682 0.5398
9 -1 6 0.1419 -0.1399
9 -1 7 0.2632 0.0838
9 -1 8 -0.0343 -0.3557
9 -1 9 -0.1914 -0.0476
9 -1 10 0.0541 0.2445
9 -1 11 0.0315 -0.3202
9 -1 12 -0.0289 -0.4035
9 -1 13 0.4877 -0.4454
9 -1 14 0.1749 -1.2072
9 -1 15 0.5710 -0.3590
9 0 0 -0.9361 -0.7731
9 0 1 -0.8252 -1.2429
9 0 2 -0.4856 -0.6364
9 0 3 0.2216 -0.2625
9 0 4 -0.2430 -0.1413
9 0 5 0.0789 0.4606
9 0 6 0.0974 0.4888
9 0 7 -0.1009 0.2630
9 0 8 0.2061 0.2530
9 0 9 -0.4299 0.1293
9 0 10 0.2062 0.2327
9 0 11 0.1256 -0.2741
9 0 12 0.0727 0.2364
9 0 13 1.0660 -0.2335
9 1 0 0.9345 -1.2435
9 1 1 0.8280 -0.4547
9 1 2 0.1979 -0.0270
9 1 3 0.1815 0.1130
9 1 4 -0.4114 0.0783
9 1 5 -0.5268 0.3330
9 1 6 -0.1754 -0.2307
9 1 7 -0.2488 0.1850
9 1 8 0.0289 -0.3170
9 1 9 0.0894 0.1768
9 1 10 0.5428 0.0729
9 1 11 0.1605 -0.2198
9 1 12 0.5229 0.7434
9 1 13 0.6584 0.5625
9 1 14 0.8336 0.3503
9 2 0 0.3828 0.7883
9 2 1 0.3039 -0.1248
9 2 2 -0.2125 0.0922
9 2 3 -0.0207 -0.1087
9 2 4 -0.2894 -0.4533
9 2 5 0.0754 0.2094
9 2 6 0.1595 0.1039
9 2 7 0.1070 0.2281
9 2 8 -0.0733 0.8085
9 2 9 -0.0503 0.8622
9 2 10 0.2495 0.6796
9 2 11 -0.4723 0.7364
9 2 12 -0.4857 0.9449
9 2 13 -0.0531 1.2114
9 3 0 0.4269 0.2093
9 3 1 0.2215 -0.1481
9 3 2 -0.0302 -0.1111
9 3 3 0.4102 -0.1258
9 3 4 -0.4298 -0.1657
9 3 5 -0.3905 0.3856
9 3 6 -0.2134 0.0287
9 3 7 -1.0859 -0.0089
9 3 8 -1.0232 0.0981
9 3 9 -0.8532 0.3386
9 3 10 -0.8389 -0.2153
9 3 11 -0.9108 -0.4673
9 3 12 -1.3658 0.1814
9 4 0 0.0392 0.5421
9 4 1 0.4647 -0.0020
9 4 2 0.1015 0.2335
9 4 3 0.3334 -0.3430
9 4 4 -0.0681 -0.6375
9 4 5 -0.1383 -0.1525
9 4 6 0.3727 -0.7110
9 4 7 -0.1435 -1.0384
9 4 8 -0.4069 -0.3681
9 4 9 0.0573 -0.6824
9 4 10 0.3332 -0.5837
9 4 11 -0.3832 -1.2960
9 4 12 0.1892 -0.3318
9 5 0 0.0178 0.7501
9 5 1 0.0903 0.1758
9 5 2 0.2171 0.2884
9 5 3 0.9408 0.4072
9 5 4 0.3030 -0.3917
9 5 5 0.3634 0.8365
9 5 6 1.0644 0.0241
9 5 7 -0.1079 -0.1862
9 5 8 0.3153 0.0811
9 5 9 0.1303 0.3788
9 5 10 1.0117 -0.5849
9 5 11 0.0499 0.0348
9 6 0 -0.2772 0.2764
9 6 1 -0.0207 0.2831
9 6 2 -0.4695 0.9324
9 6 3 0.5636 0.5185
9 6 4 -0.5890 0.3276
9 6 5 -0.2140 0.8737
9 6 6 -0.0208 0.1509
9 6 7 -0.0683 -0.1376
9 6 8 -0.8391 -0.0131
9 6 9 0.7620 0.6279
9 6 10 -0.0673 -0.2636
9 7 0 -0.4733 0.3000
9 7 1 -0.4509 -0.2461
9 7 2 -0.5209 0.4007
9 7 3 -0.2059 0.2343
9 7 4 -0.1956 -0.3330
9 7 5 -0.6949 0.1182
9 7 6 0.6066 0.1378
9 7 7 -0.2058 -1.2810
9 7 8 -0.2986 0.7898
9 7 9 0.4360 -0.2880
9 8 0 0.1310 -0.0832
9 8 1 -0.0718 -0.2947
9 8 2 -0.6091 -0.0063
9 8 3 0.3446 0.5613
9 8 4 -0.1865 -0.6651
9 8 5 -0.3270 0.8015
9 8 6 1.2087 -0.2516
9 8 7 -0.4833 -0.1957
9 8 8 0.3069 0.2991
9 9 0 -0.0479 -0.0228
9 9 1 0.2323 -0.2519
9 9 2 -0.7578 0.0281
9 9 3 0.1929 0.2150
9 9 4 -0.3928 -0.3439
9 9 5 -0.0996 0.7595
9 9 6 0.4087 0.0648
9 9 7 0.0412 -0.0875
9 10 0 0.0168 0.7652
9 10 1 0.5857 -0.4713
9 10 2 -0.5129 -0.0091
9 10 3 0.3053 0.2792
9 10 4 -0.3101 -0.3082
9 10 5 -0.4071 0.6492
9 10 6 0.5257 0.3781
9 11 0 0.2535 0.9089
9 11 1 -0.0866 0.0285
9 11 2 -0.4061 0.1709
9 11 3 -0.0434 0.0837
9 11 4 -0.4093 -0.3287
9 12 0 -1.0034 0.0441
9 12 1 0.2690 0.1256
9 12 2 -0.4187 -0.5261
9 12 3 0.1877 0.2626
9 13 0 -0.5201 0.8068
9 13 1 0.5206 -0.4119
10 -19 5 -0.1538 -0.8590
10 -19 6 -1.0217 -0.1686
10 -19 7 -0.0758 0.1649
10 -19 8 -0.2568 -0.2123
10 -19 9 -0.1432 -0.0698
10 -19 10 0.6066 0.2836
10 -18 2 -0.7615 -0.0643
10 -18 3 -0.1561 0.8363
10 -18 4 0.3536 0.1198
10 -18 5 0.2682 -0.8311
10 -18 6 -0.3052 -0.5525
10 -18 7 -0.1677 -0.1670
10 -18 8 0.4977 -0.2728
10 -18 9 -0.2492 0.3596
10 -18 10 0.6586 0.6105
10 -18 11 0.5451 0.2529
10 -18 12 -0.1557 -0.2423
10 -17 0 -0.2725 0.0588
10 -17 1 -0.3184 -0.3136
10 -17 2 -0.4550 0.0747
10 -17 3 -0.5048 -0.2354
10 -17 4 0.2301 0.1799
10 -17 5 0.5436 -0.6535
10 -17 6 -0.0736 -0.8822
10 -17 7 0.3307 0.1298
10 -17 8 -0.1048 -0.5875
10 -17 9 -0.3445 0.3031
10 -17 10 -0.1967 0.5565
10 -17 11 0.2865 -0.2618
10 -17 12 0.0602 -0.2861
10 -17 13 0.2554 -0.9838
10 -17 14 -0.3818 -0.5924
10 -16 0 -0.1352 -0.4655
10 -16 1 -0.3577 0.0205
10 -16 2 0.3454 -0.5977
10 -16 3 -0.0822 -0.2128
10 -16 4 0.6241 -0.0980
10 -16 5 1.0304 -0.4104
10 -16 6 0.6021 -0.0385
10 -16 7 0.8112 -0.3857
10 -16 8 0.4387 0.0762
10 -16 9 -0.1680 -0.2994
10 -16 10 0.2280 0.5232
10 -16 11 0.4276 0.2670
10 -16 12 0.9049 0.0126
10 -16 13 0.6296 -0.1560
10 -16 14 0.0813 -0.2358
10 -16 15 -0.2014 0.4343
10 -15 0 -0.3070 -0.4950
10 -15 1 0.2090 0.1334
10 -15 2 0.1416 0.0727
10 -15 3 0.6370 0.1138
10 -15 4 0.4207 0.3456
10 -15 5 0.4183 0.6716
10 -15 6 0.8284 0.3576
10 -15 7 -0.1501 0.7693
10 -15 8 0.5275 -0.0320
10 -15 9 -0.5812 0.0999
10 -15 10 -0.4892 0.2588
10 -15 11 0.0904 0.5006
10 -15 12 0.0740 0.4273
10 -15 13 0.6068 -0.0316
10 -15 14 -0.3286 -0.1414
10 -15 15 -0.2119 0.1456
10 -14 0 -0.0901 -0.2205
10 -14 1 -0.2727 -0.1496
10 -14 2 0.2305 0.6124
10 -14 3 0.4404 0.1228
10 -14 4 0.0235 0.1811
10 -14 5 0.4018 0.6931
10 -14 6 -0.2966 0.0413
10 -14 7 0.4450 0.4019
10 -14 8 0.0175 -0.2459
10 -14 9 0.4199 -0.6799
10 -14 10 -0.1682 -0.1729
10 -14 11 0.0421 0.1706
10 -14 12 0.5459 0.5309
10 -14 13 0.1012 0.1078
10 -14 14 0.1584 -0.0171
10 -14 15 -0.7995 0.0389
10 -14 16 0.2365 0.1645
10 -13 0 0.3079 -0.3487
10 -13 1 -0.4115 0.1163
10 -13 2 0.0245 0.7122
10 -13 3 0.3918 0.6718
10 -13 4 -0.0363 0.7293
10 -13 5 -0.1391 0.3451
10 -13 6 0.1024 0.8960
10 -13 7 -0.2848 0.0451
10 -13 8 0.7814 0.9927
10 -13 9 0.4779 -0.1863
10 -13 10 -0.0972 0.2354
10 -13 11 -0.0887 0.7490
10 -13 12 -0.3543 0.1617
10 -13 13 0.1400 0.4488
10 -13 14 -0.3180 -0.9016
10 -13 15 -0.0681 0.3046
10 -13 16 0.4870 -0.4805
10 -12 0 -0.0273 -0.4407
10 -12 1 -0.5665 -0.0574
10 -12 2 -0.8050 0.5069
10 -12 3 -0.5704 0.4830
10 -12 4 -0.3730 -0.0860
10 -12 5 -0.8554 0.4508
10 -12 6 0.0031 -0.6016
10 -12 7 -0.8662 0.6221
10 -12 8 0.2350 0.3942
10 -12 9 0.2480 0.2143
10 -12 10 -0.3007 0.0185
10 -12 11 -0.1609 -0.1004
10 -12 12 -0.1206 0.3669
10 -12 13 0.4703 -0.4292
10 -12 14 -0.0794 0.3050
10 -12 15 0.1674 0.1279
10 -12 16 -0.0428 1.2951
10 -11 0 0.0319 -0.2940
10 -11 1 -0.1292 -0.6203
10 -11 2 -0.5481 -0.3410
10 -11 3 0.0163 0.1388
10 -11 4 -0.3884 -0.3414
10 -11 5 0.5154 0.1019
10 -11 6 -0.3207 -0.2203
10 -11 7 -0.0860 -0.0794
10 -11 8 -0.5271 0.9239
10 -11 9 0.4052 0.2431
10 -11 10 -0.2508 -0.0474
10 -11 11 -0.2796 0.4923
10 -11 12 0.2689 -0.1370
10 -11 13 -0.4899 0.2565
10 -11 14 0.1347 -0.5104
10 -11 15 -1.5187 0.0248
10 -11 16 0.3108 0.2277
10 -10 0 0.2653 0.0421
10 -10 1 0.1628 -0.3374
10 -10 2 -0.5435 -0.0961
10 -10 3 -0.3022 -0.2163
10 -10 4 -0.2337 0.2428
10 -10 5 -0.3811 -0.2225
10 -10 6 0.5474 -0.0161
10 -10 7 -1.0244 -0.7264
10 -10 8 -0.2924 0.6882
10 -10 9 0.0403 -0.1658
10 -10 10 -0.5626 0.0702
10 -10 11 0.3869 0.1001
10 -10 12 -0.2162 -0.2038
10 -10 13 0.9887 -0.1228
10 -10 14 -0.0216 -1.1187
10 -10 15 0.3279 0.1778
10 -10 16 0.5479 0.0318
10 -9 0 0.0643 -0.1026
10 -9 1 0.2586 -0.5337
10 -9 2 0.2274 -0.7046
10 -9 3 -0.1046 -0.3060
10 -9 4 0.3195 -0.5967
10 -9 5 0.1882 0.7374
10 -9 6 0.7904 -0.4899
10 -9 7 -0.3367 0.0464
10 -9 8 -0.2822 0.2703
10 -9 9 -0.3104 0.1102
10 -9 10 -0.1920 0.2735
10 -9 11 -0.3586 0.2832
10 -9 12 0.6142 0.8130
10 -9 13 0.4751 0.0709
10 -9 14 0.5518 0.5015
10 -9 15 -0.4465 0.0973
10 -9 16 -0.0019 1.5756
10 -8 0 0.2520 0.1696
10 -8 1 0.6200 0.3271
10 -8 2 0.1988 -0.1973
10 -8 3 0.3955 0.2571
10 -8 4 -0.6921 0.2178
10 -8 5 -0.1456 0.5947
10 -8 6 -0.3611 0.2624
10 -8 7 -0.5147 -0.5840
10 -8 8 -0.9064 -0.2723
10 -8 9 -0.2372 -0.3282
10 -8 10 -0.8905 -0.7271
10 -8 11 -0.4107 0.7840
10 -8 12 -0.1824 0.1113
10 -8 13 -0.0329 1.0848
10 -8 14 0.1455 -0.4893
10 -8 15 -1.2483 0.5719
10 -8 16 0.0651 0.3413
10 -7 0 -0.2671 0.1198
10 -7 1 0.4236 -0.1148
10 -7 2 0.0657 -0.0120
10 -7 3 0.0199 -0.7142
10 -7 4 -0.1379 -0.5166
10 -7 5 -0.5026 -0.5063
10 -7 6 0.5078 -0.4927
10 -7 7 0.0887 -1.1338
10 -7 8 0.1133 -0.3598
10 -7 9 0.5076 -1.1733
10 -7 10 -0.7344 -0.4019
10 -7 11 -0.3510 -0.4049
10 -7 12 -0.9512 0.3980
10 -7 13 0.2109 0.0063
10 -7 14 -0.6717 -0.4788
10 -7 15 -0.3549 -0.3076
10 -7 16 -0.8089 0.2088
10 -6 0 0.4881 0.5926
10 -6 1 0.2619 0.3658
10 -6 2 0.7413 0.2134
10 -6 3 0.6003 0.2600
10 -6 4 0.5345 -0.4135
10 -6 5 0.2759 0.2559
10 -6 6 0.7312 -0.0563
10 -6 7 0.2778 -0.2740
10 -6 8 0.8905 -0.1330
10 -6 9 0.5130 -0.8155
10 -6 10 0.6093 -1.0952
10 -6 11 -0.3907 -0.6903
10 -6 12 0.4040 -0.1703
10 -6 13 0.1540 -0.2990
10 -6 14 0.7980 -0.2572
10 -6 15 -0.4390 -0.6899
10 -6 16 0.2741 0.3222
10 -5 0 -0.4652 0.1761
10 -5 1 -0.0490 0.4245
10 -5 2 -0.3223 0.4036
10 -5 3 0.4630 0.4058
10 -5 4 0.0132 0.1404
10 -5 5 0.1605 0.2270
10 -5 6 0.3148 -0.0203
10 -5 7 0.4917 0.3004
10 -5 8 0.7324 0.2080
10 -5 9 1.6095 0.4316
10 -5 10 0.6737 -0.4468
10 -5 11 0.3939 0.4694
10 -5 12 0.0348 0.2671
10 -5 13 0.1504 0.8931
10 -5 14 0.2412 -0.2064
10 -5 15 -0.2590 0.4096
10 -5 16 -0.0842 -0.2840
10 -4 0 0.1788 0.3495
10 -4 1 -0.0264 -0.1963
10 -4 2 -0.0825 0.6955
10 -4 3 -0.1499 0.3231
10 -4 4 -0.0306 0.3230
10 -4 5 0.1067 0.0681
10 -4 6 -0.0071 0.2356
10 -4 7 0.1587 0.1471
10 -4 8 0.0007 1.2163
10 -4 9 0.7572 0.4904
10 -4 10 0.1424 0.1706
10 -4 11 -0.2167 -0.1107
10 -4 12 -0.3612 0.0596
10 -4 13 0.1186 -0.0396
10 -4 14 -0.0454 0.0614
10 -4 15 0.2653 -0.3280
10 -3 0 0.0827 0.0710
10 -3 1 -0.5707 0.1334
10 -3 2 -0.5424 -0.2819
10 -3 3 -0.3768 -0.0547
10 -3 4 0.0011 -0.1072
10 -3 5 0.1844 -0.1505
10 -3 6 0.4233 0.0064
10 -3 7 -0.3343 0.1532
10 -3 8 -0.0798 0.7235
10 -3 9 0.3029 0.8444
10 -3 10 0.3670 -0.0395
10 -3 11 0.0112 0.2523
10 -3 12 0.1636 0.3813
10 -3 13 -0.2538 0.4652
10 -3 14 0.0876 0.6253
10 -3 15 -0.5377 0.3450
10 -2 0 0.2184 0.0688
10 -2 1 0.7134 -0.5153
10 -2 2 0.2164 -0.0003
10 -2 3 0.3230 -0.0672
10 -2 4 0.2721 0.3840
10 -2 5 0.3315 0.4197
10 -2 6 -0.0248 0.0522
10 -2 7 -0.2440 -0.0628
10 -2 8 -0.9785 0.3253
10 -2 9 0.0642 0.3530
10 -2 10 -0.2784 -0.1252
10 -2 11 -0.4854 0.0190
10 -2 12 -0.4754 -0.2590
10 -2 13 -0.8400 -0.1759
10 -2 14 -0.7795 -0.5011
10 -1 0 0.4741 1.3218
10 -1 1 -0.5639 0.6983
10 -1 2 -0.0603 0.4615
10 -1 3 -0.5240 0.2310
10 -1 4 -0.2086 0.2710
10 -1 5 0.1600 -0.0559
10 -1 6 0.4818 -0.0384
10 -1 7 0.2605 -0.7005
10 -1 8 0.2203 0.0251
10 -1 9 0.4581 0.1415
10 -1 10 0.5418 -0.2892
10 -1 11 0.2783 -0.0604
10 -1 12 0.3701 -0.4592
10 -1 13 0.1869 -0.7032
10 -1 14 0.5278 -0.1975
10 0 1 -0.5425 -0.2441
10 0 2 -0.3978 -0.6216
10 0 3 -0.0038 -0.2832
10 0 4 0.1980 0.3102
10 0 5 0.3078 0.6294
10 0 6 0.4359 0.7060
10 0 7 0.3037 0.7589
10 0 8 -0.4077 0.5397
10 0 9 0.1442 0.9636
10 0 10 -0.2041 0.2000
10 0 11 -0.0663 0.3907
10 0 12 0.4200 -0.1061
10 0 13 -0.1315 0.0300
10 1 0 0.2502 -0.3825
10 1 1 0.3551 -0.7597
10 1 2 0.4064 0.0592
10 1 3 -0.2266 0.0791
10 1 4 -0.3544 0.4597
10 1 5 -0.4907 0.2089
10 1 6 -0.7206 0.4296
10 1 7 -0.1608 -0.3475
10 1 8 -0.5897 0.0273
10 1 9 0.1445 -0.2378
10 1 10 0.0684 -0.2732
10 1 11 0.4706 0.2477
10 1 12 0.5264 -0.3195
10 1 13 0.4647 0.4482
10 2 0 0.8302 -0.1928
10 2 1 -0.0088 0.2791
10 2 2 0.1459 -0.2728
10 2 3 -0.2913 -0.1949
10 2 4 0.0032 -0.0051
10 2 5 -0.0526 -0.4365
10 2 6 0.1787 0.2469
10 2 7 0.2418 0.2064
10 2 8 0.3531 0.4894
10 2 9 0.3586 0.7115
10 2 10 -0.0483 0.8635
10 2 11 0.3279 0.9721
10 2 12 -0.1985 0.8941
10 3 0 -0.0793 -0.0044
10 3 1 0.4727 0.0162
10 3 2 0.2662 -0.1804
10 3 3 -0.2232 -0.0090
10 3 4 0.2646 0.2913
10 3 5 -0.3119 0.0738
10 3 6 -0.6121 0.2811
10 3 7 -0.6265 0.5337
10 3 8 -0.7541 0.4416
10 3 9 -0.9675 0.1342
10 3 10 -0.9999 0.4444
10 3 11 -1.0763 0.0964
10 4 0 0.4512 0.5055
10 4 1 0.2214 0.2197
10 4 2 0.2680 -0.2160
10 4 3 -0.1955 -0.0066
10 4 4 -0.1547 -0.2129
10 4 5 0.2046 -0.6032
10 4 6 -0.6069 -0.8193
10 4 7 -0.2865 -0.2240
10 4 8 -0.0007 -0.8040
10 4 9 -0.4855 -0.5616
10 4 10 -0.3116 -0.8930
10 5 0 -0.0492 0.2049
10 5 1 0.2525 0.4644
10 5 2 0.3796 0.0005
10 5 3 0.2107 -0.4212
10 5 4 0.5550 0.6181
10 5 5 1.0947 -0.6269
10 5 6 -0.0172 -0.0743
10 5 7 0.5983 0.2716
10 5 8 0.2492 -0.0888
10 5 9 0.6119 -0.3800
10 6 0 -0.3535 0.4442
10 6 1 -0.0067 0.3813
10 6 2 0.5713 0.3081
10 6 3 -0.3647 0.3520
10 6 4 0.5314 0.9374
10 6 5 0.2777 0.2665
10 6 6 -0.2286 0.1637
10 6 7 -0.5120 0.4655
10 6 8 0.5107 0.4729
10 6 9 -0.4228 -0.5291
10 7 0 0.0327 -0.0410
10 7 1 -0.4342 0.3848
10 7 2 0.1211 0.0898
10 7 3 -0.2465 0.1320
10 7 4 -0.4104 0.6193
10 7 5 0.6034 0.0136
10 7 6 -0.6838 -0.8285
10 7 7 -0.4033 0.6723
10 7 8 0.6007 -0.6433
10 8 0 -0.1296 -0.4494
10 8 1 0.0137 0.3314
10 8 2 0.2264 0.3270
10 8 3 -0.3233 -0.1293
10 8 4 -0.0783 1.0301
10 8 5 0.8656 -0.2867
10 8 6 -0.4813 -0.4531
10 9 0 0.1388 0.4943
10 9 1 -0.4180 -0.0870
10 9 2 -0.0825 0.4908
10 9 3 -0.5743 -0.1297
10 9 4 -0.3697 0.8535
10 9 5 0.7972 0.0223
10 10 0 0.8859 -0.3966
10 10 1 -0.7377 0.0381
10 10 2 0.4182 0.0829
10 10 3 -0.6467 -0.4698
10 10 4 -0.2551 1.0860
10 11 0 -0.0799 0.1119
10 11 1 0.0461 0.5385
10 11 2 -0.0558 -0.0316
10 11 3 -0.6858 -0.0481
10 12 0 -0.0805 0.7496
10 12 1 -0.6471 -0.5117
11 -18 5 -0.5073 -0.2387
11 -18 6 -0.1290 -0.3517
11 -18 7 -0.1012 -0.4008
11 -18 8 -0.4090 -0.0695
11 -18 9 0.6605 0.4913
11 -17 1 -0.5881 -0.1103
11 -17 2 -0.6001 -0.3451
11 -17 3 -0.4737 0.1373
11 -17 4 -0.0420 -0.7656
11 -17 5 -0.2013 -0.6507
11 -17 6 0.1259 -0.4479
11 -17 7 0.0459 -1.0591
11 -17 8 -0.4293 0.1291
11 -17 9 -0.0757 0.3022
11 -17 10 0.3355 0.1810
11 -17 11 -0.0343 -0.0846
11 -17 12 0.0005 -0.7630
11 -16 0 -0.1355 -0.0236
11 -16 1 0.3678 -0.4572
11 -16 2 -0.3016 -0.5790
11 -16 3 0.4610 -0.4491
11 -16 4 0.4624 -0.4960
11 -16 5 0.5928 -0.4552
11 -16 6 1.0248 -0.4716
11 -16 7 0.4441 -0.4235
11 -16 8 0.0934 -0.5693
11 -16 9 -0.0816 0.5840
11 -16 10 0.4078 0.0875
11 -16 11 0.6991 -0.1095
11 -16 12 0.2155 -0.3617
11 -16 13 0.2798 -0.2180
11 -15 0 -0.1129 0.3259
11 -15 1 0.2649 -0.1513
11 -15 2 0.5459 0.0008
11 -15 3 0.1670 -0.1790
11 -15 4 0.5912 0.2211
11 -15 5 0.7192 0.1593
11 -15 6 0.3491 0.3411
11 -15 7 1.1292 -0.0978
11 -15 8 -0.5786 -0.2541
11 -15 9 -0.1015 0.3107
11 -15 10 0.0713 0.4852
11 -15 11 0.2638 -0.0292
11 -15 12 0.3820 -0.1101
11 -15 13 -0.3087 -0.0393
11 -15 14 0.4021 0.2805
11 -14 0 -0.0949 -0.0918
11 -14 1 0.0065 0.4346
11 -14 2 0.6186 -0.2266
11 -14 3 0.2713 0.0863
11 -14 4 0.5846 0.3302
11 -14 5 0.3035 0.0494
11 -14 6 0.6964 0.9614
11 -14 7 0.5025 -0.2675
11 -14 8 0.4399 -0.2092
11 -14 9 -0.5218 -0.1566
11 -14 10 0.4418 0.3184
11 -14 11 0.5315 0.0187
11 -14 12 0.1104 -0.2118
11 -14 13 0.1896 0.3859
11 -14 14 -0.2494 0.1592
11 -13 0 -0.4690 -0.3498
11 -13 1 0.1451 0.7116
11 -13 2 0.3471 0.5152
11 -13 3 0.1904 0.6110
11 -13 4 0.2577 0.6877
11 -13 5 -0.2263 0.9611
11 -13 6 -0.1247 0.4833
11 -13 7 0.4203 1.1809
11 -13 8 0.2780 -0.8068
11 -13 9 -0.3053 0.5674
11 -13 10 0.3864 0.4219
11 -13 11 0.2300 0.0607
11 -13 12 0.0210 0.3216
11 -13 13 -0.3845 -0.4086
11 -13 14 -0.3338 0.6784
11 -13 15 0.4003 -0.6731
11 -12 0 -0.5638 -0.1362
11 -12 1 -0.6310 0.1427
11 -12 2 -0.3204 0.4108
11 -12 3 -0.4052 0.2556
11 -12 4 -0.6327 0.2807
11 -12 5 -0.0601 -0.3113
11 -12 6 -1.2046 0.4938
11 -12 7 0.8717 0.1952
11 -12 8 -0.1355 -0.0478
11 -12 9 0.0400 0.1642
11 -12 10 0.0956 0.5033
11 -12 11 0.2407 0.2269
11 -12 12 0.2113 -0.4708
11 -12 13 -0.4123 0.1083
11 -12 14 0.3804 -0.0105
11 -12 15 0.2121 0.5999
11 -11 0 0.3651 -0.7000
11 -11 1 -0.4508 -0.1724
11 -11 2 -0.0961 0.1657
11 -11 3 -0.2612 -0.0302
11 -11 4 0.2550 0.5519
11 -11 5 -0.3723 -0.5174
11 -11 6 -0.1476 0.5578
11 -11 7 -0.4577 0.5207
11 -11 8 0.4270 0.2568
11 -11 9 -0.8002 0.1940
11 -11 10 0.0559 0.8346
11 -11 11 0.4109 -0.1495
11 -11 12 -0.2661 0.1113
11 -11 13 0.2819 -0.2193
11 -11 14 -1.0430 0.3956
11 -11 15 0.7650 0.6504
11 -10 0 0.0740 -0.4188
11 -10 1 -0.5247 -0.2354
11 -10 2 -0.5081 -0.0876
11 -10 3 -0.9324 0.1376
11 -10 4 -0.2768 -0.2239
11 -10 5 -0.1892 -0.1904
11 -10 6 -0.8551 -0.9915
11 -10 7 -0.1181 0.5998
11 -10 8 -0.0802 -0.8068
11 -10 9 -0.6953 0.3943
11 -10 10 0.3515 0.4140
11 -10 11 -0.2153 0.0678
11 -10 12 0.5392 0.1343
11 -10 13 -0.6143 -0.8549
11 -10 14 -0.2385 0.4569
11 -10 15 0.2305 -0.3480
11 -9 0 0.6343 -0.5834
11 -9 1 0.1058 -0.7889
11 -9 2 -0.0830 -0.8622
11 -9 3 0.1296 -0.5439
11 -9 4 0.1048 0.0784
11 -9 5 1.1757 -0.6257
11 -9 6 -0.2118 0.0883
11 -9 7 0.4983 0.1809
11 -9 8 -0.3406 0.0893
11 -9 9 -0.5359 0.4270
11 -9 10 -0.5485 0.3266
11 -9 11 0.1588 0.4247
11 -9 12 0.2083 -0.6361
11 -9 13 0.2938 -0.2061
11 -9 14 0.0667 -0.4487
11 -9 15 0.6866 1.0321
11 -8 0 0.6444 0.2653
11 -8 1 0.5131 -0.1532
11 -8 2 0.1294 0.0277
11 -8 3 -0.4078 -0.1563
11 -8 4 -0.0113 0.8383
11 -8 5 -0.2872 0.1909
11 -8 6 -0.3609 0.1090
11 -8 7 -0.7994 -0.0191
11 -8 8 -0.5391 -0.4717
11 -8 9 -1.0390 -0.6399
11 -8 10 -0.3840 0.4137
11 -8 11 0.3114 -0.2207
11 -8 12 0.3529 0.7395
11 -8 13 0.7261 -0.1566
11 -8 14 -0.7793 1.0846
11 -8 15 0.6058 1.1105
11 -7 0 0.3885 0.1072
11 -7 1 0.0963 -0.5151
11 -7 2 0.4002 -0.7743
11 -7 3 -0.2819 -0.6472
11 -7 4 -0.2622 -0.5426
11 -7 5 0.1527 -0.3530
11 -7 6 -0.1750 -0.9203
11 -7 7 0.1034 -0.5413
11 -7 8 0.2135 -1.2123
11 -7 9 -0.7916 -0.5526
11 -7 10 -0.1251 -0.1309
11 -7 11 -0.8278 0.2287
11 -7 12 0.0076 0.2791
11 -7 13 -0.9415 -0.4724
11 -7 14 -0.8755 0.1169
11 -7 15 -0.8523 -0.0461
11 -6 0 0.7522 0.1705
11 -6 1 0.8638 0.4774
11 -6 2 0.8283 0.0302
11 -6 3 0.6726 -0.2115
11 -6 4 0.2710 0.1849
11 -6 5 0.5736 -0.1593
11 -6 6 0.3088 -0.1689
11 -6 7 0.6953 -0.2267
11 -6 8 0.4375 -1.0594
11 -6 9 0.1848 -0.8719
11 -6 10 -0.1698 -0.8863
11 -6 11 0.2893 -0.4521
11 -6 12 0.4263 -0.6674
11 -6 13 0.6071 -0.5925
11 -6 14 0.0339 -0.6685
11 -6 15 0.4712 0.4589
11 -5 0 -0.3550 0.5184
11 -5 1 -0.0444 0.4015
11 -5 2 0.3144 0.4243
11 -5 3 0.0476 0.1939
11 -5 4 0.2245 0.1978
11 -5 5 0.1277 0.1313
11 -5 6 0.2035 0.1244
11 -5 7 0.6795 0.0488
11 -5 8 1.0158 -0.1406
11 -5 9 0.6600 -0.5948
11 -5 10 0.5400 0.1837
11 -5 11 0.4495 0.2056
11 -5 12 0.3508 0.6306
11 -5 13 0.4024 0.1206
11 -5 14 -0.5769 0.3599
11 -4 0 0.1730 -0.0970
11 -4 1 0.0308 0.4336
11 -4 2 -0.1068 0.3636
11 -4 3 -0.0038 0.4902
11 -4 4 -0.2289 0.1511
11 -4 5 -0.0501 -0.0700
11 -4 6 -0.0351 -0.0810
11 -4 7 0.2229 0.3484
11 -4 8 0.9295 -0.0251
11 -4 9 0.4080 -0.1001
11 -4 10 0.2052 -0.0434
11 -4 11 0.1063 -0.0220
11 -4 12 0.1555 0.0986
11 -4 13 0.3246 -0.4124
11 -4 14 0.1512 -0.3438
11 -3 0 -0.2669 0.1154
11 -3 1 -0.4608 -0.2368
11 -3 2 -0.5876 0.0056
11 -3 3 -0.4355 -0.3982
11 -3 4 0.1909 -0.2092
11 -3 5 0.3674 -0.4178
11 -3 6 0.2597 -0.1054
11 -3 7 0.4190 0.5801
11 -3 8 0.6925 0.7746
11 -3 9 0.5474 0.2260
11 -3 10 0.2539 0.6758
11 -3 11 0.1604 0.4525
11 -3 12 0.2364 0.8392
11 -3 13 0.3110 0.7510
11 -3 14 -0.2114 0.5275
11 -2 0 0.8493 -0.4467
11 -2 1 0.2753 -0.2703
11 -2 2 0.5235 -0.6247
11 -2 3 0.1900 0.2745
11 -2 4 0.5195 0.1378
11 -2 5 0.2772 0.3022
11 -2 6 -0.1092 -0.0054
11 -2 7 -0.8760 0.4152
11 -2 8 0.0163 0.3362
11 -2 9 -0.6122 -0.1244
11 -2 10 -0.3797 -0.1579
11 -2 11 -0.6524 -0.1052
11 -2 12 -0.8229 -0.0130
11 -2 13 -0.4940 -0.2073
11 -1 0 -0.0138 0.7961
11 -1 1 0.6106 0.6919
11 -1 2 -0.5024 0.2022
11 -1 3 -0.0520 0.2276
11 -1 4 -0.2404 0.0999
11 -1 5 0.5201 -0.1774
11 -1 10 0.5512 -0.2541
11 -1 11 0.5884 -0.4191
11 -1 12 0.2233 -0.1242
11 -1 13 0.7053 -0.2341
11 0 0 -0.6676 0.7075
11 0 1 -0.5094 -0.5717
11 0 2 -0.0419 -0.1787
11 0 3 -0.0771 -0.3740
11 0 4 0.3806 0.3975
11 0 5 1.0244 0.5427
11 0 6 0.7792 0.5702
11 0 7 0.3069 0.7283
11 0 8 0.4220 1.5009
11 0 9 0.1746 0.5916
11 0 10 0.1190 0.8192
11 0 11 -0.0706 0.1329
11 0 12 -0.2958 0.4687
11 1 0 0.2598 -0.8114
11 1 1 0.1197 -0.0612
11 1 2 0.3243 -0.3907
11 1 3 -0.0512 0.2181
11 1 4 -0.3362 0.5537
11 1 5 -0.2979 0.8336
11 1 6 -0.0808 0.2098
11 1 7 -1.0641 0.2825
11 1 8 -0.1770 0.1939
11 1 9 -0.3173 -0.0126
11 1 10 0.2462 -0.1604
11 1 11 0.0907 -0.5188
11 2 0 0.0443 -0.0286
11 2 1 0.6041 -0.0986
11 2 2 -0.0367 -0.0257
11 2 3 -0.0156 -0.2149
11 2 4 -0.3659 -0.2438
11 2 5 -0.0731 0.4135
11 2 6 0.2459 -0.3992
11 2 7 -0.0238 0.1432
11 2 8 0.1956 0.2985
11 2 9 0.3889 0.5801
11 2 10 0.7040 0.5556
11 2 11 -0.1813 0.3602
11 3 0 0.5394 0.4555
11 3 1 0.0919 -0.1809
11 3 2 0.2471 0.0632
11 3 3 0.4038 -0.0761
11 3 4 -0.4184 -0.0697
11 3 5 0.0953 0.5049
11 3 6 -0.2316 0.2360
11 3 7 -0.3261 0.2405
11 3 8 -0.6628 0.4844
11 3 9 -0.4584 0.8925
11 3 10 -0.3597 0.1312
11 4 0 0.3457 -0.0091
11 4 1 0.2392 0.1925
11 4 2 0.0621 0.2352
11 4 3 0.0830 -0.2464
11 4 4 -0.2407 -0.0710
11 4 5 -0.5443 -0.4238
11 4 6 -0.0346 -0.0382
11 4 7 -0.2912 -0.8017
11 4 8 -0.7810 -0.1371
11 4 9 -0.1230 -0.1626
11 5 0 -0.0053 0.5341
11 5 1 0.1470 -0.0909
11 5 2 0.1697 -0.0228
11 5 3 0.2417 -0.0469
11 5 4 0.6232 -0.8516
11 5 5 -0.0139 -0.0201
11 5 6 0.9161 -0.1983
11 5 7 0.2736 -0.4254
11 5 8 0.1724 -0.0787
11 6 0 0.3282 0.1989
11 6 1 0.0462 0.2863
11 6 2 0.2315 0.0934
11 6 3 0.7355 0.4719
11 6 4 0.3768 0.0386
11 6 5 0.2695 0.4159
11 6 6 0.1592 0.7184
11 6 7 0.3905 0.1990
11 7 0 -0.6139 -0.1299
11 7 1 0.3215 0.2938
11 7 2 -0.1890 0.0639
11 7 3 0.1357 0.4611
11 7 4 0.4896 0.0363
11 7 5 -0.7111 -0.0844
11 7 6 0.0260 0.6405
11 8 0 0.1501 0.3895
11 8 1 0.4039 -0.1840
11 8 2 0.2326 0.3507
11 8 3 0.3983 0.7349
11 8 4 0.5678 -0.1072
11 8 5 -0.2757 0.0422
11 9 0 0.2388 0.0063
11 9 1 -0.3092 1.1478
11 9 2 -0.1332 0.3040
11 9 3 -0.4407 1.0399
11 9 4 0.5091 0.2648
11 10 0 -1.2839 -0.2020
11 10 1 0.3092 0.2066
11 10 2 -0.9297 -0.4321
11 11 0 0.3828 0.5444
12 -17 5 -0.0488 -0.6053
12 -17 6 -0.1777 -1.1033
12 -17 7 -0.7009 -0.3763
12 -16 1 -0.1244 -0.7266
12 -16 2 0.0968 -0.5101
12 -16 3 -0.1892 -0.7043
12 -16 4 0.3818 -0.3752
12 -16 5 0.7111 -0.4986
12 -16 6 0.4924 -0.9154
12 -16 7 0.0697 -0.7021
12 -16 8 -0.3460 0.3477
12 -16 9 0.5195 -0.0055
12 -16 10 0.1014 -0.1089
12 -15 0 0.4169 0.0986
12 -15 1 0.3130 -0.0694
12 -15 2 0.1673 -0.5251
12 -15 3 0.1984 0.0656
12 -15 4 0.2635 -0.1381
12 -15 5 0.6238 0.1035
12 -15 6 1.1323 -0.5016
12 -15 7 -0.4279 -0.8614
12 -15 8 0.2123 0.3599
12 -15 9 0.1227 -0.0331
12 -15 10 0.3894 -0.2926
12 -15 11 -0.0375 -0.1590
12 -15 12 -0.0551 -0.0343
12 -14 0 -0.1547 0.1993
12 -14 1 0.6980 -0.1048
12 -14 2 0.0540 -0.2293
12 -14 3 0.5234 -0.1859
12 -14 4 0.3686 0.0373
12 -14 5 0.9779 0.7572
12 -14 6 1.3100 -0.4249
12 -14 7 0.4260 0.0623
12 -14 8 -0.1320 -0.0024
12 -14 9 0.7166 0.7049
12 -14 10 0.3308 -0.4971
12 -14 11 -0.0433 -0.0897
12 -14 12 0.1794 0.2072
12 -13 0 -0.1029 0.8608
12 -13 1 0.3534 0.1125
12 -13 2 0.2995 0.3953
12 -13 3 0.2176 0.4955
12 -13 4 -0.1088 0.8035
12 -13 5 0.2767 1.1567
12 -13 6 0.3471 1.0456
12 -13 7 0.1261 -0.5661
12 -13 8 -0.8712 0.9792
12 -13 9 0.7445 0.0617
12 -13 10 0.1231 -0.1671
12 -13 11 0.1910 -0.0455
12 -13 12 -0.0538 -0.1312
12 -13 13 -0.0863 0.6491
12 -12 0 -0.3358 0.0244
12 -12 1 -0.2550 0.2429
12 -12 2 -0.2853 -0.0572
12 -12 3 -0.2612 0.1306
12 -12 4 -0.3739 0.0412
12 -12 5 -0.8678 0.5032
12 -12 6 0.9370 0.2586
12 -12 7 -0.6422 -0.6036
12 -12 8 0.2737 0.4436
12 -12 9 0.2459 0.4381
12 -12 10 0.7267 0.1679
12 -12 11 0.0647 -0.1931
12 -12 12 -0.3320 0.2357
12 -12 13 0.0971 0.0121
12 -11 0 -0.3780 -0.1926
12 -11 1 0.3455 0.0331
12 -11 2 -0.0058 0.1980
12 -11 3 0.1386 0.5098
12 -11 4 -0.2021 -0.0756
12 -11 5 -0.3756 1.0984
12 -11 6 0.0055 0.1889
12 -11 7 -0.0171 0.3950
12 -11 8 -0.9712 0.2696
12 -11 9 0.2066 1.1445
12 -11 10 0.1988 -0.2183
12 -11 11 -0.1712 0.1286
12 -11 12 0.3349 -0.3264
12 -11 13 -0.5892 0.1625
12 -11 14 0.9902 0.6081
12 -10 0 -0.3728 0.1482
12 -10 1 -0.5564 0.0915
12 -10 2 -0.9210 0.1006
12 -10 3 -0.6220 0.2239
12 -10 4 -0.9938 -0.2887
12 -10 5 -0.8373 -0.4976
12 -10 6 -0.4292 0.0978
12 -10 7 -0.2422 -1.2937
12 -10 8 -0.8855 0.3464
12 -10 9 0.4385 0.1742
12 -10 10 -0.0515 0.2007
12 -10 11 0.5771 0.3931
12 -10 12 -0.4396 -0.3710
12 -10 13 -0.4789 0.8548
12 -10 14 -0.1468 -0.0158
12 -9 0 -0.0822 -0.8558
12 -9 1 0.1283 -0.8270
12 -9 2 -0.3904 -0.6983
12 -9 3 0.0221 -0.5283
12 -9 4 0.5976 -0.6752
12 -9 5 0.0044 -0.3750
12 -9 6 1.1071 -0.1190
12 -9 7 -0.0650 -0.2372
12 -9 8 -0.1576 0.5486
12 -9 9 -0.3861 0.6152
12 -9 10 -0.2321 0.6428
12 -9 11 -0.1624 -0.3057
12 -9 12 -0.3694 -0.4530
12 -9 13 -0.3164 -0.8580
12 -9 14 0.2284 0.0791
12 -8 0 0.5680 0.1855
12 -8 1 0.1877 -0.2975
12 -8 2 -0.1124 -0.1538
12 -8 3 -0.2049 0.3927
12 -8 4 0.0301 0.1001
12 -8 5 -0.1027 0.5752
12 -8 6 -0.2963 0.2339
12 -8 7 -0.5708 -0.0333
12 -8 8 -1.1863 -0.0916
12 -8 9 -0.7558 0.1812
12 -8 10 -0.1828 -0.2442
12 -8 11 0.2392 0.1252
12 -8 12 0.9011 -0.4987
12 -8 13 -0.1416 0.4400
12 -8 14 1.0971 1.1047
12 -7 0 0.1592 -0.4494
12 -7 1 0.1873 -0.4905
12 -7 2 -0.2011 -1.0427
12 -7 3 -0.1843 -0.4487
12 -7 4 -0.1175 -0.3325
12 -7 5 -0.2238 -0.4906
12 -7 6 -0.0978 -0.4556
12 -7 7 -0.3554 -1.0628
12 -7 8 -0.7149 -0.7195
12 -7 9 -0.3282 -0.4177
12 -7 10 -0.6160 -0.0822
12 -7 11 0.0934 0.3823
12 -7 12 -0.4459 -0.3515
12 -7 13 -0.9655 0.3591
12 -6 0 0.4396 0.2248
12 -6 1 1.1428 -0.1857
12 -6 2 0.5655 -0.2835
12 -6 3 0.4312 -0.0353
12 -6 4 0.4186 -0.1081
12 -6 5 0.3387 -0.0293
12 -6 6 0.5130 -0.4430
12 -6 7 0.3710 -0.7863
12 -6 8 0.1085 -0.7529
12 -6 9 -0.0152 -0.8045
12 -6 10 -0.1221 -0.4120
12 -6 11 0.3606 -0.3904
12 -6 12 0.3480 -0.8466
12 -6 13 0.1080 -0.6616
12 -5 0 0.1976 0.5360
12 -5 1 0.3023 0.1929
12 -5 2 0.2644 0.2855
12 -5 3 0.2479 0.2111
12 -5 4 -0.0206 0.4162
12 -5 5 0.2443 0.2363
12 -5 6 0.2313 0.2077
12 -5 7 0.3998 -0.1590
12 -5 8 0.2597 -0.3689
12 -5 9 0.1536 -0.3289
12 -5 10 -0.0385 -0.0565
12 -5 11 0.3898 0.2113
12 -5 12 0.3799 0.0100
12 -5 13 -0.2493 -0.0178
12 -4 0 0.1569 0.1639
12 -4 1 -0.0518 0.4062
12 -4 2 0.0048 0.5398
12 -4 3 -0.5372 0.2818
12 -4 4 -0.3008 0.2197
12 -4 5 -0.5630 -0.1914
12 -4 6 -0.1157 -0.1905
12 -4 7 0.2351 -0.5053
12 -4 8 0.4336 -0.6218
12 -4 9 0.2958 -0.8025
12 -4 10 0.3084 -0.3741
12 -4 11 0.2771 -0.1749
12 -4 12 0.8027 -0.4917
12 -4 13 -0.0030 -0.5409
12 -3 0 -0.2663 -0.2088
12 -3 1 -0.5694 -0.0007
12 -3 2 -0.6905 -0.5194
12 -3 3 -0.3546 -0.2197
12 -3 4 -0.0040 -0.8742
12 -3 5 0.2903 -0.4701
12 -3 6 0.4964 -0.2783
12 -3 7 0.8310 0.3527
12 -3 8 1.0380 0.0241
12 -3 9 0.5790 0.5079
12 -3 10 0.4359 0.2335
12 -3 11 0.4382 1.0996
12 -3 12 0.6435 0.4248
12 -2 0 0.3245 -0.3627
12 -2 1 0.5665 -0.8134
12 -2 2 -0.0589 -0.2653
12 -2 3 0.6498 -0.2710
12 -2 4 0.3619 0.1690
12 -2 5 0.3669 -0.1446
12 -2 6 -0.5923 0.3211
12 -2 7 0.0531 0.4440
12 -2 8 -0.5998 -0.0742
12 -2 9 -0.0974 -0.1586
12 -2 10 -0.8676 -0.2026
12 -2 11 -0.3863 0.0891
12 -2 12 -0.2922 -0.0074
12 -1 0 0.8474 0.7115
12 -1 1 0.0143 -0.1344
12 -1 2 0.1760 0.2636
12 -1 3 -0.3695 0.1224
12 -1 4 0.4352 0.0604
12 -1 5 0.0489 -1.0226
12 -1 6 0.0332 -0.4714
12 -1 7 0.5918 -0.8791
12 -1 8 0.9682 -0.4261
12 -1 9 0.8097 -0.8119
12 -1 10 0.7616 -0.3248
12 -1 11 0.3151 -0.0407
12 0 0 -0.0385 -0.0374
12 0 1 -0.1362 0.1265
12 1 0 -0.3905 -0.1465
12 1 1 0.5729 -0.5081
12 1 2 -0.1311 -0.3858
12 1 3 -0.0560 0.3475
12 1 4 0.4011 0.6636
12 1 5 0.3499 0.4632
12 1 6 -0.4856 0.5475
12 1 7 0.0014 0.9057
12 1 8 -0.4515 0.3619
12 2 0 0.6371 0.1349
12 2 1 0.3983 -0.2374
12 2 2 0.1341 -0.3455
12 2 3 -0.4037 0.0665
12 2 4 -0.0878 0.4823
12 2 5 0.1321 -0.3009
12 2 6 -0.5790 0.2271
12 2 7 0.0031 0.0029
12 2 8 0.0409 0.2128
12 2 9 0.3895 -0.0492
12 3 0 0.2253 0.0452
12 3 1 0.5152 0.2561
12 3 2 0.2865 -0.4901
12 3 3 -0.3078 -0.1113
12 3 4 0.4232 0.4214
12 3 5 -0.0960 -0.2581
12 3 6 0.0313 0.2086
12 3 7 -0.2651 0.2059
12 3 8 0.1986 0.4872
12 4 0 -0.1787 0.4817
12 4 1 0.4670 0.1828
12 4 2 0.1807 -0.1526
12 4 3 -0.3663 0.2751
12 4 4 -0.1477 -0.0310
12 4 5 -0.2001 0.1589
12 4 6 -0.4029 -0.5443
12 4 7 -0.4474 0.2599
12 5 0 0.0668 0.0419
12 5 1 0.0215 0.1215
12 5 2 0.0662 -0.5304
12 5 3 -0.0202 -0.5348
12 5 4 -0.1139 -0.3498
12 5 5 0.6560 -0.7357
12 5 6 0.0647 -0.4897
12 6 0 -0.1774 0.0565
12 6 1 0.8636 0.1246
12 6 2 0.3824 -0.1056
12 6 3 0.6020 -0.0900
12 6 4 0.6756 0.1744
12 6 5 0.5172 0.3726
12 7 0 0.0136 0.8290
12 7 1 -0.1098 -0.2772
12 7 2 0.1725 0.4289
12 7 3 0.2549 -0.0958
12 7 4 -0.2957 0.1314
12 8 0 0.6399 -0.6044
12 8 1 0.3379 0.1927
12 8 2 0.7881 -0.1437
12 8 3 0.6305 0.0243
12 9 0 -0.1335 1.1615
12 9 1 0.8588 0.5975
12 10 0 0.0098 0.8329
13 -15 2 -0.2232 -0.1001
13 -15 3 0.0139 -0.1724
13 -15 4 0.4112 0.1612
13 -15 5 0.7441 -0.8430
13 -15 6 -0.3039 -1.0083
13 -15 7 0.2282 0.0703
13 -15 8 0.1790 -0.7793
13 -14 0 0.5496 0.0653
13 -14 1 0.0195 -0.4858
13 -14 2 0.2679 -0.1957
13 -14 3 0.0001 -0.0278
13 -14 4 0.9975 0.3077
13 -14 5 1.4206 -0.5555
13 -14 6 0.5296 -0.1899
13 -14 7 0.7138 0.0628
13 -14 8 0.8687 0.5747
13 -14 9 0.3767 -0.6063
13 -14 10 -0.1775 0.4562
13 -13 0 0.5862 0.0134
13 -13 1 0.0108 0.2673
13 -13 2 0.0149 0.1384
13 -13 3 -0.0246 0.6197
13 -13 4 0.3785 1.1842
13 -13 6 0.1119 0.1671
13 -13 7 -0.7521 1.1845
13 -13 8 0.8215 0.1646
13 -13 9 -0.5678 -0.2328
13 -13 10 0.2335 -0.0926
13 -13 11 0.0237 -0.2840
13 -12 0 -0.2929 -0.0501
13 -12 1 -0.2350 -0.3335
13 -12 2 -0.2733 -0.0385
13 -12 3 -0.4810 -0.1065
13 -12 4 -0.2572 0.6242
13 -12 5 0.5771 0.2325
13 -12 6 -0.6640 -0.5892
13 -12 7 0.1541 0.7131
13 -12 8 0.2738 -0.1613
13 -12 9 0.7456 0.0828
13 -12 10 0.1614 -0.1219
13 -12 11 0.2553 0.4040
13 -11 0 0.5740 -0.1105
13 -11 1 0.0361 -0.1064
13 -11 2 0.4327 0.1976
13 -11 3 0.0087 0.3917
13 -11 4 -0.1546 1.0799
13 -11 5 0.3991 0.4408
13 -11 6 -0.4505 0.5095
13 -11 7 -0.5548 0.5113
13 -11 8 0.1513 1.1466
13 -11 9 -0.0137 -0.0985
13 -11 10 -0.2016 0.5467
13 -11 11 0.1920 -0.2711
13 -11 12 -0.5205 0.0001
13 -10 0 -0.1658 -0.0074
13 -10 1 -0.5406 0.2778
13 -10 2 -0.8153 0.5594
13 -10 3 -0.9609 0.0926
13 -10 4 -1.1237 0.3726
13 -10 5 -0.7825 -0.1532
13 -10 6 -0.7768 -0.9121
13 -10 7 -1.1334 0.0963
13 -10 8 0.1845 -0.2480
13 -10 9 -0.2833 0.0278
13 -10 10 0.5451 0.2081
13 -10 11 -0.0433 -0.2569
13 -10 12 -0.2475 0.7186
13 -9 0 0.0885 -0.6117
13 -9 1 -0.6642 -0.9091
13 -9 2 -0.2120 -0.3270
13 -9 3 -0.3408 -0.7633
13 -9 4 -0.0281 -0.6447
13 -9 5 0.6545 -0.6755
13 -9 6 0.1379 -0.8187
13 -9 7 0.3748 0.1189
13 -9 8 0.1161 0.3080
13 -9 9 0.0565 0.6875
13 -9 10 0.0677 0.3619
13 -9 11 -0.3762 -0.1404
13 -9 12 -0.6457 -0.3944
13 -8 0 0.6765 -0.5466
13 -8 1 -0.2104 -0.1231
13 -8 2 -0.2061 -0.1688
13 -8 3 0.0996 0.1289
13 -8 4 0.1834 0.1815
13 -8 5 0.3513 0.2179
13 -8 6 -0.0619 0.3531
13 -8 7 -0.5780 0.5231
13 -8 8 -0.6781 0.5113
13 -8 9 -0.7979 0.4656
13 -8 10 -0.1095 0.2405
13 -8 11 0.2175 -0.5176
13 -8 12 -0.1425 -0.2601
13 -7 0 0.1262 -0.2807
13 -7 1 -0.0103 -0.9103
13 -7 2 -0.5317 -0.2942
13 -7 3 0.0307 -0.2876
13 -7 4 -0.1267 -0.0693
13 -7 5 -0.1658 -0.1303
13 -7 6 -0.6930 -0.3689
13 -7 7 -0.7398 -0.4009
13 -7 8 -1.0326 -0.6869
13 -7 9 -0.8381 -0.1830
13 -7 10 -0.0992 -0.0064
13 -7 11 0.0353 -0.4515
13 -7 12 -0.6187 0.0094
13 -6 0 0.9283 -0.0654
13 -6 1 0.1451 -0.7515
13 -6 2 0.3693 -0.1062
13 -6 3 0.1968 -0.1360
13 -6 4 0.3860 0.0412
13 -6 5 0.2005 -0.5273
13 -6 6 0.1459 -0.3859
13 -6 7 0.3004 -0.9349
13 -6 8 -0.0367 -0.8059
13 -6 9 -0.1662 -0.3414
13 -6 10 0.3738 0.1459
13 -6 11 0.3665 -0.6203
13 -5 0 0.5942 -0.2110
13 -5 1 0.3129 0.0913
13 -5 2 0.3157 -0.0122
13 -5 3 0.0624 0.6486
13 -5 4 0.4914 0.3597
13 -5 5 -0.0786 0.3730
13 -5 6 0.3117 0.3612
13 -5 7 0.1197 0.0240
13 -5 8 -0.1815 -0.2938
13 -5 9 -0.8325 0.1544
13 -5 10 -0.0200 0.2703
13 -5 11 -0.2426 -0.1831
13 -4 0 0.1089 0.2865
13 -4 1 0.2146 0.3915
13 -4 2 -0.6251 0.4445
13 -4 3 -0.4408 0.7584
13 -4 4 -0.8088 0.0693
13 -4 5 -0.7443 0.0594
13 -4 6 -0.6068 -0.2946
13 -4 7 0.0277 -0.6098
13 -4 8 -0.3011 -1.4283
13 -4 9 -0.2672 -0.6941
13 -4 10 0.0856 -0.8154
13 -4 11 0.7403 -0.5786
13 -3 0 -0.2385 0.0457
13 -3 1 -0.6390 -0.4545
13 -3 2 -0.8827 -0.1431
13 -3 3 -0.5591 -0.7628
13 -3 4 -0.3076 -0.6958
13 -3 5 -0.0631 -0.9720
13 -3 6 0.2915 -0.0868
13 -3 7 1.1577 -0.4985
13 -3 8 0.5182 -0.2608
13 -3 9 0.6594 -0.2366
13 -3 10 0.3400 0.7057
13 -2 0 0.4996 -0.5281
13 -2 1 -0.2137 -0.6502
13 -2 2 0.2690 -0.5883
13 -2 3 0.1943 -0.3461
13 -2 4 0.6439 -0.4928
13 -2 5 -0.3139 -0.1536
13 -2 6 0.1507 0.4823
13 -2 7 -0.2330 -0.0750
13 -2 8 0.1161 -0.0707
13 -2 9 -0.7545 -0.4981
13 -2 10 -0.0273 0.1251
13 -1 0 0.4294 -0.3368
13 -1 1 0.2214 -0.0868
13 -1 2 -0.0498 -0.1059
13 -1 3 0.3926 0.2504
13 -1 4 0.0974 -0.6470
13 -1 5 -0.3522 -0.3747
13 -1 6 0.0555 -0.7986
13 -1 7 0.2874 -0.4735
13 -1 8 0.7711 -1.1453
13 -1 9 0.5715 -0.4182
13 0 0 0.1355 0.1548
13 0 1 0.0356 -0.4078
13 0 2 -0.3893 0.1518
13 0 3 0.4633 -0.0611
13 0 4 0.3750 -0.6212
13 0 5 0.6932 -0.4258
13 0 6 0.6868 -0.2378
13 0 7 1.2481 0.1135
13 0 8 0.7678 0.4287
13 0 9 0.8205 0.2594
13 3 0 0.6035 0.3643
13 3 1 0.3102 -0.5747
13 3 2 -0.1566 -0.1937
13 3 3 0.3284 -0.0742
13 3 4 -0.0994 -0.3697
13 3 5 0.3439 0.3523
13 3 6 0.1404 -0.4022
13 4 0 0.6058 0.4856
13 4 1 0.0871 -0.0469
13 4 2 0.0178 0.2785
13 4 3 0.0575 0.1193
13 4 4 -0.4867 0.4564
13 4 5 -0.1730 0.1717
13 5 0 -0.2529 -0.0155
13 5 1 -0.0253 -0.4525
13 5 2 -0.4224 -0.3448
13 5 3 -0.2587 -0.7399
13 5 4 -0.3413 -0.7668
13 6 0 0.8766 0.1422
13 6 1 0.2662 -0.6081
13 6 3 0.6550 -0.6416
13 7 0 0.2415 -0.1965
13 7 1 -0.1515 0.8099
13 7 2 0.4104 -0.1433
13 8 0 -0.2325 -0.2768
14 -13 1 0.0961 0.1818
14 -13 2 -0.1567 0.4354
14 -13 3 0.1338 0.7583
14 -13 4 0.8022 0.5095
14 -13 5 0.1528 0.5169
14 -13 6 0.1855 1.1111
14 -13 7 0.7467 0.3589
14 -12 0 -0.3488 -0.0243
14 -12 1 -0.3661 -0.1068
14 -12 2 -0.4569 -0.3872
14 -12 3 -0.1731 0.5064
14 -12 4 0.2586 -0.0384
14 -12 5 -0.3412 0.0393
14 -12 6 0.0668 0.6979
14 -12 7 0.2417 -0.4541
14 -12 8 0.0922 -0.0718
14 -11 0 -0.1017 -0.2686
14 -11 1 0.5762 -0.0176
14 -11 2 0.1016 0.0823
14 -11 3 0.3485 0.6102
14 -11 4 0.4068 0.6991
14 -11 5 -0.2572 0.5459
14 -11 6 0.0043 0.8859
14 -11 7 0.2094 0.6554
14 -11 8 -0.0131 0.0546
14 -11 9 -0.0778 0.8507
14 -10 0 -0.4233 0.3589
14 -10 2 -0.3204 0.4972
14 -10 3 -1.0763 0.7323
14 -10 4 -0.6616 0.3125
14 -10 5 -1.2842 0.0520
14 -10 6 -0.9774 0.2479
14 -10 7 -0.3170 -0.2519
14 -10 8 -0.6912 -0.0470
14 -10 9 0.0825 0.0523
14 -9 0 -0.6300 -0.6654
14 -9 2 -0.5416 -0.6830
14 -9 3 -0.4562 -0.2658
14 -9 4 -0.3784 -0.9666
14 -9 5 -0.2321 -0.8323
14 -9 6 0.2139 -0.5740
14 -9 7 0.2795 -0.4376
14 -9 8 0.3621 0.0587
14 -9 9 0.3726 0.2733
14 -9 10 0.1902 -0.0690
14 -8 1 0.0928 -0.1376
14 -8 2 -0.1713 0.0146
14 -8 3 0.3231 -0.4899
14 -8 4 0.3071 -0.1582
14 -8 5 0.5167 0.0095
14 -8 6 0.4003 0.4614
14 -8 7 0.1383 0.6219
14 -8 8 -0.4348 1.0361
14 -8 9 0.1094 0.8411
14 -8 10 -0.3300 0.1209
14 -7 1 -0.5764 -0.1462
14 -7 2 0.3361 0.0124
14 -7 3 -0.0293 -0.1221
14 -7 4 0.1740 0.1438
14 -7 5 -0.3773 0.3887
14 -7 6 -0.3677 0.3125
14 -7 7 -1.3400 -0.1955
14 -7 8 -1.1685 0.3986
14 -7 9 -0.6465 -0.2340
14 -7 10 -0.2646 -0.3232
14 -6 1 -0.1488 0.1651
14 -6 2 0.0738 -0.2544
14 -6 3 0.3063 0.1663
14 -6 4 -0.1102 -0.3515
14 -6 5 -0.1031 0.1682
14 -6 6 0.2179 -0.9122
14 -6 7 -0.5170 -0.8171
14 -6 8 -0.0835 -0.4575
14 -6 9 0.2835 0.0875
14 -5 0 -0.0973 -0.3614
14 -5 1 0.3138 -0.2356
14 -5 2 0.0778 0.5131
14 -5 3 0.6787 0.2069
14 -5 4 -0.2069 0.4207
14 -5 5 0.4780 0.7430
14 -5 6 0.3384 0.0281
14 -5 7 -0.1077 -0.0275
14 -5 8 -0.8181 0.4722
14 -5 9 -0.1685 0.7287
14 -4 0 0.2456 0.1615
14 -4 1 -0.4267 0.3054
14 -4 2 -0.1809 0.9877
14 -4 3 -0.6233 0.4129
14 -4 4 -1.0033 0.6194
14 -4 5 -0.7810 0.4906
14 -4 6 -0.2494 -0.0614
14 -4 7 -0.8231 -1.0744
14 -4 8 -0.9935 -0.3201
14 -4 9 -0.4691 -0.9536
14 -3 0 -0.2707 -0.3792
14 -3 1 -0.8331 0.0548
14 -3 2 -0.8443 -0.2329
14 -3 3 -0.8421 -0.5069
14 -3 4 -0.9783 -0.8405
14 -3 5 -0.5258 -0.1120
14 -3 6 0.6320 -0.7131
14 -3 7 -0.1032 -0.8656
14 -3 8 0.3843 -0.5650
14 -2 0 -0.1905 -0.4767
14 -2 1 -0.2626 -0.5196
14 -2 2 -0.1403 -0.5744
14 -2 3 0.2546 -0.9437
14 -2 4 -0.2960 -0.7436
14 -2 5 0.0997 0.2365
14 -2 6 0.2488 -0.2327
14 -2 7 0.1587 -0.0581
14 -2 8 -0.3068 -0.6704
14 -1 0 -0.0484 -0.4637
14 -1 1 0.0699 -0.3130
14 -1 2 0.3708 -0.1246
14 -1 3 0.4414 -0.3670
14 -1 4 -0.3214 -0.2742
14 -1 5 -0.2332 -0.1107
14 -1 6 -0.3379 -0.1569
14 -1 7 0.3174 -0.7585
14 0 0 0.2042 -0.2348
14 0 1 -0.0993 -0.0557
14 0 2 0.1640 0.2209
14 0 3 0.1122 -0.4788
14 0 4 -0.0034 -0.5027
14 0 5 -0.0331 -0.9653
14 0 6 0.4818 -0.4240
14 0 7 0.6156 -0.5094
14 1 0 0.0520 -0.5999
14 1 1 -0.3008 0.0685
14 1 2 0.3740 -0.0819
14 4 0 0.1018 0.1009
14 5 0 -0.3146 -0.0367
14 5 1 -0.3911 -0.3720
14 6 0 0.2955 -0.7387
15 -11 3 0.1940 0.3963
15 -11 4 0.2618 0.5156
15 -10 0 0.1479 0.3210
15 -10 1 0.0378 0.2984
15 -10 3 -0.2478 0.8049
15 -10 4 -1.0813 0.6387
15 -10 5 -0.3789 0.7982
15 -9 0 -0.2157 0.2575
15 -9 3 -0.7274 -0.5830
15 -9 4 -0.8483 -0.1001
15 -9 5 -0.3137 -0.7066
15 -9 6 -0.1461 -0.6359
15 -8 0 0.3154 0.1789
15 -8 2 0.2190 -0.4757
15 -8 3 -0.3389 -0.5196
15 -8 4 0.4982 -0.4659
15 -8 5 0.5701 -0.2265
15 -8 6 0.8051 0.0346
15 -8 7 0.4110 0.6137
15 -7 2 0.1029 -0.4133
15 -7 3 0.3955 0.1902
15 -7 4 0.2430 0.3437
15 -7 5 0.4457 0.6049
15 -7 6 -0.6326 0.4597
15 -7 7 -0.6840 1.1451
15 -6 2 0.0051 0.2534
15 -6 3 -0.0586 -0.0813
15 -6 5 0.1006 -0.3943
15 -6 6 -0.9611 -0.2475
15 -6 7 -0.2247 -0.2264
15 -5 1 -0.1219 0.0792
15 -5 2 0.5561 0.0326
15 -5 3 -0.3376 0.3825
15 -5 4 0.5368 0.7779
15 -5 5 0.3331 -0.1627
15 -5 6 -0.1168 0.0296
15 -4 1 0.0174 0.6604
15 -4 2 -0.2908 0.3423
15 -4 3 -0.7029 0.8848
15 -4 4 -0.4006 1.0499
15 -4 5 -0.0586 0.3114
15 -4 6 -0.7009 -0.1967
15 -3 1 -0.5360 0.0703
15 -3 2 -0.7690 -0.0411
15 -3 3 -1.4858 -0.1816
15 -3 4 -0.8621 0.3946
15 -3 5 -0.1490 -0.4281
15 -3 6 -0.7340 -0.6725
15 -2 1 -0.3356 -0.2309
15 -2 2 -0.3721 -1.0404
15 -2 4 -0.2240 -0.2328
15 -2 5 0.4011 -0.4680
15 -1 0 -0.1677 -0.2000
15 -1 1 0.2050 -0.5816
15 -1 2 0.3458 -0.4168
15 -1 3 0.0112 -0.5589
15 -1 4 -0.0909 0.4244
15 0 0 0.2883 -0.2731
15 0 1 0.0367 0.0845
15 0 2 0.4218 -0.2417
15 0 3 -0.4007 -0.2173
15 0 4 -0.3820 -0.6471
15 1 0 -0.1489 -0.0808
15 1 1 0.3912 0.0930
15 1 3 0.8299 -0.1795
15 2 0 0.1177 0.2673
15 2 1 -0.2656 -0.0806
0 0 0 0.0 0.0
;

_iucr_refine_instructions_details 
;
TITL a20504c in P-1
    a20504c.res
    created by SHELXL-2018/3 at 14:58:31 on 03-Aug-2022
CELL 0.71073 13.5749 18.6551 19.146 117.778 93.671 98.197
ZERR 2 0.0053 0.0073 0.0076 0.005 0.006 0.006
LATT 1
SFAC C H Al N Y
UNIT 172 236 4 12 4
DFIX 1.6 H6c H6b
DFIX 1.6 H6b H6a
DFIX 1.6 H6c H6a
DFIX 0.98 C6 H6a C6 H6c C6 H6b
DFIX 0.98 C8 H8a C8 H8c C8 H8b
DFIX 0.98 C3 H3c C3 H3a C3 H3b
DFIX 0.98 C5 H5a C5 H5c C5 H5b
DFIX 1.6 H6c H8a H8a H8c
DFIX 1.6 H8c H8b
DFIX 1.6 H8a H8b
DFIX 1.6 H3b H3c
DFIX 1.6 H3c H3a
DFIX 1.6 H3b H3a
DFIX 1.6 H5b H5a
DFIX 1.6 H5a H5c
DFIX 1.6 H5c H5b
DFIX 0.98 C1 H1b C1 H1a C1 H1c
DFIX 1.6 H1a H1b
DFIX 1.6 H1b H1c
DFIX 1.6 H1a H1c
DFIX 0.98 C2 H2
SADI C2 H5a C2 H5b C2 H5c
SADI C2 H6a C2 H6b C2 H6c
SADI C2 H8a C2 H8b C2 H8c
SADI C2 H1a C2 H1b C2 H1c
EADP C25 C26
EADP C61 C62
EADP C62 C70
EADP C63 C64
EADP C82 C83
EADP C83 C84
EADP C81 C86
EADP C81 C82
EADP C80 C81

L.S. 20
PLAN  20
SIZE 0.16 0.16 0.05
TEMP 20
BOND
ABIN
fmap 2
acta
OMIT -3 50.1
OMIT -7 0 1
OMIT 8 0 0
OMIT -6 0 1
OMIT -8 0 2
OMIT 3 0 0
OMIT 10 0 0
OMIT -9 0 2
OMIT 5 0 0
REM <olex2.extras>
REM <HklSrc "%.\\a20504c.hkl">
REM </olex2.extras>

WGHT    0.060300
FVAR       0.19789
Y1    5    0.203834    0.585913    0.316818    11.00000    0.04787    0.03903 =
         0.04657    0.02011    0.00947    0.01459
Y2    5    0.297697    0.395623    0.218075    11.00000    0.04830    0.04265 =
         0.04417    0.01697    0.00886    0.01722
AL1   3    0.310011    0.501054    0.396187    11.00000    0.05249    0.04758 =
         0.04403    0.02151    0.00473    0.01319
AL2   3    0.076052    0.411533    0.226833    11.00000    0.04523    0.05031 =
         0.05783    0.02511    0.00297    0.01120
C1    1    0.316537    0.529814    0.211467    11.00000    0.05295    0.04070 =
         0.04941    0.01066    0.00170    0.01905
C2    1    0.188572    0.454254    0.314904    11.00000    0.05650    0.04152 =
         0.03949    0.02258    0.01527    0.01729
C3    1    0.345253    0.626998    0.438340    11.00000    0.05416    0.05418 =
         0.05172    0.01937    0.00108    0.00972
C4    1    0.314260    0.471250    0.481356    11.00000    0.08668    0.07420 =
         0.05959    0.03754   -0.00368    0.01008
AFIX 137
H4A   2    0.250950    0.473805    0.501184    11.00000   -1.50000
H4B   2    0.367085    0.509124    0.523924    11.00000   -1.50000
H4C   2    0.326835    0.416170    0.460828    11.00000   -1.50000
AFIX   0
C5    1    0.431722    0.463116    0.339878    11.00000    0.06407    0.08107 =
         0.05623    0.01680    0.00285    0.03120
C6    1    0.044613    0.508327    0.209113    11.00000    0.06762    0.05376 =
         0.08069    0.02688    0.00037    0.01184
C7    1   -0.054983    0.357659    0.235525    11.00000    0.03824    0.11412 =
         0.12886    0.07222    0.00847    0.01092
AFIX 137
H7A   2   -0.044722    0.318738    0.253537    11.00000   -1.50000
H7B   2   -0.096497    0.329318    0.184238    11.00000   -1.50000
H7C   2   -0.087542    0.398684    0.273032    11.00000   -1.50000
AFIX   0
C8    1    0.123065    0.335166    0.118895    11.00000    0.07236    0.05870 =
         0.06765    0.02773    0.00110    0.01803
C9    1    0.178425    0.750615    0.364374    11.00000    0.04086    0.03543 =
         0.03682    0.01578   -0.00573    0.00503
C10   1    0.027463    0.696018    0.408030    11.00000    0.04328    0.03057 =
         0.04318    0.01557    0.01211    0.00730
C11   1   -0.057215    0.698782    0.364562    11.00000    0.03616    0.04814 =
         0.05414    0.02786    0.00410    0.00487
C12   1   -0.152369    0.683413    0.384380    11.00000    0.04571    0.07258 =
         0.08862    0.04532    0.01017    0.00993
AFIX  43
H12   2   -0.208929    0.685102    0.355505    11.00000   -1.20000
AFIX   0
C13   1   -0.163421    0.665986    0.445434    11.00000    0.04154    0.09189 =
         0.09552    0.05929    0.02258    0.01308
AFIX  43
H13   2   -0.227307    0.653791    0.456774    11.00000   -1.20000
AFIX   0
C14   1   -0.079182    0.666520    0.490457    11.00000    0.07839    0.08768 =
         0.08690    0.06449    0.03167    0.02608
AFIX  43
H14   2   -0.086927    0.656576    0.533279    11.00000   -1.20000
AFIX   0
C15   1    0.015891    0.681501    0.473029    11.00000    0.04267    0.06468 =
         0.06325    0.03936    0.02182    0.01541
C16   1    0.104329    0.685029    0.527577    11.00000    0.06164    0.11214 =
         0.07168    0.06460    0.03133    0.03810
AFIX  13
H16   2    0.165581    0.694941    0.506342    11.00000   -1.20000
AFIX   0
C17   1    0.113633    0.755405    0.612584    11.00000    0.10446    0.11385 =
         0.06921    0.04812    0.00611    0.02758
AFIX 137
H17A  2    0.115577    0.806549    0.611567    11.00000   -1.50000
H17B  2    0.174393    0.758541    0.643298    11.00000   -1.50000
H17C  2    0.056790    0.745449    0.636428    11.00000   -1.50000
AFIX   0
C18   1    0.100290    0.603452    0.528882    11.00000    0.15837    0.11836 =
         0.08672    0.06673    0.03869    0.08184
AFIX 137
H18A  2    0.040036    0.591254    0.548194    11.00000   -1.50000
H18B  2    0.157945    0.607842    0.563425    11.00000   -1.50000
H18C  2    0.100350    0.559969    0.475847    11.00000   -1.50000
AFIX   0
C19   1   -0.053777    0.719489    0.297022    11.00000    0.03295    0.08001 =
         0.07023    0.03804   -0.00625    0.00850
AFIX  13
H19   2    0.016569    0.727673    0.288772    11.00000   -1.20000
AFIX   0
C20   1   -0.091060    0.799037    0.317264    11.00000    0.08390    0.08635 =
         0.11241    0.06480   -0.00633    0.00927
AFIX 137
H20A  2   -0.160880    0.791786    0.323256    11.00000   -1.50000
H20B  2   -0.083107    0.812569    0.275067    11.00000   -1.50000
H20C  2   -0.052735    0.842981    0.366250    11.00000   -1.50000
AFIX   0
C21   1   -0.114707    0.651116    0.218333    11.00000    0.07902    0.11337 =
         0.08057    0.04378   -0.00145    0.03883
AFIX 137
H21A  2   -0.185219    0.648473    0.221943    11.00000   -1.50000
H21B  2   -0.097522    0.599168    0.207691    11.00000   -1.50000
H21C  2   -0.099708    0.662700    0.175868    11.00000   -1.50000
AFIX   0
C22   1    0.305838    0.745460    0.273167    11.00000    0.05009    0.03266 =
         0.05883    0.02148    0.02171    0.01754
C23   1    0.406415    0.779500    0.305444    11.00000    0.06094    0.04446 =
         0.05938    0.02493    0.01601    0.01046
C24   1    0.470123    0.804488    0.262661    11.00000    0.05192    0.07911 =
         0.08430    0.03967    0.02163    0.00428
AFIX  43
H24   2    0.537543    0.827383    0.283988    11.00000   -1.20000
AFIX   0
C25   1    0.434812    0.795746    0.190502    11.00000    0.09640    0.09431 =
         0.07720    0.05052    0.03677    0.01512
AFIX  43
H25   2    0.477806    0.814065    0.163728    11.00000   -1.20000
AFIX   0
C26   1    0.337364    0.760518    0.157190    11.00000    0.09640    0.09431 =
         0.07720    0.05052    0.03677    0.01512
AFIX  43
H26   2    0.314811    0.753981    0.107283    11.00000   -1.20000
AFIX   0
C27   1    0.269821    0.733695    0.196936    11.00000    0.06416    0.05655 =
         0.06227    0.03225    0.02011    0.01722
C28   1    0.164965    0.693190    0.155544    11.00000    0.07826    0.09767 =
         0.05876    0.04938    0.01305    0.01813
AFIX  13
H28   2    0.127471    0.680820    0.191962    11.00000   -1.20000
AFIX   0
C29   1    0.161173    0.611949    0.079964    11.00000    0.08854    0.10869 =
         0.09671    0.03166   -0.00470    0.00739
AFIX 137
H29A  2    0.192267    0.622722    0.041283    11.00000   -1.50000
H29B  2    0.092335    0.584593    0.058571    11.00000   -1.50000
H29C  2    0.196526    0.577301    0.092376    11.00000   -1.50000
AFIX   0
C30   1    0.111577    0.748837    0.135074    11.00000    0.14939    0.12567 =
         0.10248    0.05183   -0.00816    0.05825
AFIX 137
H30A  2    0.111370    0.799220    0.182945    11.00000   -1.50000
H30B  2    0.043525    0.721191    0.110726    11.00000   -1.50000
H30C  2    0.146142    0.761219    0.098631    11.00000   -1.50000
AFIX   0
C31   1    0.453717    0.792498    0.385540    11.00000    0.04792    0.05498 =
         0.08279    0.02959    0.00806    0.00067
AFIX  13
H31   2    0.400349    0.773815    0.408871    11.00000   -1.20000
AFIX   0
C32   1    0.535045    0.740372    0.376459    11.00000    0.06993    0.10030 =
         0.12422    0.05837    0.01259    0.02273
AFIX 137
H32A  2    0.591608    0.760777    0.358665    11.00000   -1.50000
H32B  2    0.507943    0.683785    0.338042    11.00000   -1.50000
H32C  2    0.556321    0.744033    0.427005    11.00000   -1.50000
AFIX   0
C33   1    0.498535    0.882904    0.444962    11.00000    0.06161    0.07875 =
         0.09532    0.03075   -0.00260   -0.00597
AFIX 137
H33A  2    0.550817    0.903345    0.423606    11.00000   -1.50000
H33B  2    0.526113    0.887047    0.494440    11.00000   -1.50000
H33C  2    0.446807    0.915064    0.454137    11.00000   -1.50000
AFIX   0
C34   1    0.131931    0.872032    0.473979    11.00000    0.05030    0.03652 =
         0.05143    0.01635    0.01451    0.01154
AFIX  23
H34A  2    0.087143    0.830087    0.479403    11.00000   -1.20000
H34B  2    0.092385    0.910911    0.472685    11.00000   -1.20000
AFIX   0
C35   1    0.210679    0.916810    0.546222    11.00000    0.05543    0.04691 =
         0.04965    0.02001    0.01082    0.00288
C36   1    0.201715    0.991340    0.608305    11.00000    0.08648    0.06063 =
         0.06128    0.00818    0.01557    0.00689
AFIX  43
H36   2    0.148610    1.015975    0.603483    11.00000   -1.20000
AFIX   0
C37   1    0.269954    1.030246    0.677569    11.00000    0.14885    0.09491 =
         0.06603    0.00506    0.01572    0.00082
AFIX  43
H37   2    0.261199    1.079746    0.719571    11.00000   -1.20000
AFIX   0
C38   1    0.351681    0.996037    0.685063    11.00000    0.12249    0.12657 =
         0.06718    0.03989   -0.03391   -0.03183
AFIX  43
H38   2    0.398426    1.022877    0.731451    11.00000   -1.20000
AFIX   0
C39   1    0.362664    0.922997    0.623976    11.00000    0.08516    0.11802 =
         0.09872    0.06154   -0.02329   -0.00034
AFIX  43
H39   2    0.417043    0.899394    0.628343    11.00000   -1.20000
AFIX   0
C40   1    0.293586    0.884191    0.555987    11.00000    0.08383    0.06236 =
         0.07669    0.02700   -0.00110    0.01233
AFIX  43
H40   2    0.302195    0.834162    0.514695    11.00000   -1.20000
AFIX   0
C41   1    0.228717    0.890822    0.375555    11.00000    0.07587    0.05080 =
         0.08750    0.04071    0.03794    0.02551
AFIX  23
H41A  2    0.237462    0.861084    0.319912    11.00000   -1.20000
H41B  2    0.295004    0.911634    0.407345    11.00000   -1.20000
AFIX   0
C42   1    0.180434    0.963113    0.388086    11.00000    0.05682    0.04573 =
         0.06748    0.03445    0.01842    0.01279
C43   1    0.100062    0.957308    0.337576    11.00000    0.08857    0.08507 =
         0.09910    0.05121   -0.00625    0.01288
AFIX  43
H43   2    0.071736    0.906580    0.293567    11.00000   -1.20000
AFIX   0
C44   1    0.059779    1.027934    0.351845    11.00000    0.10088    0.14227 =
         0.15621    0.10703    0.02141    0.03999
AFIX  43
H44   2    0.003918    1.023644    0.318368    11.00000   -1.20000
AFIX   0
C45   1    0.102331    1.099989    0.413188    11.00000    0.12263    0.12758 =
         0.16149    0.10970    0.08353    0.08233
AFIX  43
H45   2    0.076341    1.146509    0.421956    11.00000   -1.20000
AFIX   0
C46   1    0.181687    1.108008    0.463052    11.00000    0.17541    0.05169 =
         0.12380    0.03776    0.06312    0.04078
AFIX  43
H46   2    0.210743    1.159288    0.506027    11.00000   -1.20000
AFIX   0
C47   1    0.219626    1.038601    0.449445    11.00000    0.12180    0.05464 =
         0.08266    0.03599    0.01818    0.01982
AFIX  43
H47   2    0.274806    1.044234    0.484266    11.00000   -1.20000
AFIX   0
C48   1    0.396403    0.269735    0.116308    11.00000    0.03531    0.04847 =
         0.03815    0.02118    0.00196    0.00900
C49   1    0.454516    0.366368    0.064987    11.00000    0.04624    0.03184 =
         0.04805    0.01080    0.01197    0.01009
C50   1    0.402144    0.351633   -0.007698    11.00000    0.07375    0.03871 =
         0.04823    0.02142    0.01302    0.01649
C51   1    0.457794    0.375314   -0.055193    11.00000    0.11039    0.06973 =
         0.06923    0.04631    0.03173    0.03084
AFIX  43
H51   2    0.426496    0.362560   -0.105338    11.00000   -1.20000
AFIX   0
C52   1    0.554325    0.415615   -0.031963    11.00000    0.12327    0.06794 =
         0.11645    0.05736    0.06778    0.02756
AFIX  43
H52   2    0.588079    0.430513   -0.065425    11.00000   -1.20000
AFIX   0
C53   1    0.602310    0.434456    0.041168    11.00000    0.07378    0.06326 =
         0.11925    0.04654    0.03499    0.01692
AFIX  43
H53   2    0.669028    0.462177    0.057445    11.00000   -1.20000
AFIX   0
C54   1    0.551602    0.412265    0.091706    11.00000    0.05225    0.04234 =
         0.07762    0.02863    0.01491    0.01129
C55   1    0.293327    0.311404   -0.036245    11.00000    0.08469    0.06428 =
         0.03563    0.02474   -0.00009    0.00789
AFIX  13
H55   2    0.272183    0.288965   -0.001188    11.00000   -1.20000
AFIX   0
C56   1    0.229097    0.376823   -0.026927    11.00000    0.09112    0.09529 =
         0.06772    0.04080   -0.00709    0.02910
AFIX 137
H56A  2    0.241443    0.420232    0.027479    11.00000   -1.50000
H56B  2    0.159060    0.351309   -0.041156    11.00000   -1.50000
H56C  2    0.247000    0.399450   -0.061333    11.00000   -1.50000
AFIX   0
C57   1    0.272331    0.239687   -0.121451    11.00000    0.12005    0.08301 =
         0.05051    0.01752   -0.01601    0.00171
AFIX 137
H57A  2    0.291180    0.259675   -0.157660    11.00000   -1.50000
H57B  2    0.201909    0.215413   -0.134911    11.00000   -1.50000
H57C  2    0.310700    0.198869   -0.125370    11.00000   -1.50000
AFIX   0
C58   1    0.606025    0.440731    0.172978    11.00000    0.05981    0.07456 =
         0.10112    0.04234    0.00123    0.00243
AFIX  13
H58   2    0.567225    0.411639    0.196817    11.00000   -1.20000
AFIX   0
C59   1    0.610247    0.533292    0.225604    11.00000    0.08030    0.09737 =
         0.10897    0.02513    0.01229    0.00974
AFIX 137
H59A  2    0.656899    0.563924    0.208958    11.00000   -1.50000
H59B  2    0.631889    0.548563    0.280265    11.00000   -1.50000
H59C  2    0.544601    0.545441    0.220594    11.00000   -1.50000
AFIX   0
C60   1    0.714639    0.425615    0.176941    11.00000    0.07777    0.12744 =
         0.19778    0.05242   -0.00723    0.04462
AFIX 137
H60A  2    0.713447    0.367276    0.151163    11.00000   -1.50000
H60B  2    0.744763    0.450187    0.231745    11.00000   -1.50000
H60C  2    0.753246    0.449983    0.150380    11.00000   -1.50000
AFIX   0
C61   1    0.361857    0.226778    0.220252    11.00000    0.09590    0.07112 =
         0.05338    0.03369    0.01673    0.03749
C62   1    0.458271    0.228471    0.255551    11.00000    0.09590    0.07112 =
         0.05338    0.03369    0.01673    0.03749
C63   1    0.464581    0.193321    0.305539    11.00000    0.16275    0.18254 =
         0.13707    0.12910    0.05392    0.08678
AFIX  43
H63   2    0.527087    0.194400    0.329324    11.00000   -1.20000
AFIX   0
C64   1    0.378274    0.157118    0.319547    11.00000    0.16275    0.18254 =
         0.13707    0.12910    0.05392    0.08678
AFIX  43
H64   2    0.383372    0.132815    0.352078    11.00000   -1.20000
AFIX   0
C65   1    0.286469    0.155860    0.287453    11.00000    0.14446    0.17039 =
         0.14535    0.12601    0.09017    0.08976
AFIX  43
H65   2    0.229579    0.131834    0.299175    11.00000   -1.20000
AFIX   0
C66   1    0.275118    0.189876    0.237017    11.00000    0.12072    0.09767 =
         0.10372    0.07710    0.06979    0.06920
C67   1    0.172881    0.183732    0.199483    11.00000    0.09441    0.11392 =
         0.16688    0.11146    0.07823    0.05536
AFIX  13
H67   2    0.179253    0.217276    0.172410    11.00000   -1.20000
AFIX   0
C68   1    0.126171    0.095423    0.137258    11.00000    0.12265    0.14460 =
         0.19181    0.09207    0.05520    0.02682
AFIX 137
H68A  2    0.166560    0.076434    0.095160    11.00000   -1.50000
H68B  2    0.059464    0.093517    0.115647    11.00000   -1.50000
H68C  2    0.122995    0.060555    0.161678    11.00000   -1.50000
AFIX   0
C69   1    0.100058    0.217236    0.261677    11.00000    0.14281    0.11725 =
         0.26183    0.11977    0.13730    0.08798
AFIX 137
H69A  2    0.087008    0.181870    0.285141    11.00000   -1.50000
H69B  2    0.037948    0.218422    0.235643    11.00000   -1.50000
H69C  2    0.130269    0.272096    0.302635    11.00000   -1.50000
AFIX   0
C70   1    0.557464    0.264847    0.242976    11.00000    0.09590    0.07112 =
         0.05338    0.03369    0.01673    0.03749
AFIX  13
H70   2    0.543604    0.289950    0.209332    11.00000   -1.20000
AFIX   0
C71   1    0.615380    0.197079    0.199166    11.00000    0.12265    0.12399 =
         0.09338    0.05396    0.02228    0.06459
AFIX 137
H71A  2    0.624083    0.168025    0.228660    11.00000   -1.50000
H71B  2    0.680105    0.221047    0.194032    11.00000   -1.50000
H71C  2    0.578616    0.159261    0.147070    11.00000   -1.50000
AFIX   0
C72   1    0.620543    0.331533    0.320821    11.00000    0.10343    0.10966 =
         0.10037    0.01436   -0.04325    0.04408
AFIX 137
H72A  2    0.625696    0.310806    0.358076    11.00000   -1.50000
H72B  2    0.589207    0.378883    0.342593    11.00000   -1.50000
H72C  2    0.686595    0.347062    0.310997    11.00000   -1.50000
AFIX   0
C73   1    0.377986    0.117187    0.045777    11.00000    0.08710    0.04451 =
         0.04839    0.02566    0.02888    0.02578
AFIX  23
H73A  2    0.351368    0.122060    0.093295    11.00000   -1.20000
H73B  2    0.427668    0.082262    0.035516    11.00000   -1.20000
AFIX   0
C74   1    0.294908    0.075784   -0.022346    11.00000    0.08075    0.05000 =
         0.06096    0.02484    0.01623    0.00713
C75   1    0.215813    0.114474   -0.025554    11.00000    0.08646    0.07508 =
         0.11044    0.03830    0.00002   -0.00013
AFIX  43
H75   2    0.215079    0.167148    0.015302    11.00000   -1.20000
AFIX   0
C76   1    0.139834    0.075981   -0.087764    11.00000    0.09181    0.09862 =
         0.14797    0.05523    0.00325    0.00309
AFIX  43
H76   2    0.089126    0.103983   -0.089644    11.00000   -1.20000
AFIX   0
C77   1    0.135054   -0.001695   -0.147236    11.00000    0.08881    0.13598 =
         0.11892    0.06451   -0.01926   -0.01711
AFIX  43
H77   2    0.082449   -0.026811   -0.189663    11.00000   -1.20000
AFIX   0
C78   1    0.209058   -0.042000   -0.143346    11.00000    0.11868    0.10493 =
         0.08829   -0.00554   -0.01994   -0.02334
AFIX  43
H78   2    0.206116   -0.096143   -0.182710    11.00000   -1.20000
AFIX   0
C79   1    0.288978   -0.003470   -0.081428    11.00000    0.10916    0.06165 =
         0.08720    0.01346    0.02688    0.02408
AFIX  43
H79   2    0.339349   -0.031945   -0.080032    11.00000   -1.20000
AFIX   0
C80   1    0.479214    0.197497   -0.004813    11.00000    0.15509    0.12251 =
         0.13172    0.08643    0.08976    0.07768
AFIX  23
H80A  2    0.506723    0.253731    0.007609    11.00000   -1.20000
H80B  2    0.428815    0.174036   -0.051926    11.00000   -1.20000
AFIX  66
C81   1    0.561699    0.149423   -0.024571    11.00000    0.15509    0.12251 =
         0.13172    0.08643    0.08976    0.07768
C82   1    0.655294    0.189550    0.022048    11.00000    0.15509    0.12251 =
         0.13172    0.08643    0.08976    0.07768
AFIX  43
H82   2    0.662053    0.240804    0.067235    11.00000   -1.20000
AFIX  65
C83   1    0.738787    0.153074    0.001129    11.00000    0.15509    0.12251 =
         0.13172    0.08643    0.08976    0.07768
AFIX  43
H83   2    0.801407    0.179922    0.032320    11.00000   -1.20000
AFIX  65
C84   1    0.728685    0.076469   -0.066409    11.00000    0.15509    0.12251 =
         0.13172    0.08643    0.08976    0.07768
AFIX  43
H84   2    0.784548    0.052064   -0.080405    11.00000   -1.20000
AFIX  65
C85   1    0.635092    0.036341   -0.113029    11.00000    0.17392    0.12222 =
         0.22600    0.12147    0.13101    0.09207
AFIX  43
H85   2    0.628334   -0.014913   -0.158216    11.00000   -1.20000
AFIX  65
C86   1    0.551598    0.072816   -0.092110    11.00000    0.15509    0.12251 =
         0.13172    0.08643    0.08976    0.07768
AFIX  43
H86   2    0.488978    0.045967   -0.123302    11.00000   -1.20000
AFIX   0
N1    4    0.124924    0.697180    0.383779    11.00000    0.04541    0.03830 =
         0.04284    0.02103    0.01132    0.01189
N2    4    0.239226    0.713103    0.311105    11.00000    0.04451    0.04179 =
         0.04949    0.02619    0.02163    0.01814
N3    4    0.169827    0.832069    0.397060    11.00000    0.04285    0.03896 =
         0.05035    0.02109    0.01543    0.01426
N4    4    0.348588    0.270261    0.176784    11.00000    0.05251    0.04823 =
         0.04324    0.02756    0.01784    0.02027
N5    4    0.404002    0.342099    0.117124    11.00000    0.04666    0.03448 =
         0.04328    0.01934    0.01385    0.01174
N6    4    0.428995    0.200175    0.062187    11.00000    0.07083    0.03921 =
[truncated: 2,001,967 more chars]
